# Supplementary material for: Novel pH-responsive nanohybrid for simultaneous delivery of doxorubicin and paclitaxel: an in-silico insight
Source: BMC Chem. 2021 Feb 11;15(1):11. doi: 10.1186/s13065-021-00735-4 (PMC7879683; doi:10.1186/s13065-021-00735-4)
Supplement: Supplementary file 7 — Additional file 7. Energy data between DOX and C60 at pH = 5.5 [file 13065_2021_735_MOESM7_ESM.xlsx]

## Sheet: energy_MM-DOX-FUL
	s0	legend	DOX-FUL	VdW	Energy
	s1	legend	DOX-FUL	Elec.	Energy
	s2	legend	DOX-FUL	Total	Energy
	0	-0.457	-0.963	-1.42
	2	-0.427	0.737	0.309
	4	-0.456	0.616	0.16
	6	-0.519	-0.624	-1.143
	8	-0.49	-0.864	-1.354
	10	-0.551	-2.94	-3.491
	12	-0.557	-1.291	-1.848
	14	-0.549	-1.369	-1.918
	16	-0.608	-1.48	-2.088
	18	-0.536	-2.032	-2.568
	20	-0.483	-0.001	-0.485
	22	-0.558	0.873	0.315
	24	-0.548	-1.256	-1.803
	26	-0.678	-1.884	-2.562
	28	-0.432	-0.694	-1.126
	30	-0.393	-2.164	-2.557
	32	-0.362	-1.964	-2.326
	34	-0.453	-1.33	-1.783
	36	-0.497	-2.09	-2.587
	38	-0.501	-2.019	-2.52
	40	-0.479	-3.595	-4.074
	42	-0.493	-3.43	-3.924
	44	-0.43	-1.096	-1.526
	46	-0.447	-1.711	-2.158
	48	-0.486	-1.78	-2.266
	50	-0.466	-1.154	-1.62
	52	-0.484	-3.965	-4.449
	54	-0.486	-3.07	-3.556
	56	-0.515	-3.409	-3.924
	58	-0.461	-2.904	-3.365
	60	-0.487	-2.502	-2.989
	62	-0.527	-1.759	-2.286
	64	-0.591	-1.189	-1.78
	66	-0.563	0.277	-0.285
	68	-0.669	0.79	0.121
	70	-0.662	-1.931	-2.593
	72	-0.55	0.168	-0.382
	74	-0.548	0.503	-0.045
	76	-0.68	-1.883	-2.563
	78	-0.59	0.047	-0.542
	80	-0.705	-4.013	-4.718
	82	-0.698	-3.488	-4.186
	84	-0.672	-4.013	-4.685
	86	-0.665	-1.739	-2.404
	88	-0.659	0.217	-0.442
	90	-0.685	-1.376	-2.06
	92	-0.541	1.246	0.705
	94	-0.532	0.11	-0.422
	96	-0.553	1.327	0.775
	98	-0.536	1.75	1.214
	100	-0.593	1.289	0.696
	102	-0.597	-0.323	-0.92
	104	-0.608	-1.047	-1.655
	106	-0.578	-1.369	-1.947
	108	-0.577	-0.938	-1.515
	110	-0.61	1.725	1.115
	112	-0.656	0.592	-0.063
	114	-0.581	-2.155	-2.736
	116	-0.54	-2.565	-3.105
	118	-0.607	-1.188	-1.795
	120	-0.626	-0.781	-1.407
	122	-0.635	-2.385	-3.02
	124	-0.587	-1.293	-1.88
	126	-0.52	0.36	-0.16
	128	-0.616	-2.634	-3.25
	130	-0.571	-2.533	-3.103
	132	-0.507	-2.902	-3.408
	134	-0.525	-1.553	-2.078
	136	-0.513	-1.023	-1.536
	138	-0.425	-2.006	-2.432
	140	-0.338	-1.355	-1.693
	142	-0.373	-0.632	-1.005
	144	-0.348	-2.258	-2.606
	146	-0.343	-2.059	-2.402
	148	-0.33	-2.173	-2.504
	150	-0.303	-0.329	-0.632
	152	-0.311	0.351	0.04
	154	-0.308	0.113	-0.195
	156	-0.293	-1.364	-1.657
	158	-0.298	2.061	1.763
	160	-0.327	0.306	-0.021
	162	-0.313	-0.8	-1.113
	164	-0.295	-2.486	-2.781
	166	-0.307	-0.063	-0.37
	168	-0.33	0.228	-0.101
	170	-0.323	-0.268	-0.591
	172	-0.344	3.175	2.831
	174	-0.347	-1.831	-2.178
	176	-0.357	-1.256	-1.613
	178	-0.36	0.331	-0.029
	180	-0.354	-2.062	-2.415
	182	-0.378	-1.872	-2.249
	184	-0.399	-0.888	-1.287
	186	-0.417	-1.12	-1.537
	188	-0.417	0.378	-0.038
	190	-0.405	0.338	-0.067
	192	-0.444	-1.489	-1.933
	194	-0.415	-0.298	-0.713
	196	-0.425	-2.006	-2.431
	198	-0.43	-3.466	-3.896
	200	-0.454	-0.61	-1.064
	202	-0.515	1.537	1.022
	204	-0.513	0.493	-0.02
	206	-0.54	0.35	-0.19
	208	-0.503	0.513	0.01
	210	-0.503	0.319	-0.184
	212	-0.514	3.408	2.894
	214	-0.482	-0.001	-0.484
	216	-0.553	-0.821	-1.374
	218	-0.524	-1.77	-2.294
	220	-0.515	-0.432	-0.947
	222	-0.489	-0.582	-1.071
	224	-0.519	-1.279	-1.798
	226	-0.596	-3.228	-3.824
	228	-0.632	-0.385	-1.017
	230	-0.743	-2.935	-3.679
	232	-0.658	-1.946	-2.604
	234	-0.625	-0.134	-0.758
	236	-0.666	1.024	0.358
	238	-0.553	2.166	1.612
	240	-0.697	0.422	-0.275
	242	-0.702	0.58	-0.123
	244	-0.652	1.198	0.546
	246	-0.731	2.186	1.455
	248	-0.716	-0.835	-1.551
	250	-0.807	-0.419	-1.226
	252	-0.78	0.834	0.055
	254	-0.971	-0.42	-1.391
	256	-1.048	-0.399	-1.447
	258	-0.836	-0.106	-0.943
	260	-0.856	-2.709	-3.565
	262	-0.854	1.352	0.499
	264	-0.753	0.867	0.113
	266	-0.651	-0.854	-1.505
	268	-0.592	-1.151	-1.744
	270	-0.577	-1.777	-2.354
	272	-0.528	-2.294	-2.821
	274	-0.554	-2.743	-3.296
	276	-0.573	-1.332	-1.905
	278	-0.616	-3.531	-4.147
	280	-0.571	-1.841	-2.413
	282	-0.733	-2.306	-3.039
	284	-0.662	-1.582	-2.243
	286	-0.523	-2.253	-2.776
	288	-0.654	-3.447	-4.102
	290	-0.7	-1.453	-2.153
	292	-0.674	-4.906	-5.579
	294	-0.768	-2.191	-2.959
	296	-0.843	-3.617	-4.459
	298	-0.737	-4.214	-4.951
	300	-0.555	-2.072	-2.627
	302	-0.536	-3.132	-3.668
	304	-0.511	-3.401	-3.912
	306	-0.533	-2.2	-2.734
	308	-0.574	1.842	1.268
	310	-0.527	-0.769	-1.297
	312	-0.547	0.703	0.156
	314	-0.506	-0.53	-1.037
	316	-0.439	-1.658	-2.097
	318	-0.425	-2.812	-3.237
	320	-0.38	-3.661	-4.041
	322	-0.411	-0.195	-0.607
	324	-0.442	-0.271	-0.713
	326	-0.408	-2.536	-2.945
	328	-0.461	-3.882	-4.343
	330	-0.439	0.209	-0.23
	332	-0.454	-2.882	-3.336
	334	-0.432	-3.207	-3.639
	336	-0.397	-3.037	-3.434
	338	-0.432	-0.71	-1.142
	340	-0.495	0.458	-0.037
	342	-0.489	-2.462	-2.951
	344	-0.433	2.302	1.869
	346	-0.451	-0.767	-1.218
	348	-0.405	-0.089	-0.494
	350	-0.411	-2.769	-3.18
	352	-0.433	-3.119	-3.552
	354	-0.458	-5.509	-5.967
	356	-0.475	-1.261	-1.736
	358	-0.488	-3.357	-3.845
	360	-0.513	-4.728	-5.241
	362	-0.502	-6.44	-6.942
	364	-0.548	-0.206	-0.754
	366	-0.554	-3.873	-4.427
	368	-0.534	-4.556	-5.09
	370	-0.495	-3.217	-3.712
	372	-0.443	-0.788	-1.231
	374	-0.437	-3.152	-3.589
	376	-0.454	-4.826	-5.281
	378	-0.546	-4.166	-4.712
	380	-0.583	-1.899	-2.482
	382	-0.583	-3.115	-3.698
	384	-0.568	-2.134	-2.702
	386	-0.602	-4.16	-4.762
	388	-0.661	-0.867	-1.529
	390	-0.65	-1.618	-2.268
	392	-0.588	-1.232	-1.82
	394	-0.511	-0.311	-0.823
	396	-0.578	-2.715	-3.293
	398	-0.556	-2.654	-3.21
	400	-0.522	-3.052	-3.575
	402	-0.492	-5.504	-5.996
	404	-0.495	-3.681	-4.176
	406	-0.485	-4.961	-5.446
	408	-0.447	-1.314	-1.762
	410	-0.438	-2.853	-3.291
	412	-0.449	-2.597	-3.046
	414	-0.379	-3.376	-3.755
	416	-0.381	-2.122	-2.504
	418	-0.462	-4.108	-4.57
	420	-0.476	-2.727	-3.203
	422	-0.456	-1.63	-2.085
	424	-0.475	-4.282	-4.756
	426	-0.416	-2.229	-2.645
	428	-0.469	-1.337	-1.806
	430	-0.431	-2.873	-3.303
	432	-0.561	-0.155	-0.716
	434	-0.66	-1.632	-2.292
	436	-0.664	-3.15	-3.814
	438	-0.524	-4.28	-4.805
	440	-0.763	-1.588	-2.351
	442	-0.689	-2.038	-2.727
	444	-0.592	-4.989	-5.58
	446	-0.708	-2.196	-2.904
	448	-0.729	-0.605	-1.334
	450	-0.678	-4.251	-4.929
	452	-0.589	-1.351	-1.94
	454	-0.522	-3.097	-3.619
	456	-0.508	-1.171	-1.679
	458	-0.669	-1.663	-2.332
	460	-0.527	-3.897	-4.424
	462	-0.524	-2.652	-3.176
	464	-0.507	-2.795	-3.302
	466	-0.49	-5.842	-6.331
	468	-0.482	-3.826	-4.308
	470	-0.448	-2.808	-3.257
	472	-0.388	-3.316	-3.704
	474	-0.4	-1.774	-2.174
	476	-0.36	-4.113	-4.474
	478	-0.4	-1.662	-2.062
	480	-0.454	-2.365	-2.819
	482	-0.366	-0.865	-1.231
	484	-0.369	-1.023	-1.392
	486	-0.364	-4.056	-4.421
	488	-0.372	-2.209	-2.581
	490	-0.366	-2.377	-2.744
	492	-0.393	-3.57	-3.963
	494	-0.393	-0.349	-0.743
	496	-0.398	-2.603	-3.001
	498	-0.371	-2.817	-3.188
	500	-0.399	-2.024	-2.423
	502	-0.401	-0.907	-1.307
	504	-0.373	-0.979	-1.352
	506	-0.325	-3.053	-3.378
	508	-0.352	-2.637	-2.99
	510	-0.371	-2.502	-2.873
	512	-0.392	-4.774	-5.166
	514	-0.42	-3.1	-3.52
	516	-0.427	-1.462	-1.889
	518	-0.458	-1.552	-2.01
	520	-0.482	-2.845	-3.327
	522	-0.497	0.209	-0.288
	524	-0.438	-5.892	-6.33
	526	-0.453	-0.802	-1.255
	528	-0.416	-4.718	-5.134
	530	-0.519	-1.413	-1.932
	532	-0.524	-5.31	-5.834
	534	-0.671	-7.238	-7.909
	536	-0.622	-0.962	-1.584
	538	-0.683	-5.535	-6.218
	540	-0.601	-3.229	-3.83
	542	-0.659	0.221	-0.438
	544	-0.647	1.999	1.352
	546	-0.603	2.4	1.796
	548	-0.58	-0.758	-1.338
	550	-0.655	0.313	-0.341
	552	-0.675	-0.968	-1.644
	554	-0.758	1.926	1.168
	556	-0.691	3.732	3.041
	558	-0.694	-0.662	-1.356
	560	-0.887	0.578	-0.309
	562	-0.785	-3.144	-3.929
	564	-0.797	-7.67	-8.467
	566	-0.836	-2.472	-3.309
	568	-0.713	-2.389	-3.102
	570	-0.707	-10.846	-11.553
	572	-0.737	-5.567	-6.304
	574	-0.718	-2.019	-2.737
	576	-0.735	-8.582	-9.317
	578	-0.71	-4.021	-4.732
	580	-0.738	-1.554	-2.292
	582	-0.742	-8.973	-9.714
	584	-0.675	-5.47	-6.144
	586	-0.646	-5.58	-6.226
	588	-0.671	-5.333	-6.004
	590	-0.627	-2.47	-3.097
	592	-0.616	-6.465	-7.08
	594	-0.555	-3.745	-4.3
	596	-0.544	-5.24	-5.784
	598	-0.524	-4.747	-5.27
	600	-0.573	-4.91	-5.483
	602	-0.585	-3.259	-3.844
	604	-0.524	-0.686	-1.21
	606	-0.536	-6.958	-7.494
	608	-0.658	-4.329	-4.987
	610	-0.645	-5.752	-6.398
	612	-0.615	-6.423	-7.038
	614	-0.618	-6.318	-6.936
	616	-0.621	-6.798	-7.418
	618	-0.6	-5.222	-5.823
	620	-0.649	-6.154	-6.804
	622	-0.734	-5.945	-6.679
	624	-0.729	-8.649	-9.378
	626	-0.679	-7.086	-7.765
	628	-0.712	-5.64	-6.352
	630	-0.605	-4.833	-5.438
	632	-0.59	-6.765	-7.355
	634	-0.534	-4.613	-5.147
	636	-0.605	-6.053	-6.658
	638	-0.583	-3.955	-4.538
	640	-0.577	-5.062	-5.639
	642	-0.508	-4.614	-5.122
	644	-0.528	-4.003	-4.531
	646	-0.583	-6.228	-6.81
	648	-0.61	-11.73	-12.34
	650	-0.676	-8.964	-9.64
	652	-0.625	-8.518	-9.143
	654	-0.682	-5.633	-6.315
	656	-0.72	-2.932	-3.652
	658	-0.796	-4.626	-5.423
	660	-0.84	-2.748	-3.588
	662	-0.752	-9.319	-10.071
	664	-0.689	-4.879	-5.568
	666	-0.676	-6.634	-7.31
	668	-0.735	-7	-7.735
	670	-0.722	-6.246	-6.968
	672	-0.648	-5.776	-6.424
	674	-0.746	-6.248	-6.994
	676	-0.74	-7.253	-7.993
	678	-0.779	-6.536	-7.315
	680	-0.828	-6.618	-7.446
	682	-0.746	-7.53	-8.276
	684	-0.821	-8.017	-8.837
	686	-0.855	-9.482	-10.337
	688	-0.932	-7.542	-8.474
	690	-1.016	-8.374	-9.39
	692	-0.953	-9.295	-10.248
	694	-1.092	-7.465	-8.557
	696	-1.042	-10.774	-11.816
	698	-1.313	-8.409	-9.722
	700	-1.415	-9.514	-10.929
	702	-1.407	-8.564	-9.971
	704	-1.641	-10.105	-11.746
	706	-1.666	-10.852	-12.519
	708	-1.762	-11.841	-13.603
	710	-1.576	-11.283	-12.86
	712	-1.396	-12.78	-14.176
	714	-1.376	-8.379	-9.756
	716	-1.496	-8.512	-10.009
	718	-1.72	-6.723	-8.443
	720	-1.721	-8.965	-10.686
	722	-1.484	-12.434	-13.919
	724	-1.56	-12.644	-14.204
	726	-1.822	-3.883	-5.705
	728	-1.663	-8.296	-9.959
	730	-1.391	-5.854	-7.245
	732	-1.332	-3.76	-5.091
	734	-1.281	-0.794	-2.075
	736	-1.327	-3.208	-4.534
	738	-1.192	-4.051	-5.243
	740	-1.254	-7.472	-8.727
	742	-1.19	-8.308	-9.498
	744	-1.111	-10.242	-11.354
	746	-1.196	-9.141	-10.337
	748	-1.201	-10.753	-11.954
	750	-1.252	-8.637	-9.889
	752	-1.279	-7.754	-9.033
	754	-1.439	-7.335	-8.775
	756	-1.406	-2.978	-4.384
	758	-1.271	-4.123	-5.394
	760	-1.319	-6.31	-7.629
	762	-1.204	-3.707	-4.911
	764	-1.139	-10.896	-12.035
	766	-1.099	-6.357	-7.456
	768	-1.069	-5.819	-6.888
	770	-1.047	-4.369	-5.416
	772	-1.133	-5.659	-6.792
	774	-1.21	-10.321	-11.531
	776	-0.974	-6.829	-7.803
	778	-1.064	-7.821	-8.885
	780	-1.164	-5.361	-6.525
	782	-1.397	-10.442	-11.839
	784	-1.279	-5.964	-7.243
	786	-1.301	-9.299	-10.6
	788	-1.382	-8.469	-9.851
	790	-1.684	-12.521	-14.205
	792	-1.431	-6.968	-8.4
	794	-1.354	-1.491	-2.845
	796	-1.364	-5.886	-7.25
	798	-1.373	-4.08	-5.453
	800	-1.601	-3.55	-5.151
	802	-1.714	-1.823	-3.537
	804	-1.358	0.376	-0.983
	806	-1.283	-4.334	-5.617
	808	-1.326	-5.212	-6.538
	810	-1.213	-3.155	-4.368
	812	-1.375	-7.911	-9.285
	814	-1.323	-8.467	-9.79
	816	-1.198	-5.417	-6.615
	818	-1.219	-8.8	-10.019
	820	-1.386	-6.517	-7.903
	822	-1.546	-7.641	-9.187
	824	-1.399	-15.643	-17.041
	826	-1.359	-7.296	-8.655
	828	-1.312	-5.429	-6.742
	830	-1.302	-2.992	-4.294
	832	-1.219	-3.183	-4.403
	834	-1.191	-0.954	-2.145
	836	-1.193	2.134	0.941
	838	-1.144	-0.342	-1.485
	840	-1.215	-5.265	-6.479
	842	-1.102	-4.015	-5.117
	844	-0.989	-6.065	-7.054
	846	-0.866	-5.366	-6.232
	848	-0.808	-3.118	-3.926
	850	-0.923	-4.765	-5.688
	852	-0.864	-5.784	-6.648
	854	-0.892	-6.059	-6.95
	856	-0.981	-4.993	-5.974
	858	-0.971	-4.591	-5.562
	860	-0.951	-6.094	-7.045
	862	-0.93	-3.936	-4.866
	864	-0.846	-5.007	-5.853
	866	-0.863	-3.509	-4.372
	868	-1.029	-3.764	-4.794
	870	-1.06	-9.282	-10.341
	872	-1.333	-6.06	-7.393
	874	-1.569	-4.926	-6.494
	876	-1.703	-4.83	-6.533
	878	-2.058	2.915	0.857
	880	-2.376	1.008	-1.368
	882	-2.795	0.424	-2.371
	884	-3.156	-11.591	-14.747
	886	-3.182	-11.847	-15.028
	888	-2.633	-8.302	-10.935
	890	-2.609	-4.294	-6.903
	892	-2.317	-6.118	-8.435
	894	-2.586	-8.939	-11.525
	896	-2.151	-8.342	-10.493
	898	-2.238	-7.215	-9.452
	900	-2.42	-2.824	-5.244
	902	-2.359	-1.76	-4.119
	904	-2.247	-7.387	-9.634
	906	-2.131	-6.208	-8.339
	908	-2.034	-10.26	-12.294
	910	-1.89	-5.689	-7.578
	912	-1.736	-4.277	-6.013
	914	-1.823	-2.732	-4.555
	916	-2.15	-3.107	-5.257
	918	-2.365	-7.39	-9.755
	920	-2.033	-4.708	-6.74
	922	-2.347	-9.992	-12.339
	924	-2.389	-9.798	-12.187
	926	-2.131	-14.659	-16.79
	928	-2.32	-10.24	-12.56
	930	-2.317	-9.846	-12.163
	932	-2.074	-6.495	-8.569
	934	-2.116	-8.304	-10.421
	936	-2.293	-2.609	-4.901
	938	-2.631	-5.291	-7.922
	940	-2.705	1.166	-1.539
	942	-2.147	1.9	-0.247
	944	-2.154	-1.889	-4.043
	946	-2.193	-6.655	-8.848
	948	-1.75	-5.73	-7.481
	950	-2.023	-12.748	-14.771
	952	-2.187	-13.395	-15.582
	954	-2.302	-11.428	-13.73
	956	-2.337	-14.369	-16.706
	958	-2.151	-16.867	-19.018
	960	-2.286	-10.239	-12.525
	962	-2.083	-12.828	-14.911
	964	-2.163	-5.687	-7.85
	966	-2.621	-7.911	-10.532
	968	-3.019	-6.113	-9.132
	970	-2.962	-15.779	-18.741
	972	-2.86	-18.22	-21.081
	974	-2.682	-5.208	-7.89
	976	-2.061	-0.325	-2.386
	978	-1.943	-0.935	-2.878
	980	-1.763	-3.376	-5.139
	982	-2.318	-5.81	-8.128
	984	-2.09	-6.299	-8.389
	986	-2.423	-7.049	-9.472
	988	-2.526	-3.882	-6.408
	990	-2.602	-12.84	-15.442
	992	-3.035	-16.351	-19.386
	994	-2.507	-4.224	-6.731
	996	-2.601	-10.268	-12.869
	998	-2.577	-13.216	-15.793
	1000	-2.278	-18.23	-20.508
	1002	-1.991	-13.578	-15.57
	1004	-1.845	-16.535	-18.38
	1006	-1.67	-6.309	-7.979
	1008	-2.033	-3.232	-5.265
	1010	-2.119	-1.447	-3.566
	1012	-2.271	-3.927	-6.198
	1014	-2.791	-3.376	-6.167
	1016	-2.43	2.4	-0.029
	1018	-2.432	-8.175	-10.608
	1020	-2.025	-1.758	-3.783
	1022	-2.227	4.232	2.005
	1024	-2.524	-0.81	-3.334
	1026	-2.178	0.491	-1.687
	1028	-1.963	-0.509	-2.472
	1030	-1.966	-1.659	-3.625
	1032	-1.719	-0.451	-2.17
	1034	-1.925	2.449	0.524
	1036	-2.608	3.977	1.369
	1038	-2.545	4.142	1.598
	1040	-3.851	5.416	1.566
	1042	-2.837	0.863	-1.974
	1044	-3.279	6.413	3.135
	1046	-2.821	9.967	7.145
	1048	-2.102	0.367	-1.735
	1050	-2.641	-6.603	-9.244
	1052	-2.137	-12.332	-14.469
	1054	-2.871	-22.446	-25.317
	1056	-3.631	-13.803	-17.434
	1058	-3.393	-8.845	-12.237
	1060	-2.861	-16.171	-19.032
	1062	-2.711	-5.603	-8.314
	1064	-2.511	-9.264	-11.775
	1066	-2.396	-11.772	-14.167
	1068	-2.653	-8.95	-11.603
	1070	-2.451	-7.007	-9.458
	1072	-2.758	-10.164	-12.923
	1074	-2.986	-7.458	-10.444
	1076	-3.896	-20.773	-24.669
	1078	-3.547	-13.418	-16.965
	1080	-3.527	-7.818	-11.346
	1082	-3.626	-10.656	-14.281
	1084	-5.414	-1.863	-7.277
	1086	-6.266	-11.567	-17.834
	1088	-7.239	-9.261	-16.5
	1090	-5.456	-11.56	-17.016
	1092	-4.997	-20.95	-25.947
	1094	-5.207	-22.705	-27.912
	1096	-5.922	-28.481	-34.403
	1098	-5.078	-18.855	-23.933
	1100	-3.384	-13.631	-17.016
	1102	-2.502	-10.512	-13.015
	1104	-2.917	-7.971	-10.888
	1106	-2.934	-19.805	-22.739
	1108	-2.996	-19.414	-22.41
	1110	-2.97	-16.892	-19.861
	1112	-3.219	-13.053	-16.272
	1114	-3.24	-7.819	-11.059
	1116	-3.426	-19.804	-23.229
	1118	-4.334	-11.005	-15.339
	1120	-3.871	-6.386	-10.257
	1122	-4.05	-15.948	-19.998
	1124	-4.164	-15.304	-19.468
	1126	-5.066	-22.137	-27.203
	1128	-5.693	-12.407	-18.1
	1130	-5.122	-14.235	-19.356
	1132	-5.011	-15.391	-20.403
	1134	-6.231	-9.717	-15.948
	1136	-7.691	-12.401	-20.092
	1138	-6.902	-15.234	-22.136
	1140	-6.294	-19.116	-25.41
	1142	-5.827	-22.243	-28.07
	1144	-5.682	-15.806	-21.488
	1146	-7.744	-15.277	-23.021
	1148	-7.611	2.049	-5.562
	1150	-7.739	-17.228	-24.967
	1152	-8.574	5.898	-2.676
	1154	-8.316	-5.986	-14.301
	1156	-7.765	-6.743	-14.508
	1158	-6.399	-6.248	-12.647
	1160	-7.384	-6.712	-14.096
	1162	-6.98	4.282	-2.698
	1164	-9.853	6.19	-3.662
	1166	-12.62	-10.537	-23.157
	1168	-9.839	-11.577	-21.416
	1170	-11.446	-12.113	-23.559
	1172	-12.941	-18.692	-31.633
	1174	-10.173	-5.968	-16.141
	1176	-12.723	-12.035	-24.758
	1178	-12.401	-6.002	-18.403
	1180	-12.418	-29.501	-41.919
	1182	-10.676	-29.029	-39.705
	1184	-9.966	-32.11	-42.076
	1186	-7.37	-24.532	-31.902
	1188	-2.965	-31.861	-34.826
	1190	-8.846	-18.45	-27.297
	1192	-8.164	-28.809	-36.973
	1194	-11.341	-36.907	-48.248
	1196	-5.581	-33.831	-39.413
	1198	-12.908	-30.094	-43.001
	1200	-13.967	-37.367	-51.334
	1202	-1.504	-37.096	-38.6
	1204	-15.085	-33.479	-48.564
	1206	-16.362	-24.55	-40.912
	1208	-13.849	-29.147	-42.997
	1210	-11.652	-24.402	-36.054
	1212	-15.726	-4	-19.726
	1214	-17.235	-18.259	-35.494
	1216	-12.797	-25.596	-38.393
	1218	-13.234	-20.102	-33.335
	1220	-9.094	-26.072	-35.166
	1222	-19.286	-32.985	-52.27
	1224	-10.056	-23.578	-33.634
	1226	-17.234	-9.887	-27.122
	1228	-18.506	-0.303	-18.81
	1230	-15.408	-13.066	-28.474
	1232	-17.206	-23.746	-40.953
	1234	-21.452	-23.876	-45.328
	1236	-19.082	-29.896	-48.979
	1238	-27.55	-35.573	-63.123
	1240	-20.082	-30.22	-50.302
	1242	-23.077	-27.808	-50.885
	1244	-27.592	-7.264	-34.856
	1246	-15.111	-26.406	-41.517
	1248	-20.619	-21.609	-42.228
	1250	-21.911	-23.698	-45.608
	1252	-19.57	-26.791	-46.361
	1254	-16.623	-38.794	-55.417
	1256	-14.974	-32.422	-47.396
	1258	-14.165	-29.307	-43.472
	1260	-15.889	-35.967	-51.857
	1262	-16.564	-38.189	-54.753
	1264	-18.515	-33.614	-52.129
	1266	-19.468	-28.501	-47.969
	1268	-21.736	-35.862	-57.598
	1270	-22.929	-23.182	-46.112
	1272	-16.256	-31.606	-47.862
	1274	-18.12	-19.817	-37.936
	1276	-21.209	-16.209	-37.418
	1278	-14.926	-18.908	-33.834
	1280	-12.841	-16.757	-29.598
	1282	-11.267	-19.209	-30.476
	1284	-5.246	-26.119	-31.365
	1286	-12.422	-28.744	-41.166
	1288	-6.689	-27.974	-34.663
	1290	-9.715	-4.304	-14.019
	1292	-9.13	2.516	-6.613
	1294	-9.108	-0.931	-10.039
	1296	-9.522	-3.433	-12.955
	1298	-8.875	-10.052	-18.927
	1300	-8.749	-6.006	-14.755
	1302	-7.911	-3.861	-11.773
	1304	-9.684	-18.23	-27.914
	1306	-9.437	-14.975	-24.412
	1308	-11.31	-30.256	-41.566
	1310	-9.597	-8.487	-18.084
	1312	-8.277	3.175	-5.102
	1314	-9.886	-1.12	-11.007
	1316	-6.09	-13.938	-20.028
	1318	-8.43	-17.065	-25.496
	1320	-5.226	-10.649	-15.875
	1322	-3.892	-10.823	-14.716
	1324	-3.039	-2.953	-5.992
	1326	-3.6	-1.672	-5.272
	1328	-3.647	-13.514	-17.161
	1330	-3.664	-10.403	-14.067
	1332	-3.074	-4.019	-7.093
	1334	-3.505	-17.073	-20.578
	1336	-3.841	-14.959	-18.8
	1338	-3.297	-10.296	-13.593
	1340	-2.978	-3.887	-6.865
	1342	-2.468	-9.993	-12.461
	1344	-2.917	-9.362	-12.279
	1346	-2.858	-6.466	-9.324
	1348	-2.49	-2.299	-4.789
	1350	-2.495	-6.342	-8.837
	1352	-2.743	-11.984	-14.728
	1354	-2.718	-6.446	-9.165
	1356	-3.464	-6.804	-10.268
	1358	-3.025	-6.172	-9.197
	1360	-3.865	-10.554	-14.419
	1362	-3.803	-7.614	-11.417
	1364	-4.231	-8.669	-12.9
	1366	-4.213	-8.217	-12.43
	1368	-3.192	-12.618	-15.81
	1370	-5.131	-10.86	-15.991
	1372	-6.501	-16.486	-22.987
	1374	-4.55	-18.014	-22.564
	1376	-4.361	-7.318	-11.679
	1378	-6.204	-14.444	-20.648
	1380	-7.353	-14.083	-21.437
	1382	-7.153	-12.266	-19.42
	1384	-7.07	-17.576	-24.645
	1386	-7.518	-6.781	-14.3
	1388	-5.866	5.045	-0.821
	1390	-8.057	-8.956	-17.013
	1392	-6.737	-22.064	-28.802
	1394	-7.276	-20.477	-27.753
	1396	-7.132	-23.961	-31.093
	1398	-5.329	-16.384	-21.713
	1400	-6.65	-13.962	-20.612
	1402	-8.629	-24.388	-33.017
	1404	-8.352	-12.456	-20.808
	1406	-7.348	-17.016	-24.364
	1408	-7.832	-17.226	-25.058
	1410	-9.486	-28.076	-37.562
	1412	-11.395	-20.916	-32.311
	1414	-11.096	-17.859	-28.955
	1416	-15.41	-30.374	-45.784
	1418	-15.306	-17.699	-33.004
	1420	-19.477	-27.822	-47.298
	1422	-19.687	-30.616	-50.302
	1424	-15.15	-28.448	-43.598
	1426	-13.813	-18.282	-32.096
	1428	-12.825	-37.367	-50.192
	1430	-9.888	-24.54	-34.428
	1432	-7.154	-16.487	-23.642
	1434	-7.927	-1.107	-9.034
	1436	-8.209	0.976	-7.233
	1438	-7.864	-1.727	-9.591
	1440	-7.372	-9.712	-17.084
	1442	-9.745	-1.875	-11.619
	1444	-9.524	-2.851	-12.375
	1446	-10.785	1.676	-9.109
	1448	-8.816	-2.057	-10.873
	1450	-8.114	2.812	-5.302
	1452	-12.557	-1.459	-14.016
	1454	-9.044	-0.246	-9.289
	1456	-7.618	4.058	-3.56
	1458	-7.183	-1.445	-8.628
	1460	-10.556	-7.675	-18.231
	1462	-16.841	-5.369	-22.21
	1464	-10.448	-6.211	-16.658
	1466	-12.63	-0.646	-13.275
	1468	-9.633	0.613	-9.02
	1470	-9.42	4.205	-5.215
	1472	-11.84	6.121	-5.719
	1474	-15.12	3.762	-11.358
	1476	-18.032	3.33	-14.702
	1478	-14.039	1.127	-12.912
	1480	-14.243	2.173	-12.07
	1482	-11.304	8.272	-3.032
	1484	-16.048	-2.47	-18.518
	1486	-15.543	0.737	-14.806
	1488	-15.84	-4.421	-20.261
	1490	-22.403	-0.659	-23.062
	1492	-22.905	4.613	-18.292
	1494	-19.317	3.773	-15.544
	1496	-16.63	2.661	-13.968
	1498	-16.329	-1.928	-18.258
	1500	-12.4	-0.501	-12.902
	1502	-10.522	-0.471	-10.993
	1504	-11.564	-4.193	-15.757
	1506	-10.425	1.274	-9.151
	1508	-11.266	2.45	-8.815
	1510	-13.324	-9.881	-23.205
	1512	-16.911	-14.247	-31.158
	1514	-14.434	-11.503	-25.937
	1516	-8.795	-9.512	-18.306
	1518	-7.649	-1.98	-9.629
	1520	-11.767	-5.538	-17.305
	1522	-12.56	-10.386	-22.946
	1524	-6.56	-7.965	-14.526
	1526	-8.407	-1.888	-10.295
	1528	-7.933	-1.06	-8.992
	1530	-7.352	-6.093	-13.445
	1532	-9.882	-5.128	-15.01
	1534	-11.176	-10.082	-21.259
	1536	-10.355	-8.594	-18.95
	1538	-13.349	-1.353	-14.702
	1540	-11.52	-0.264	-11.784
	1542	-12.283	-0.748	-13.031
	1544	-14.509	-9.777	-24.287
	1546	-13.59	-5.391	-18.98
	1548	-19.044	-5.052	-24.097
	1550	-14.917	-5.276	-20.193
	1552	-10.399	-12.715	-23.114
	1554	-12.676	-14.889	-27.565
	1556	-17.333	-9.08	-26.413
	1558	-19.309	-2.152	-21.461
	1560	-19.512	-0.385	-19.897
	1562	-13.95	-2.034	-15.984
	1564	-26.125	-11.614	-37.739
	1566	-28.852	-5.542	-34.394
	1568	-25.687	-15.029	-40.716
	1570	-28.162	-4.044	-32.206
	1572	-19.991	-4.369	-24.36
	1574	-27.806	-6.029	-33.835
	1576	-26.495	-9.383	-35.878
	1578	-30.917	-16.5	-47.417
	1580	-29.024	-11.502	-40.526
	1582	-24.306	-5.321	-29.627
	1584	-27.297	-9.244	-36.541
	1586	-28.667	-5.702	-34.37
	1588	-22.433	-3.407	-25.84
	1590	-23.737	-5.754	-29.491
	1592	-27.777	-9.735	-37.512
	1594	-25.917	-3.559	-29.476
	1596	-20.769	-7.87	-28.639
	1598	-29.192	-5.891	-35.083
	1600	-20.194	-15.89	-36.084
	1602	-30.128	-11.568	-41.695
	1604	-29.524	-16.262	-45.787
	1606	-25.699	-7.693	-33.392
	1608	-31.962	-13.431	-45.393
	1610	-29.4	-7.621	-37.021
	1612	-31.581	-7.184	-38.765
	1614	-35.81	-11.263	-47.073
	1616	-26.917	-10.526	-37.443
	1618	-21.992	-13.312	-35.304
	1620	-27.527	-15.357	-42.884
	1622	-32.577	-15.004	-47.581
	1624	-36.264	-17.832	-54.096
	1626	-32.932	-6.978	-39.91
	1628	-40.383	-11.642	-52.025
	1630	-37.789	-9.425	-47.214
	1632	-39.738	3.772	-35.966
	1634	-29.368	-0.963	-30.331
	1636	-41.429	-10.479	-51.908
	1638	-43.282	-15.865	-59.147
	1640	-39.685	-13.155	-52.84
	1642	-30.594	-17.878	-48.472
	1644	-49.702	-4.919	-54.621
	1646	-53.94	-11.084	-65.025
	1648	-61.183	-8.169	-69.352
	1650	-42.105	-10.115	-52.22
	1652	-44.499	-14.222	-58.72
	1654	-49.539	-11.07	-60.61
	1656	-51.306	-6.337	-57.643
	1658	-58.921	-9.677	-68.598
	1660	-62.284	-29.633	-91.917
	1662	-50.652	-14.103	-64.755
	1664	-54.234	-29.281	-83.514
	1666	-63.567	-13.788	-77.355
	1668	-76.317	-20.328	-96.644
	1670	-87.266	-21.215	-108.48
	1672	-80.403	-16.271	-96.674
	1674	-84.489	-20.969	-105.458
	1676	-83.078	-19.2	-102.278
	1678	-79.963	-5.659	-85.622
	1680	-80.61	-8.897	-89.507
	1682	-82.507	-7.781	-90.289
	1684	-118.904	-32.708	-151.611
	1686	-106.173	-15.619	-121.793
	1688	-115.778	-10.625	-126.403
	1690	-117.252	2.509	-114.743
	1692	-105.916	-15.682	-121.598
	1694	-123.507	-4.649	-128.156
	1696	-116.807	-16.653	-133.459
	1698	-105.628	-8.144	-113.771
	1700	-115.546	-14.252	-129.799
	1702	-110.424	0.995	-109.429
	1704	-111.639	-6.78	-118.419
	1706	-109.816	-1.98	-111.797
	1708	-122.905	-14.68	-137.584
	1710	-118.816	-5.536	-124.352
	1712	-117.273	-1.609	-118.881
	1714	-105.691	-7.561	-113.252
	1716	-111.353	-4.811	-116.165
	1718	-108.419	-10.418	-118.837
	1720	-107.301	-11.007	-118.308
	1722	-114.514	-1.999	-116.514
	1724	-107.998	-14.548	-122.546
	1726	-119.946	-18.128	-138.074
	1728	-118.894	-18.053	-136.947
	1730	-122.186	-18.846	-141.032
	1732	-112.937	-3.108	-116.045
	1734	-114.899	-14.25	-129.149
	1736	-123.41	-7.47	-130.88
	1738	-123.499	-6.977	-130.476
	1740	-113.947	-12.133	-126.08
	1742	-124.608	-20.317	-144.925
	1744	-112.133	-16.834	-128.966
	1746	-96.439	-17.097	-113.536
	1748	-109.355	-10.774	-120.129
	1750	-102.865	-19.617	-122.481
	1752	-104.423	-30.497	-134.92
	1754	-108.159	-24.867	-133.026
	1756	-106.364	-20.551	-126.915
	1758	-112.133	-16.511	-128.645
	1760	-104.179	-16.966	-121.145
	1762	-90.069	-14.518	-104.587
	1764	-106.296	-15.519	-121.815
	1766	-96.287	-12.285	-108.572
	1768	-97.818	-11.078	-108.896
	1770	-106.778	-7.504	-114.282
	1772	-103.616	-9.89	-113.506
	1774	-103.842	-20.901	-124.743
	1776	-98.541	-14.88	-113.42
	1778	-102.623	-19.813	-122.436
	1780	-108.307	-13.586	-121.892
	1782	-101.237	-11.907	-113.144
	1784	-98.724	-16.52	-115.244
	1786	-110.824	-11.096	-121.919
	1788	-107.752	-12.361	-120.113
	1790	-98.959	-11.109	-110.067
	1792	-101.601	-16.234	-117.835
	1794	-103.3	-14.605	-117.906
	1796	-108.839	-15.61	-124.45
	1798	-105.905	-13.78	-119.685
	1800	-104.085	-21.47	-125.555
	1802	-117.535	-8.34	-125.875
	1804	-104.989	-8.476	-113.465
	1806	-101.556	-23.222	-124.778
	1808	-110.666	-16.473	-127.139
	1810	-110.653	-10.353	-121.006
	1812	-104.943	2.525	-102.418
	1814	-111.733	-15.389	-127.122
	1816	-114.204	1.096	-113.108
	1818	-106.583	-17.786	-124.369
	1820	-99.709	-25.957	-125.666
	1822	-108.172	-18.137	-126.31
	1824	-113.096	-6.859	-119.955
	1826	-111.929	-11.761	-123.69
	1828	-109.687	-13.003	-122.69
	1830	-116.512	-18.504	-135.016
	1832	-115.512	-5.222	-120.734
	1834	-116.572	-20.269	-136.841
	1836	-111.783	-15.988	-127.771
	1838	-114.246	-39.827	-154.073
	1840	-115.115	-25.561	-140.676
	1842	-107.83	-34.139	-141.969
	1844	-115.078	-31.453	-146.531
	1846	-123.559	-15.076	-138.635
	1848	-111.686	-16.326	-128.012
	1850	-94.183	-17.406	-111.589
	1852	-107.582	-7.095	-114.677
	1854	-117.14	-6.079	-123.219
	1856	-111.317	-8.368	-119.685
	1858	-110.274	-10.797	-121.071
	1860	-113.209	-8.334	-121.543
	1862	-106.38	-4.071	-110.451
	1864	-126.566	-9.26	-135.826
	1866	-108.291	-10.991	-119.282
	1868	-107.866	-15.174	-123.041
	1870	-125.527	-14.536	-140.064
	1872	-117.967	2.075	-115.892
	1874	-116.682	-15.87	-132.552
	1876	-115.987	-10.667	-126.654
	1878	-126.049	-19.133	-145.182
	1880	-120.861	-14.611	-135.472
	1882	-115.355	-8.066	-123.421
	1884	-115.006	-5.526	-120.532
	1886	-106.329	-5.821	-112.15
	1888	-112.835	-5.084	-117.919
	1890	-104.403	-15.146	-119.549
	1892	-121.76	-38.646	-160.406
	1894	-118.75	-24.172	-142.922
	1896	-126.929	-18.725	-145.655
	1898	-121.418	-15.487	-136.905
	1900	-113.806	-21.377	-135.183
	1902	-112.694	-10.453	-123.147
	1904	-115.975	-21.166	-137.141
	1906	-110.171	-28.485	-138.656
	1908	-117.234	-35.662	-152.895
	1910	-121.385	-26.245	-147.63
	1912	-120.442	-18.359	-138.8
	1914	-116.778	-23.956	-140.734
	1916	-109.89	-15.349	-125.239
	1918	-109.964	-31.049	-141.013
	1920	-118.643	-26.631	-145.273
	1922	-104.168	-21.744	-125.912
	1924	-113.593	-15.635	-129.228
	1926	-122.248	-34.308	-156.556
	1928	-106.673	-30.933	-137.606
	1930	-104.23	-21.676	-125.906
	1932	-112.72	-32.485	-145.205
	1934	-114.178	-36.671	-150.849
	1936	-120.799	-36.519	-157.318
	1938	-106.3	-36.614	-142.913
	1940	-119.797	-31.104	-150.901
	1942	-127.684	-22.028	-149.712
	1944	-121.401	-41.717	-163.118
	1946	-122.624	-33.968	-156.592
	1948	-129.054	-35.587	-164.641
	1950	-119.487	-28.168	-147.655
	1952	-127.403	-39.445	-166.847
	1954	-123.798	-24.523	-148.321
	1956	-121.305	-29.699	-151.005
	1958	-89.336	-35.254	-124.59
	1960	-112.692	-22.295	-134.987
	1962	-102.921	-31.691	-134.612
	1964	-116.842	-47.942	-164.783
	1966	-114.117	-18.012	-132.129
	1968	-121.709	-27.669	-149.378
	1970	-122.137	-23.816	-145.953
	1972	-110.053	-25.769	-135.822
	1974	-110.737	-14.674	-125.411
	1976	-107.145	-30.153	-137.298
	1978	-108.518	-11.861	-120.379
	1980	-113.984	-18.754	-132.737
	1982	-106.593	-17.145	-123.738
	1984	-110.009	-22.901	-132.911
	1986	-126.668	-25.189	-151.856
	1988	-128.884	-17.828	-146.712
	1990	-129.595	-20.475	-150.069
	1992	-116.791	-38.682	-155.474
	1994	-120.464	-41.561	-162.025
	1996	-122.696	-44.387	-167.083
	1998	-129.704	-40.357	-170.061
	2000	-119.562	-40.483	-160.044
	2002	-116.802	-30.518	-147.32
	2004	-121.049	-24.045	-145.094
	2006	-130.138	-43.025	-173.163
	2008	-117.647	-33.122	-150.769
	2010	-127.504	-23.81	-151.314
	2012	-123.709	-22.689	-146.398
	2014	-125.073	-21.889	-146.963
	2016	-119.848	-37.753	-157.601
	2018	-129.24	-29.829	-159.069
	2020	-111.023	-11.861	-122.884
	2022	-124.978	-23.503	-148.481
	2024	-109.413	-17.391	-126.803
	2026	-119.195	-25.867	-145.062
	2028	-116.803	-17.909	-134.712
	2030	-109.885	-24.448	-134.333
	2032	-117.196	-10.054	-127.251
	2034	-128.719	-19.06	-147.779
	2036	-125.247	-8.425	-133.672
	2038	-97.477	-15.511	-112.988
	2040	-109.857	-8.485	-118.342
	2042	-114.46	-10.418	-124.877
	2044	-103.716	-1.568	-105.284
	2046	-126.817	-11.874	-138.691
	2048	-100.362	-17.315	-117.678
	2050	-120.395	-11.22	-131.614
	2052	-104.881	-25.424	-130.305
	2054	-128.966	-36.109	-165.075
	2056	-112.751	-2.265	-115.017
	2058	-121.832	-11.159	-132.991
	2060	-96.904	-15.135	-112.039
	2062	-104.706	-13.559	-118.265
	2064	-111.005	-38.258	-149.263
	2066	-122.333	-32.868	-155.201
	2068	-122.6	-30.366	-152.965
	2070	-120.31	-35.938	-156.247
	2072	-114.751	-27.778	-142.529
	2074	-113.641	-25.5	-139.142
	2076	-125.225	-29.056	-154.28
	2078	-125.326	-15.333	-140.66
	2080	-100.887	-20.875	-121.762
	2082	-118.777	-17.722	-136.499
	2084	-126.537	-13.092	-139.629
	2086	-125.003	-7.327	-132.33
	2088	-111.227	-1.528	-112.755
	2090	-114.931	-16.764	-131.694
	2092	-126.97	-8.37	-135.34
	2094	-122.443	-4.924	-127.366
	2096	-126.215	-4.35	-130.565
	2098	-114.068	-7.411	-121.479
	2100	-124.217	-5.459	-129.676
	2102	-116.773	-11.91	-128.683
	2104	-135.964	-5.795	-141.76
	2106	-117.165	-1.558	-118.723
	2108	-112.24	-2.154	-114.394
	2110	-128.615	-2.155	-130.771
	2112	-134.635	-21.151	-155.786
	2114	-140.518	3.152	-137.366
	2116	-137.944	-1.289	-139.234
	2118	-155.342	-6.706	-162.048
	2120	-139.859	-4.236	-144.094
	2122	-150.941	-10.168	-161.109
	2124	-149.439	-2.629	-152.067
	2126	-129.32	-5.267	-134.587
	2128	-159.01	-8.048	-167.058
	2130	-134.898	-17.446	-152.344
	2132	-144.6	-21.418	-166.018
	2134	-140.201	-29.093	-169.295
	2136	-147.931	-25.549	-173.479
	2138	-141.981	-18.974	-160.955
	2140	-142.215	-27.267	-169.482
	2142	-145.148	-20.369	-165.516
	2144	-137.218	-34.906	-172.123
	2146	-137.999	-31.052	-169.052
	2148	-150.664	-16.179	-166.843
	2150	-137.117	-25.459	-162.576
	2152	-134.665	-39.662	-174.328
	2154	-133.807	-40.337	-174.143
	2156	-139.526	-24.223	-163.749
	2158	-156.153	-14.747	-170.901
	2160	-155.205	-23.412	-178.616
	2162	-150.83	-31.239	-182.068
	2164	-145.619	-24.313	-169.932
	2166	-146.269	-39.079	-185.348
	2168	-144.248	-30.11	-174.359
	2170	-141.413	-45.818	-187.231
	2172	-148.926	-21.508	-170.434
	2174	-144.948	-36.028	-180.976
	2176	-143.515	-32.611	-176.126
	2178	-154.956	-34.597	-189.553
	2180	-154.205	-37.969	-192.174
	2182	-145.389	-37.231	-182.62
	2184	-157.135	-29.326	-186.461
	2186	-160.537	-42.912	-203.448
	2188	-151.412	-42.089	-193.501
	2190	-156.971	-51.041	-208.012
	2192	-155.639	-49.844	-205.483
	2194	-144.275	-43.483	-187.757
	2196	-130.904	-36.468	-167.372
	2198	-145.798	-36.669	-182.466
	2200	-150.742	-48.404	-199.146
	2202	-160.745	-34.895	-195.64
	2204	-156.5	-37.071	-193.571
	2206	-154.141	-43.42	-197.56
	2208	-153.974	-37.904	-191.877
	2210	-147.745	-28.643	-176.387
	2212	-141.33	-44.068	-185.397
	2214	-141.055	-43.094	-184.148
	2216	-151.496	-48.225	-199.722
	2218	-144.122	-31.87	-175.992
	2220	-148.073	-45.417	-193.49
	2222	-149.405	-33.946	-183.351
	2224	-125.908	-34.398	-160.305
	2226	-133.708	-31.432	-165.14
	2228	-146.3	-24.62	-170.92
	2230	-139.332	-20.52	-159.852
	2232	-163.303	-34.575	-197.878
	2234	-139.868	-43.146	-183.015
	2236	-156.935	-31.071	-188.006
	2238	-152.868	-18.227	-171.094
	2240	-161.474	-38.609	-200.083
	2242	-148.259	-40.88	-189.139
	2244	-144.662	-28.531	-173.193
	2246	-146.262	-29.047	-175.308
	2248	-123.044	-47.986	-171.031
	2250	-106.674	-32.242	-138.916
	2252	-131.964	-33.495	-165.459
	2254	-121.64	-34.742	-156.382
	2256	-134.15	-23.881	-158.03
	2258	-132.838	-54.215	-187.053
	2260	-135.761	-47.896	-183.657
	2262	-126.881	-59.72	-186.601
	2264	-133.681	-36.878	-170.558
	2266	-139.386	-39.876	-179.262
	2268	-131.73	-38.345	-170.074
	2270	-127.186	-39.256	-166.442
	2272	-140.224	-41.011	-181.235
	2274	-136.835	-18.797	-155.632
	2276	-134.908	-45.166	-180.074
	2278	-133.408	-41.511	-174.919
	2280	-144.149	-24.721	-168.87
	2282	-137.421	-37.568	-174.989
	2284	-135.089	-29.944	-165.033
	2286	-137.549	-30.904	-168.453
	2288	-134.844	-29.169	-164.013
	2290	-138.425	-36.65	-175.075
	2292	-153.827	-44.122	-197.949
	2294	-131.633	-26.112	-157.745
	2296	-141.677	-23.646	-165.323
	2298	-136.081	-35.546	-171.628
	2300	-135.428	-27.674	-163.102
	2302	-150.848	-37.305	-188.153
	2304	-153.844	-30.42	-184.264
	2306	-146.391	-45.873	-192.264
	2308	-147.813	-42.231	-190.045
	2310	-144.614	-28.962	-173.575
	2312	-141.616	-34.018	-175.635
	2314	-135.588	-47.343	-182.931
	2316	-145.325	-39.864	-185.188
	2318	-151.744	-28.408	-180.152
	2320	-141.114	-43.937	-185.051
	2322	-135.029	-29.094	-164.123
	2324	-146.469	-35.85	-182.318
	2326	-139.694	-33.657	-173.351
	2328	-137.876	-36.619	-174.495
	2330	-139.119	-25.702	-164.821
	2332	-148.359	-52.503	-200.862
	2334	-154.002	-41.198	-195.2
	2336	-137.486	-48.483	-185.969
	2338	-141.785	-54.715	-196.5
	2340	-147.114	-34.506	-181.62
	2342	-144.746	-28.547	-173.293
	2344	-157.45	-29.919	-187.369
	2346	-154.176	-21.344	-175.52
	2348	-149.04	-27.969	-177.009
	2350	-133.18	-28.998	-162.177
	2352	-154.379	-26.337	-180.716
	2354	-145.076	-32.78	-177.857
	2356	-146.071	-43.063	-189.134
	2358	-155.188	-36.342	-191.531
	2360	-150.633	-35.667	-186.3
	2362	-153.47	-37.407	-190.877
	2364	-132.357	-28.866	-161.222
	2366	-129.985	-9.855	-139.841
	2368	-144.725	-22.865	-167.59
	2370	-152.632	-22.335	-174.967
	2372	-164.886	-26.816	-191.702
	2374	-142.116	-10.917	-153.033
	2376	-169.717	-41.948	-211.665
	2378	-156.813	-32.731	-189.543
	2380	-149.459	-30.81	-180.269
	2382	-117.271	-20.194	-137.465
	2384	-152.147	-13.059	-165.206
	2386	-143.407	2.254	-141.153
	2388	-142.767	-3.733	-146.5
	2390	-145.428	-14.41	-159.838
	2392	-150.788	-4.888	-155.676
	2394	-152.84	-15.058	-167.898
	2396	-146.911	-15.006	-161.917
	2398	-166.581	-20.939	-187.52
	2400	-154.361	-10.431	-164.792
	2402	-132.992	-23.331	-156.323
	2404	-148.84	-34.055	-182.896
	2406	-139.228	-36.367	-175.595
	2408	-167.053	-15.434	-182.487
	2410	-169.92	-19.715	-189.635
	2412	-150.22	-18.365	-168.585
	2414	-144.618	-5.049	-149.667
	2416	-140.039	-12.858	-152.897
	2418	-135.633	-14.68	-150.313
	2420	-151.79	-9.237	-161.027
	2422	-128.749	-19.908	-148.657
	2424	-156.827	-7.167	-163.993
	2426	-145.961	-16.682	-162.643
	2428	-143.65	-18.761	-162.411
	2430	-151.459	-15.448	-166.907
	2432	-127.315	-25.278	-152.593
	2434	-134.443	-9.324	-143.767
	2436	-151.262	-18.862	-170.124
	2438	-137.571	-29.573	-167.144
	2440	-155.974	-23.2	-179.175
	2442	-134.795	-29.361	-164.156
	2444	-141.247	-16.69	-157.937
	2446	-136.716	-11.214	-147.93
	2448	-146.906	-18.436	-165.342
	2450	-160.106	-31.981	-192.088
	2452	-152.066	-29.511	-181.577
	2454	-158.453	-33.744	-192.197
	2456	-130.819	-23.998	-154.816
	2458	-152.129	-30.498	-182.627
	2460	-156.429	-32.836	-189.265
	2462	-146.583	-39.123	-185.707
	2464	-152.11	-48.948	-201.058
	2466	-148.395	-34.892	-183.287
	2468	-144.351	-25.235	-169.586
	2470	-137.567	-36.706	-174.273
	2472	-141.641	-33.647	-175.289
	2474	-155.292	-23.48	-178.772
	2476	-162.922	-28.09	-191.012
	2478	-151.761	-33.312	-185.073
	2480	-167.468	-42.447	-209.916
	2482	-148.092	-26.128	-174.221
	2484	-149.867	-39.169	-189.035
	2486	-154.067	-27.029	-181.096
	2488	-150.873	-30.74	-181.614
	2490	-132.265	-32.862	-165.127
	2492	-128.331	-42.515	-170.846
	2494	-140.221	-49.036	-189.257
	2496	-143.502	-27.641	-171.143
	2498	-129.374	-25.359	-154.734
	2500	-144.427	-27.746	-172.173
	2502	-144.769	-27.672	-172.44
	2504	-149.571	-33.703	-183.275
	2506	-142.413	-32.3	-174.713
	2508	-159.999	-35.475	-195.475
	2510	-152.863	-32.32	-185.183
	2512	-149.578	-38.259	-187.837
	2514	-164.553	-25.658	-190.211
	2516	-142.818	-40.363	-183.181
	2518	-160.395	-36.974	-197.369
	2520	-149.953	-22.045	-171.998
	2522	-130.979	-9.186	-140.166
	2524	-136.833	-16.81	-153.643
	2526	-131.129	-5.809	-136.939
	2528	-147.741	-42.731	-190.472
	2530	-135.767	-29.96	-165.728
	2532	-143.209	-44.079	-187.287
	2534	-146.817	-40.669	-187.486
	2536	-145.796	-24.896	-170.692
	2538	-154.709	-22.363	-177.072
	2540	-159.454	-22.479	-181.933
	2542	-168.575	-28.433	-197.008
	2544	-161.881	-28.132	-190.013
	2546	-151.288	-28.194	-179.483
	2548	-146.05	-30.894	-176.944
	2550	-156.608	-39.497	-196.106
	2552	-149.225	-30.607	-179.832
	2554	-154.179	-21.778	-175.957
	2556	-146.295	-32.42	-178.715
	2558	-143.622	-29.183	-172.805
	2560	-149.228	-21.443	-170.671
	2562	-145.803	-23.786	-169.588
	2564	-156.94	-23.864	-180.803
	2566	-135.787	-19.444	-155.231
	2568	-154.65	-19.449	-174.099
	2570	-156.999	-28.642	-185.642
	2572	-156.064	-21.249	-177.313
	2574	-147.581	-18.852	-166.433
	2576	-163.043	-46.596	-209.639
	2578	-148.693	-48.686	-197.378
	2580	-165.849	-23.223	-189.072
	2582	-148.516	-45.227	-193.743
	2584	-144.984	-27.867	-172.851
	2586	-141.604	-31.025	-172.629
	2588	-146.835	-18.887	-165.723
	2590	-154.246	-28.636	-182.882
	2592	-153.453	-43.061	-196.514
	2594	-144.762	-19.018	-163.78
	2596	-148.924	-19.468	-168.392
	2598	-138.52	-16.51	-155.03
	2600	-147.803	-22.481	-170.285
	2602	-168.44	-32.34	-200.779
	2604	-159.273	-39.58	-198.853
	2606	-156.525	-28.463	-184.988
	2608	-163.526	-22.242	-185.768
	2610	-151.311	-20.767	-172.078
	2612	-160.882	-15.245	-176.127
	2614	-150.982	-28.645	-179.627
	2616	-146.333	-25.082	-171.415
	2618	-162.872	-12.186	-175.058
	2620	-154.539	-31.78	-186.319
	2622	-143.315	-24.569	-167.884
	2624	-154.723	-36.858	-191.581
	2626	-162.267	-18.955	-181.222
	2628	-158.07	-26.012	-184.081
	2630	-151.201	-20.95	-172.151
	2632	-140.174	-34.349	-174.523
	2634	-152.414	-13.924	-166.338
	2636	-156.795	-19.74	-176.535
	2638	-158.471	-19.665	-178.136
	2640	-156.771	-15.538	-172.308
	2642	-165.688	-15.829	-181.517
	2644	-167.095	-22.405	-189.5
	2646	-162.311	-5.131	-167.443
	2648	-180.454	2.362	-178.092
	2650	-159.334	-9.965	-169.299
	2652	-164.141	-22.912	-187.053
	2654	-161.397	-24.161	-185.559
	2656	-165.388	-29.639	-195.028
	2658	-159.637	-33.359	-192.996
	2660	-146.581	-19.057	-165.639
	2662	-154.016	-21.612	-175.628
	2664	-146.597	-15.315	-161.912
	2666	-162.079	-19.759	-181.838
	2668	-155.999	-30.601	-186.599
	2670	-148.065	-8.613	-156.678
	2672	-150.824	-12.049	-162.874
	2674	-152.685	-25.709	-178.394
	2676	-167.021	-14.104	-181.125
	2678	-156.606	-23.449	-180.055
	2680	-160.034	-6.446	-166.48
	2682	-139.667	-26.391	-166.058
	2684	-149.214	-15.385	-164.599
	2686	-169.42	-15.166	-184.586
	2688	-158.374	-12.73	-171.104
	2690	-166.339	-20.491	-186.83
	2692	-151.173	-30.225	-181.398
	2694	-167.073	-23.449	-190.522
	2696	-148.602	-16.761	-165.362
	2698	-160.137	-7.408	-167.545
	2700	-153.006	-0.877	-153.883
	2702	-143.466	-7.287	-150.753
	2704	-118.636	-17.171	-135.808
	2706	-154.56	-12.31	-166.87
	2708	-156.7	-18.85	-175.549
	2710	-161.024	-19.56	-180.584
	2712	-144.765	-12.026	-156.791
	2714	-147.045	-12.584	-159.629
	2716	-162.668	-4.852	-167.52
	2718	-156.524	3.619	-152.905
	2720	-164.863	-3.033	-167.897
	2722	-166.088	-22.227	-188.315
	2724	-156.556	-21.955	-178.511
	2726	-155.366	-6.929	-162.295
	2728	-159.721	-10.907	-170.629
	2730	-159.101	-16.091	-175.193
	2732	-142.129	-25.192	-167.321
	2734	-154.405	-14.108	-168.513
	2736	-161.121	-16.617	-177.737
	2738	-141.353	-13.459	-154.812
	2740	-159.753	-16.801	-176.554
	2742	-161.547	-12.831	-174.377
	2744	-149.522	-12.174	-161.696
	2746	-144.729	-24.875	-169.604
	2748	-154.031	-26.541	-180.572
	2750	-158.438	-25.136	-183.574
	2752	-153.73	-38.582	-192.312
	2754	-168.245	-26.866	-195.111
	2756	-164.931	-20.327	-185.258
	2758	-154.872	-21.381	-176.253
	2760	-147.817	-11.053	-158.87
	2762	-161.2	-38.006	-199.206
	2764	-147.868	-8.244	-156.112
	2766	-151.362	-27.25	-178.613
	2768	-143.044	-39.35	-182.393
	2770	-147.282	-21.395	-168.678
	2772	-155.074	-23.004	-178.079
	2774	-146.85	-20.481	-167.331
	2776	-147.214	-20.154	-167.368
	2778	-147.972	-16.171	-164.143
	2780	-155.734	-22.109	-177.843
	2782	-162.814	-17.015	-179.829
	2784	-156.283	-13.394	-169.677
	2786	-148.532	-18.39	-166.922
	2788	-145.564	-5.315	-150.878
	2790	-137.742	-25.163	-162.905
	2792	-151.33	-9.427	-160.757
	2794	-143.263	-21.417	-164.68
	2796	-144.707	-27.902	-172.609
	2798	-146.731	-36.522	-183.252
	2800	-153.801	-21.243	-175.044
	2802	-144.565	-14.414	-158.979
	2804	-156.711	-20.729	-177.44
	2806	-150.285	7.625	-142.66
	2808	-151.825	-5.82	-157.645
	2810	-154.841	-9.236	-164.076
	2812	-158.534	-3.893	-162.427
	2814	-148.812	-11.468	-160.28
	2816	-154.685	-12.846	-167.531
	2818	-136.991	-24.543	-161.534
	2820	-140.61	-35.975	-176.585
	2822	-155.409	-23.984	-179.392
	2824	-149.36	-30.158	-179.519
	2826	-144.956	-29.252	-174.209
	2828	-146.139	-33.042	-179.181
	2830	-138.541	-41.898	-180.439
	2832	-141.172	-36.544	-177.716
	2834	-121.947	-40.465	-162.412
	2836	-144.203	-31.322	-175.525
	2838	-121.784	-32.892	-154.677
	2840	-150.653	-32.699	-183.352
	2842	-151.231	-30.799	-182.03
	2844	-140.653	-47.014	-187.667
	2846	-134.8	-35.489	-170.289
	2848	-135.643	-34.21	-169.853
	2850	-142.607	-35.163	-177.771
	2852	-140.619	-29.475	-170.095
	2854	-142.105	-36.256	-178.361
	2856	-138.801	-41.496	-180.297
	2858	-142.631	-31.512	-174.143
	2860	-151.248	-33.497	-184.745
	2862	-136.107	-33.77	-169.877
	2864	-157.26	-30.062	-187.322
	2866	-159.023	-38.875	-197.898
	2868	-138.253	-47.96	-186.214
	2870	-148.779	-26.642	-175.42
	2872	-146.86	-38.565	-185.424
	2874	-151.813	-42.052	-193.865
	2876	-148.286	-48.19	-196.476
	2878	-162.337	-38.224	-200.56
	2880	-155.446	-41.908	-197.354
	2882	-159.32	-42.548	-201.868
	2884	-163.065	-40.638	-203.703
	2886	-145.479	-36.067	-181.546
	2888	-155.094	-41.318	-196.412
	2890	-146.554	-49.226	-195.78
	2892	-163.06	-50.546	-213.606
	2894	-159.847	-42.188	-202.036
	2896	-140.151	-55.502	-195.653
	2898	-146.104	-49.285	-195.39
	2900	-163.598	-35.342	-198.94
	2902	-161.699	-35.671	-197.37
	2904	-153.815	-27.268	-181.084
	2906	-148.765	-48.176	-196.941
	2908	-160.15	-39.562	-199.712
	2910	-156.679	-46.598	-203.278
	2912	-141.208	-58.894	-200.101
	2914	-157.599	-37.174	-194.773
	2916	-163.078	-51.619	-214.697
	2918	-158.344	-31.969	-190.313
	2920	-158.458	-23.095	-181.553
	2922	-168.338	-38.589	-206.926
	2924	-159.813	-38.061	-197.874
	2926	-166.852	-53.509	-220.362
	2928	-165.202	-48.606	-213.808
	2930	-165.197	-42.684	-207.88
	2932	-154.124	-48.177	-202.301
	2934	-153.375	-44.673	-198.048
	2936	-130.232	-35.827	-166.059
	2938	-156.533	-45.954	-202.487
	2940	-156.438	-39.329	-195.767
	2942	-137.854	-62.588	-200.442
	2944	-149.913	-38.643	-188.556
	2946	-146.132	-41.805	-187.937
	2948	-146.057	-42.146	-188.203
	2950	-157.742	-52.708	-210.45
	2952	-153.655	-33.239	-186.894
	2954	-165.24	-49.728	-214.968
	2956	-143.869	-51.231	-195.1
	2958	-139.738	-37.131	-176.868
	2960	-142.757	-28.583	-171.34
	2962	-157.104	-27.929	-185.034
	2964	-157.22	-28.364	-185.585
	2966	-154.626	-24.237	-178.863
	2968	-137.541	-32.171	-169.712
	2970	-154.883	-15.518	-170.401
	2972	-155.079	-47.441	-202.52
	2974	-145.108	-47.903	-193.011
	2976	-141.849	-40.483	-182.332
	2978	-147.495	-35.162	-182.657
	2980	-151.009	-29.913	-180.922
	2982	-159.641	-17.241	-176.882
	2984	-140.106	-32.472	-172.578
	2986	-141.433	-31.073	-172.507
	2988	-143.687	-29.635	-173.322
	2990	-148.093	-23.935	-172.027
	2992	-133.004	-29.033	-162.036
	2994	-142.848	-22.473	-165.321
	2996	-136.51	-22.42	-158.929
	2998	-133.669	-50.935	-184.604
	3000	-134.634	-29.677	-164.311
	3002	-149.694	-28.318	-178.012
	3004	-157.894	-36.463	-194.356
	3006	-141.03	-38.992	-180.022
	3008	-139.658	-42.227	-181.885
	3010	-155.76	-35.152	-190.912
	3012	-128.963	-43.366	-172.329
	3014	-137.492	-26.496	-163.988
	3016	-149.637	-43.445	-193.082
	3018	-138.915	-35.074	-173.988
	3020	-145.607	-33.153	-178.761
	3022	-141.861	-45.515	-187.376
	3024	-156.714	-23.954	-180.668
	3026	-163.791	-33.251	-197.042
	3028	-135.237	-47.195	-182.432
	3030	-148.706	-34.512	-183.219
	3032	-155.565	-53.009	-208.574
	3034	-151.991	-19.469	-171.461
	3036	-156.152	-32.584	-188.736
	3038	-165.414	-28.356	-193.77
	3040	-162.118	-36.581	-198.699
	3042	-160.364	-37.84	-198.204
	3044	-159.94	-28.895	-188.836
	3046	-163.114	-38.453	-201.567
	3048	-172.967	-29.716	-202.683
	3050	-149.605	-22.809	-172.414
	3052	-167.974	-19.016	-186.991
	3054	-157.643	2.114	-155.528
	3056	-141.931	-1.746	-143.677
	3058	-141.465	5.603	-135.862
	3060	-149.652	1.763	-147.889
	3062	-144.565	-6.715	-151.281
	3064	-155.618	-12.621	-168.24
	3066	-166.549	-22.939	-189.487
	3068	-156.999	-25.305	-182.305
	3070	-157.624	-12.202	-169.825
	3072	-151.342	-13.608	-164.95
	3074	-159.144	-42.844	-201.987
	3076	-142.49	-22.882	-165.372
	3078	-146.383	-33.099	-179.482
	3080	-148.974	-41.637	-190.61
	3082	-160.46	-15.352	-175.812
	3084	-152.256	-46.998	-199.255
	3086	-161.665	-33.663	-195.328
	3088	-146.571	-22.544	-169.115
	3090	-155.225	-0.233	-155.458
	3092	-144.117	-8.74	-152.857
	3094	-157.721	-24.5	-182.221
	3096	-140.963	-17.533	-158.496
	3098	-146.181	-17.056	-163.236
	3100	-139.341	-16.342	-155.683
	3102	-140.578	-14.548	-155.125
	3104	-140.921	-8.489	-149.41
	3106	-146.905	-28.699	-175.604
	3108	-149.669	-26.77	-176.438
	3110	-153.11	-46.532	-199.642
	3112	-145.57	-34.863	-180.433
	3114	-143.539	-23.365	-166.904
	3116	-141.302	-6.745	-148.047
	3118	-134.836	-16.972	-151.808
	3120	-140.063	-21.661	-161.724
	3122	-152.988	-21.237	-174.225
	3124	-145.991	-12.812	-158.802
	3126	-157.115	-4.341	-161.457
	3128	-163.583	-12.535	-176.118
	3130	-146.134	-7.204	-153.338
	3132	-156.186	-28.895	-185.081
	3134	-158.622	-13.893	-172.515
	3136	-152.713	-13.559	-166.272
	3138	-154.032	-11.333	-165.366
	3140	-144.297	-20.004	-164.3
	3142	-148.368	-10.931	-159.299
	3144	-141.527	-9.706	-151.234
	3146	-146.66	-8.117	-154.778
	3148	-155.368	-9.254	-164.622
	3150	-144.656	-23.097	-167.753
	3152	-155.075	-20.514	-175.59
	3154	-141.684	-25.689	-167.373
	3156	-161.274	-42.925	-204.199
	3158	-142.752	-41.076	-183.828
	3160	-141.207	-41.494	-182.702
	3162	-141.798	-42.063	-183.861
	3164	-143.037	-38.903	-181.94
	3166	-147.163	-36.662	-183.825
	3168	-155.972	-29.893	-185.865
	3170	-138.808	-40.16	-178.968
	3172	-142.167	-32.868	-175.035
	3174	-137.558	-52.888	-190.446
	3176	-146.985	-35.949	-182.934
	3178	-138.4	-42.271	-180.67
	3180	-134.731	-46.117	-180.849
	3182	-148.239	-35.752	-183.991
	3184	-141.486	-40.175	-181.661
	3186	-132.359	-34.998	-167.356
	3188	-143.795	-26.512	-170.307
	3190	-152.606	-37.202	-189.808
	3192	-140.735	-46.94	-187.675
	3194	-147.08	-33.382	-180.463
	3196	-154.884	-46.413	-201.297
	3198	-138.018	-47.514	-185.532
	3200	-145.685	-43.875	-189.56
	3202	-155.254	-43.362	-198.616
	3204	-154.905	-36.008	-190.913
	3206	-156.109	-29.932	-186.041
	3208	-148.917	-24.335	-173.252
	3210	-146.408	-33.704	-180.112
	3212	-113.792	-41.782	-155.573
	3214	-136.679	-41.274	-177.953
	3216	-136.491	-51.672	-188.163
	3218	-140.95	-41.71	-182.66
	3220	-145.836	-48.957	-194.794
	3222	-166.919	-29.734	-196.653
	3224	-151.592	-39.136	-190.728
	3226	-135.142	-36.095	-171.236
	3228	-137.793	-34.69	-172.483
	3230	-155.569	-29.642	-185.212
	3232	-136.038	-36.515	-172.553
	3234	-131.151	-30.033	-161.184
	3236	-137.052	-32.824	-169.876
	3238	-133.659	-25.385	-159.044
	3240	-129.083	-38.101	-167.184
	3242	-150.09	-18.319	-168.408
	3244	-153.53	-22.999	-176.528
	3246	-139.482	-33.718	-173.2
	3248	-167.698	-20.385	-188.082
	3250	-151.995	-20.995	-172.99
	3252	-152.787	-34.228	-187.015
	3254	-147.321	-24.777	-172.098
	3256	-152.075	-32.028	-184.103
	3258	-148.036	-38.675	-186.71
	3260	-148.247	-38.225	-186.471
	3262	-153.293	-27.177	-180.47
	3264	-164.45	-11.325	-175.774
	3266	-156.369	0.587	-155.783
	3268	-163.126	-5.664	-168.79
	3270	-144.282	-12.155	-156.438
	3272	-159.721	-8.309	-168.03
	3274	-158.899	-10.987	-169.886
	3276	-154.986	-18.433	-173.419
	3278	-163.363	-6.108	-169.471
	3280	-166.011	-12.416	-178.427
	3282	-171.273	-33.831	-205.104
	3284	-155.378	-25.788	-181.167
	3286	-145.509	-32.218	-177.728
	3288	-156.835	-34.595	-191.43
	3290	-155.578	-41.083	-196.662
	3292	-164.777	-21.644	-186.422
	3294	-173.905	-23.089	-196.995
	3296	-158.068	-28.448	-186.516
	3298	-177.726	-13.859	-191.585
	3300	-181.413	-22.416	-203.829
	3302	-182.144	-22.261	-204.405
	3304	-174.374	-15.096	-189.47
	3306	-171.562	-10.309	-181.871
	3308	-162.828	-17.753	-180.581
	3310	-167.787	-24.103	-191.89
	3312	-162.965	-21.937	-184.901
	3314	-175.282	-15.306	-190.588
	3316	-171.947	-27.861	-199.808
	3318	-175.926	-26.548	-202.473
	3320	-172.684	-21.141	-193.825
	3322	-158.63	-22.636	-181.267
	3324	-174.936	-9.852	-184.788
	3326	-160.886	-18.525	-179.411
	3328	-173.207	-33.787	-206.993
	3330	-170.815	-13.496	-184.311
	3332	-161.102	0.859	-160.243
	3334	-163.232	0.056	-163.176
	3336	-170.681	-1.342	-172.022
	3338	-155.711	-5.815	-161.526
	3340	-157.5	-0.458	-157.958
	3342	-159.268	-3.824	-163.092
	3344	-166.895	-16.67	-183.565
	3346	-168.418	-24.883	-193.301
	3348	-174.701	-12.311	-187.012
	3350	-165.395	-27.351	-192.746
	3352	-176.435	-18.365	-194.8
	3354	-168.527	-23.615	-192.142
	3356	-171.05	-30.706	-201.756
	3358	-170.335	-28.475	-198.811
	3360	-177.544	-15.463	-193.008
	3362	-169.556	-31.596	-201.152
	3364	-185.305	-9.695	-195.001
	3366	-184.442	-24.866	-209.308
	3368	-169.002	-39.54	-208.542
	3370	-162.492	-18.612	-181.104
	3372	-186.252	-32.333	-218.585
	3374	-171.819	-34.659	-206.477
	3376	-178.495	-36.497	-214.992
	3378	-155.655	-24.625	-180.28
	3380	-165.653	-35.883	-201.536
	3382	-155.18	-31.478	-186.658
	3384	-161.17	-31.382	-192.552
	3386	-153.195	-29.857	-183.052
	3388	-172.535	-27.475	-200.009
	3390	-175.618	-20.105	-195.723
	3392	-170.459	-24.237	-194.696
	3394	-163.112	-31.694	-194.805
	3396	-173.138	-30.74	-203.879
	3398	-160.342	-29.139	-189.481
	3400	-165.935	-23.187	-189.121
	3402	-165.581	-19.49	-185.071
	3404	-167.023	-20.833	-187.857
	3406	-191.823	0.5	-191.323
	3408	-184.32	-29.252	-213.572
	3410	-183.83	-34.673	-218.503
	3412	-172.541	-26.515	-199.056
	3414	-170.596	-24.999	-195.595
	3416	-179.021	-36.564	-215.585
	3418	-182.704	-38.564	-221.268
	3420	-170.871	-20.277	-191.148
	3422	-160.543	-25.064	-185.607
	3424	-181.183	-30.334	-211.517
	3426	-174.16	-38.775	-212.935
	3428	-180.934	-18.24	-199.175
	3430	-176.199	-36.8	-212.999
	3432	-173.705	-25.886	-199.591
	3434	-172.688	-38.685	-211.373
	3436	-165.451	-20.851	-186.303
	3438	-150.257	-30.183	-180.44
	3440	-149.575	-24.181	-173.757
	3442	-170.161	-26.634	-196.795
	3444	-169.658	-37.259	-206.917
	3446	-159.406	-17.206	-176.612
	3448	-162.35	-17.379	-179.728
	3450	-165.103	-23.405	-188.508
	3452	-162.492	-18.194	-180.686
	3454	-158.788	-18.17	-176.958
	3456	-174.127	-25.916	-200.043
	3458	-177.241	-26.746	-203.987
	3460	-147.198	-35.837	-183.035
	3462	-163.499	-31.942	-195.441
	3464	-179.989	-45.271	-225.26
	3466	-183.521	-28.847	-212.368
	3468	-195.326	-28.945	-224.271
	3470	-193.358	-33.984	-227.342
	3472	-179.54	-35.488	-215.028
	3474	-196.473	-38.607	-235.08
	3476	-175.81	-27.281	-203.091
	3478	-179.044	-22.106	-201.15
	3480	-170.144	-30.64	-200.784
	3482	-182.232	-17.637	-199.869
	3484	-176.963	-35.752	-212.715
	3486	-169.001	-44.71	-213.71
	3488	-164.747	-19.25	-183.996
	3490	-176.282	-19.208	-195.49
	3492	-194.02	-28.429	-222.449
	3494	-179.035	-3.462	-182.498
	3496	-171.05	-8.563	-179.613
	3498	-185.301	-2.612	-187.914
	3500	-181.757	-9.906	-191.663
	3502	-182.577	-22.218	-204.795
	3504	-192.646	-5.74	-198.386
	3506	-188.491	-11.907	-200.398
	3508	-178.846	-12.154	-191
	3510	-180.962	-31.957	-212.918
	3512	-209.905	-10.771	-220.676
	3514	-189.391	-9.396	-198.786
	3516	-205.306	1.582	-203.725
	3518	-194.078	-10.755	-204.832
	3520	-190.284	-2.495	-192.779
	3522	-191.399	-5.499	-196.898
	3524	-197.732	1.112	-196.62
	3526	-205.345	-1.464	-206.809
	3528	-199.756	2.088	-197.668
	3530	-182.777	-10.593	-193.37
	3532	-175.57	6.853	-168.717
	3534	-210.368	3.373	-206.995
	3536	-187.114	-1.921	-189.035
	3538	-169.211	-47.698	-216.91
	3540	-158.563	-42.74	-201.304
	3542	-176.328	-50.316	-226.644
	3544	-191.381	-52.323	-243.704
	3546	-184.442	-53.987	-238.429
	3548	-171.845	-33.281	-205.126
	3550	-189.054	-36.415	-225.469
	3552	-186.625	-29.591	-216.215
	3554	-185.113	-36.916	-222.029
	3556	-198.403	-42.959	-241.362
	3558	-202.448	-28.761	-231.209
	3560	-185.989	-29.281	-215.27
	3562	-192.587	-36.54	-229.127
	3564	-199.766	-29.58	-229.346
	3566	-200.471	-29.761	-230.232
	3568	-193.279	-29.766	-223.045
	3570	-197.792	-42.851	-240.643
	3572	-199.039	-35.639	-234.678
	3574	-195.958	-22.431	-218.389
	3576	-203.715	-36.641	-240.356
	3578	-202.902	-38.939	-241.841
	3580	-201.144	-39.514	-240.657
	3582	-219.424	-33.87	-253.294
	3584	-208.662	-34.799	-243.462
	3586	-231.826	-34.647	-266.474
	3588	-230.038	-27.87	-257.908
	3590	-222.117	-38.292	-260.409
	3592	-223.602	-39.949	-263.552
	3594	-212.585	-43.69	-256.275
	3596	-229.067	-37.196	-266.263
	3598	-230.12	-53.51	-283.63
	3600	-216.705	-43.226	-259.932
	3602	-208.855	-44.103	-252.958
	3604	-226.397	-46.638	-273.035
	3606	-219.683	-49.704	-269.386
	3608	-208.871	-29.028	-237.898
	3610	-220.888	-42.497	-263.385
	3612	-215.536	-14.52	-230.056
	3614	-211.378	-3.671	-215.05
	3616	-213.165	-6.258	-219.422
	3618	-223.095	-9.159	-232.255
	3620	-234.491	-1.506	-235.997
	3622	-221.468	-3.337	-224.805
	3624	-227.653	-3.365	-231.018
	3626	-238.615	-3.595	-242.21
	3628	-241.506	-11.306	-252.812
	3630	-237.529	6.64	-230.889
	3632	-238.042	-2.742	-240.784
	3634	-234.618	-0.999	-235.617
	3636	-236.998	-0.977	-237.975
	3638	-231.469	-2.626	-234.094
	3640	-204.358	-17.368	-221.726
	3642	-224.487	-15.206	-239.693
	3644	-216.624	-15.431	-232.055
	3646	-231.164	-21.475	-252.64
	3648	-226.754	9.606	-217.148
	3650	-230.475	-13.913	-244.388
	3652	-218.131	-5.681	-223.812
	3654	-202.618	-17.473	-220.092
	3656	-231.454	-6.501	-237.955
	3658	-233.372	1.63	-231.742
	3660	-257.143	-5.711	-262.855
	3662	-232.398	-26.93	-259.327
	3664	-242.468	-19.918	-262.385
	3666	-226.251	-40.806	-267.057
	3668	-236.495	-49.818	-286.313
	3670	-227.013	-44.113	-271.125
	3672	-244.688	-34.687	-279.375
	3674	-237.928	-17.326	-255.253
	3676	-249.618	-16.044	-265.663
	3678	-237.198	-37.31	-274.508
	3680	-233.49	-21.466	-254.956
	3682	-222.443	-21.598	-244.041
	3684	-242.419	-10.668	-253.087
	3686	-241.374	-33.486	-274.861
	3688	-231.445	-33.28	-264.726
	3690	-238.751	-28.094	-266.845
	3692	-222.01	-20.744	-242.754
	3694	-228.159	-40.646	-268.804
	3696	-238.117	-26.35	-264.467
	3698	-222.766	-28.337	-251.102
	3700	-233.404	-32.191	-265.594
	3702	-227.2	-38.994	-266.194
	3704	-234.24	-43.009	-277.249
	3706	-232.136	-33.499	-265.634
	3708	-231.628	-32.898	-264.525
	3710	-226.467	-49.203	-275.67
	3712	-225.688	-27.032	-252.72
	3714	-229.775	-40.945	-270.72
	3716	-211.862	-46.743	-258.605
	3718	-221.763	-44.004	-265.767
	3720	-226.057	-35.542	-261.599
	3722	-223.469	-41.311	-264.779
	3724	-235.227	-33.369	-268.596
	3726	-229.027	-31.046	-260.073
	3728	-231.69	-36.027	-267.718
	3730	-236.571	-42.249	-278.82
	3732	-235.237	-38.276	-273.514
	3734	-225.668	-30.015	-255.683
	3736	-235.135	-28.28	-263.415
	3738	-219.538	-13.386	-232.925
	3740	-225.944	-18.868	-244.812
	3742	-227.229	-20.976	-248.205
	3744	-217.039	-28.469	-245.508
	3746	-240.934	-19.151	-260.085
	3748	-230.985	-20.812	-251.797
	3750	-221.729	-15.139	-236.869
	3752	-212.719	-27.475	-240.194
	3754	-225.169	-26.975	-252.144
	3756	-237.066	-20.19	-257.256
	3758	-245.161	-15.427	-260.588
	3760	-217.127	-4.623	-221.75
	3762	-216.292	-14.905	-231.197
	3764	-237.166	-27.624	-264.791
	3766	-244.651	-23.024	-267.675
	3768	-229.085	-25.966	-255.051
	3770	-220.13	-41.971	-262.101
	3772	-226.707	-39.041	-265.748
	3774	-240.769	-37.081	-277.85
	3776	-249.701	-33.675	-283.376
	3778	-205.216	-28.939	-234.155
	3780	-242.365	-29.507	-271.872
	3782	-226.265	-24.961	-251.226
	3784	-210.999	-40.308	-251.307
	3786	-230.86	-31.437	-262.297
	3788	-243.688	-30.534	-274.222
	3790	-234.165	-21.672	-255.837
	3792	-237.864	-25.301	-263.165
	3794	-249.01	-24.279	-273.288
	3796	-239.823	-18.691	-258.514
	3798	-240.825	-16.701	-257.526
	3800	-244.225	-27.433	-271.657
	3802	-220.025	-52.463	-272.487
	3804	-225.541	-35.542	-261.083
	3806	-226.373	-40.109	-266.482
	3808	-210.673	-40.357	-251.03
	3810	-240.704	-37.46	-278.164
	3812	-227.849	-32.667	-260.516
	3814	-230.865	-45.253	-276.117
	3816	-224.127	-34.177	-258.304
	3818	-234.456	-30.978	-265.434
	3820	-228.061	-37.138	-265.199
	3822	-234.035	-26.977	-261.012
	3824	-240.317	-20.625	-260.942
	3826	-225.14	-18.722	-243.862
	3828	-237.962	-41.03	-278.992
	3830	-232.146	-34.526	-266.671
	3832	-231.859	-14.145	-246.004
	3834	-236.894	-35.052	-271.946
	3836	-232.909	-35.652	-268.56
	3838	-225.994	-42.816	-268.81
	3840	-229.37	-26.5	-255.871
	3842	-233.075	-36.249	-269.324
	3844	-232.57	-45.456	-278.026
	3846	-236.631	-15.535	-252.166
	3848	-231.508	-50.468	-281.975
	3850	-238.886	-40.447	-279.333
	3852	-247.783	-35.932	-283.715
	3854	-232.041	-24.098	-256.139
	3856	-224.69	-28.122	-252.812
	3858	-221.679	-35.345	-257.024
	3860	-219.375	-37.859	-257.234
	3862	-223.62	-24.918	-248.538
	3864	-227.168	-25.259	-252.427
	3866	-236.052	-32.626	-268.678
	3868	-237.153	-30.184	-267.336
	3870	-240.749	-14.528	-255.277
	3872	-237.126	-28.756	-265.882
	3874	-240.686	-26.789	-267.476
	3876	-209.071	-23.911	-232.982
	3878	-237.712	-30.404	-268.116
	3880	-244.771	-39.324	-284.095
	3882	-238.833	-30.211	-269.044
	3884	-234.985	-36.893	-271.877
	3886	-230.45	-34.813	-265.263
	3888	-230.368	-24.47	-254.838
	3890	-235.018	-39.135	-274.153
	3892	-244.027	-16.514	-260.541
	3894	-232.412	-37.751	-270.163
	3896	-236.736	-35.214	-271.95
	3898	-233.374	-54.696	-288.07
	3900	-247.777	-42.792	-290.569
	3902	-238.343	-23.459	-261.803
	3904	-230.393	-36.552	-266.945
	3906	-226.441	-28.837	-255.278
	3908	-250.543	-27.961	-278.504
	3910	-232.484	-27.694	-260.178
	3912	-231.779	-22.555	-254.334
	3914	-243.758	-27.259	-271.016
	3916	-244.812	-32.299	-277.111
	3918	-246.071	-33.162	-279.234
	3920	-227.549	-37.473	-265.022
	3922	-237.304	-18.878	-256.183
	3924	-239.94	-32.446	-272.385
	3926	-240.954	-19.557	-260.511
	3928	-248.698	-25.568	-274.265
	3930	-230.333	-21.24	-251.573
	3932	-227.748	-26.302	-254.05
	3934	-223.981	-10.608	-234.589
	3936	-241.647	-28.041	-269.688
	3938	-223.831	-24.405	-248.236
	3940	-228.352	-32.702	-261.054
	3942	-229.128	-30.954	-260.083
	3944	-235.271	-25.724	-260.995
	3946	-236.39	-27.832	-264.222
	3948	-239.123	-22.18	-261.303
	3950	-233.356	-27.137	-260.493
	3952	-246.302	-25.463	-271.765
	3954	-230.254	-32.901	-263.155
	3956	-239.062	-13.58	-252.641
	3958	-245.407	-31.566	-276.973
	3960	-232.812	-11.304	-244.116
	3962	-218.943	-0.879	-219.822
	3964	-226.115	1.285	-224.831
	3966	-241.169	12.059	-229.111
	3968	-227.43	4.809	-222.621
	3970	-241.024	-18.864	-259.888
	3972	-234.736	-25.981	-260.717
	3974	-223.19	-36.978	-260.168
	3976	-227.08	-19.342	-246.422
	3978	-235.992	-39.768	-275.759
	3980	-230.475	-32.154	-262.63
	3982	-241.103	-36.339	-277.442
	3984	-236.525	-40.639	-277.165
	3986	-200.961	-33.067	-234.028
	3988	-218.899	-39.683	-258.582
	3990	-218.57	-51.467	-270.037
	3992	-217.522	-28.623	-246.145
[truncated: 23,004 more rows]
