# Supplementary material for: Novel pH-responsive nanohybrid for simultaneous delivery of doxorubicin and paclitaxel: an in-silico insight
Source: BMC Chem. 2021 Feb 11;15(1):11. doi: 10.1186/s13065-021-00735-4 (PMC7879683; doi:10.1186/s13065-021-00735-4)
Supplement: Supplementary file 8 — Additional file 8. Energy data between DOX and DMAA-TMC at pH = 5.5 [file 13065_2021_735_MOESM8_ESM.xlsx]

## Sheet: energy_MM-DOX-TMC
		legend	DOX-TMC	VdW	Energy
		legend	DOX-TMC	Elec.	Energy
		legend	DOX-TMC	Total	Energy
	0	-42.168	5846.69	5804.52
	2	-41.002	5603.88	5562.88
	4	-45.254	5731.12	5685.87
	6	-41.814	5938.21	5896.4
	8	-43.005	5767.73	5724.73
	10	-38.987	5992.9	5953.91
	12	-41.517	6006.7	5965.18
	14	-35.611	6013.28	5977.67
	16	-39.544	6029.56	5990.02
	18	-27.728	5990.4	5962.67
	20	-29.924	5982.75	5952.83
	22	-27.08	5941.92	5914.84
	24	-32.475	5978.05	5945.58
	26	-21.094	5995.77	5974.67
	28	-26.511	5979.52	5953.01
	30	-27.315	5889.63	5862.32
	32	-26.617	5889.29	5862.67
	34	-25.653	5908.38	5882.73
	36	-30.656	5880.96	5850.3
	38	-30.363	5869.82	5839.46
	40	-33.38	5833.95	5800.57
	42	-33.966	5897.2	5863.23
	44	-39.085	5932.04	5892.95
	46	-32.746	5957.23	5924.49
	48	-34.494	5910.39	5875.9
	50	-41.129	5898.64	5857.51
	52	-42.14	5710.58	5668.44
	54	-41.534	5879.63	5838.1
	56	-52.133	5733.72	5681.59
	58	-55.419	5925.65	5870.23
	60	-56.895	5715.11	5658.22
	62	-60.016	5714.52	5654.51
	64	-56.195	5707.57	5651.38
	66	-47.393	5692.34	5644.95
	68	-50.158	5704.47	5654.31
	70	-44.864	5732.91	5688.05
	72	-54.154	5705.95	5651.79
	74	-54.576	5635.75	5581.17
	76	-53.617	5674.47	5620.85
	78	-52.712	5681.09	5628.38
	80	-45.322	5720.02	5674.69
	82	-38.775	5944.65	5905.88
	84	-36.803	5705.89	5669.08
	86	-34.252	5747.38	5713.13
	88	-34.006	5768.95	5734.94
	90	-29.327	5823.12	5793.79
	92	-31.143	5835.57	5804.43
	94	-34.111	5833.06	5798.95
	96	-33.356	5829.11	5795.76
	98	-27.621	5798.91	5771.29
	100	-28.113	5808.71	5780.6
	102	-34.739	5736.69	5701.95
	104	-38.174	5670.33	5632.16
	106	-32.942	5696.51	5663.57
	108	-31.67	5664.37	5632.7
	110	-21.905	5732.17	5710.26
	112	-35.314	5731.68	5696.37
	114	-31.779	5785.37	5753.59
	116	-25.981	5763.49	5737.51
	118	-27.396	5785.57	5758.17
	120	-27.951	5760.51	5732.55
	122	-28.413	5770.54	5742.13
	124	-21.636	5782.68	5761.05
	126	-26.533	5747.39	5720.86
	128	-26.364	5816.39	5790.03
	130	-28.878	5729.53	5700.65
	132	-22.77	5728.5	5705.73
	134	-22.804	5797.38	5774.57
	136	-21.739	5745.9	5724.16
	138	-23.738	5683.63	5659.89
	140	-14.609	5620.89	5606.28
	142	-21.818	5665.77	5643.95
	144	-20.637	5681.14	5660.5
	146	-15.4	5661.79	5646.39
	148	-17.436	5718.62	5701.18
	150	-18.198	5676.32	5658.12
	152	-19.144	5698.31	5679.16
	154	-16.49	5735.53	5719.04
	156	-17.244	5712.8	5695.55
	158	-20.459	5714.53	5694.07
	160	-18.274	5662.79	5644.51
	162	-21.923	5952.32	5930.4
	164	-21.476	5964.05	5942.57
	166	-17.728	6000.8	5983.07
	168	-21.694	6007.21	5985.52
	170	-14.744	5984.89	5970.14
	172	-16.34	6005.04	5988.7
	174	-17.186	5938.22	5921.03
	176	-17.205	5777.56	5760.36
	178	-24.457	5978.26	5953.8
	180	-21.054	6000.17	5979.12
	182	-21.144	5992.23	5971.09
	184	-17.885	5976.16	5958.28
	186	-19.716	5927.57	5907.86
	188	-18.792	5795.53	5776.74
	190	-20.534	5770.65	5750.12
	192	-16.5	5784.05	5767.55
	194	-20.588	5784.55	5763.96
	196	-20.603	5761.49	5740.88
	198	-17.052	5747.15	5730.1
	200	-15.256	5751.71	5736.45
	202	-13.672	5736.6	5722.93
	204	-15.144	5726.52	5711.38
	206	-17.059	5792.3	5775.24
	208	-14.453	5704.8	5690.35
	210	-14.704	5759.11	5744.4
	212	-19.264	5780.15	5760.89
	214	-17.877	5744.5	5726.62
	216	-18.643	5769.65	5751
	218	-16.524	5737.21	5720.68
	220	-16.864	5679.11	5662.24
	222	-19.663	5685.27	5665.61
	224	-16.476	5689.74	5673.26
	226	-14.228	5716.76	5702.53
	228	-10.374	5728.02	5717.65
	230	-11.95	5711.24	5699.3
	232	-10.899	5721.83	5710.94
	234	-11.792	5737.13	5725.34
	236	-14.103	5747.19	5733.09
	238	-9.902	5718.31	5708.41
	240	-11.402	5720.23	5708.83
	242	-11.329	5717.67	5706.34
	244	-13.905	5691.24	5677.33
	246	-16.99	5752.01	5735.02
	248	-10.882	5742.23	5731.35
	250	-14.611	5719.89	5705.28
	252	-14.812	5723.44	5708.62
	254	-14.427	5773.2	5758.78
	256	-10.884	5699.28	5688.39
	258	-10.612	5696.13	5685.52
	260	-10.604	5722.75	5712.15
	262	-12.096	5693.68	5681.59
	264	-8.578	5686.16	5677.59
	266	-8.762	5689.02	5680.26
	268	-10.709	5670.07	5659.36
	270	-11.068	5741.55	5730.48
	272	-13.314	5669.81	5656.5
	274	-11.832	5667.9	5656.07
	276	-10.047	5654.76	5644.71
	278	-11.502	5657.21	5645.71
	280	-12.951	5679.97	5667.02
	282	-17.381	5644.55	5627.17
	284	-13.647	5678.92	5665.27
	286	-14.059	5689.03	5674.97
	288	-18.155	5715.28	5697.13
	290	-14.986	5707.52	5692.53
	292	-11.768	5687.9	5676.13
	294	-13.604	5620.5	5606.9
	296	-10.207	5677.4	5667.19
	298	-10.488	5706.27	5695.78
	300	-11.484	5690.53	5679.05
	302	-11.24	5712.1	5700.86
	304	-12.709	5714.37	5701.66
	306	-10.73	5741.54	5730.81
	308	-10.319	5692.27	5681.95
	310	-9.487	5666.41	5656.93
	312	-12.59	5722.28	5709.69
	314	-13.081	5807.24	5794.16
	316	-11.85	5743.68	5731.83
	318	-14.908	5750.41	5735.5
	320	-13.274	5771.12	5757.85
	322	-15.356	5769.3	5753.95
	324	-13.162	5810.37	5797.21
	326	-11.581	5831.94	5820.36
	328	-11.018	5825.61	5814.59
	330	-10.947	5858.32	5847.38
	332	-9.677	5860.06	5850.38
	334	-16.576	5874.75	5858.17
	336	-13.122	5852.07	5838.95
	338	-11.834	5845.07	5833.24
	340	-13.187	5866.87	5853.69
	342	-11.738	5895.58	5883.84
	344	-10.382	5858.54	5848.16
	346	-11.012	5893.04	5882.03
	348	-8.923	5850.96	5842.04
	350	-11.769	5860.27	5848.51
	352	-12.202	5878.13	5865.93
	354	-11.996	5987.74	5975.75
	356	-13.622	5974.46	5960.84
	358	-18.225	6005.14	5986.91
	360	-15.166	5871.77	5856.6
	362	-11.6	5940.24	5928.64
	364	-10.889	5866.07	5855.19
	366	-10.684	5975.24	5964.56
	368	-15.486	5989.04	5973.55
	370	-10.696	5967.35	5956.65
	372	-12.967	6000.23	5987.26
	374	-16.248	5977.34	5961.09
	376	-13.486	6012.87	5999.38
	378	-15.051	6072.1	6057.05
	380	-9.573	6020.88	6011.3
	382	-9.244	5997.55	5988.3
	384	-8.896	6054.74	6045.85
	386	-11.916	6045.83	6033.91
	388	-8.183	6014.52	6006.34
	390	-6.238	5989.56	5983.32
	392	-8.437	6009.74	6001.31
	394	-8.417	6002.04	5993.62
	396	-8.673	5997.48	5988.81
	398	-6.729	5959.07	5952.34
	400	-6.25	5883.71	5877.46
	402	-6.362	5906.49	5900.13
	404	-7.976	5879.04	5871.06
	406	-7.288	5868.83	5861.55
	408	-7.043	5841.18	5834.14
	410	-6.461	6005.14	5998.67
	412	-6.366	6031.42	6025.05
	414	-6.744	5654.02	5647.27
	416	-5.463	5657.73	5652.27
	418	-5.934	5828.11	5822.17
	420	-5.066	5993.58	5988.52
	422	-6.352	5701.44	5695.09
	424	-5.607	5658.42	5652.81
	426	-6.008	5695.35	5689.34
	428	-4.814	5665.66	5660.85
	430	-4.074	5684.49	5680.42
	432	-3.89	5694.98	5691.09
	434	-2.967	5684.26	5681.29
	436	-3.716	5701.61	5697.89
	438	-4.244	5642.95	5638.7
	440	-5.85	5682.09	5676.24
	442	-6.203	5702.69	5696.49
	444	-6.179	5725.52	5719.35
	446	-6.15	5717.28	5711.13
	448	-5.977	5731.17	5725.19
	450	-6.63	5714.21	5707.58
	452	-6.447	5698.7	5692.25
	454	-5.766	5720.6	5714.83
	456	-6.213	5689.3	5683.09
	458	-6.301	5740.19	5733.89
	460	-5.296	5687.77	5682.47
	462	-5.119	5683.69	5678.57
	464	-4.233	5679.76	5675.53
	466	-3.025	5633.18	5630.15
	468	-3.141	5621.52	5618.38
	470	-3.532	5619.12	5615.59
	472	-2.797	5606.94	5604.14
	474	-2.808	5644.24	5641.43
	476	-2.654	5643.11	5640.46
	478	-2.449	5670.52	5668.07
	480	-3.152	5757.18	5754.03
	482	-3.317	5716.19	5712.88
	484	-3.169	5751	5747.83
	486	-3.276	5754.77	5751.49
	488	-3.197	5743.06	5739.86
	490	-3.593	5711.06	5707.46
	492	-3.451	5727.79	5724.34
	494	-3.624	5738.16	5734.54
	496	-3.829	5717.79	5713.96
	498	-3.944	5677.52	5673.58
	500	-4.514	5688.68	5684.16
	502	-4.455	5621.79	5617.34
	504	-4.769	5670.04	5665.27
	506	-3.68	5622.29	5618.61
	508	-3.348	5672.97	5669.62
	510	-3.508	5660.39	5656.88
	512	-3.257	5664.61	5661.35
	514	-3.557	5681.78	5678.23
	516	-3.292	5623.2	5619.9
	518	-3.479	5681.58	5678.1
	520	-3.735	5690.59	5686.86
	522	-3.618	5714.26	5710.64
	524	-3.709	5734.71	5731
	526	-5.305	5938.95	5933.64
	528	-5.733	5728.86	5723.13
	530	-5.581	5755.19	5749.61
	532	-3.661	5776.02	5772.36
	534	-3.882	5775.54	5771.65
	536	-3.803	5768.45	5764.65
	538	-3.826	5760.6	5756.78
	540	-3.198	5755.82	5752.62
	542	-3.496	5758.25	5754.76
	544	-3.33	5756.16	5752.83
	546	-3.278	5753.82	5750.54
	548	-2.931	5736.97	5734.04
	550	-3.258	5741.4	5738.15
	552	-3.419	5736.05	5732.63
	554	-3.265	5731.62	5728.36
	556	-3.434	5748.23	5744.8
	558	-2.96	5714.9	5711.94
	560	-3.464	5738.61	5735.15
	562	-3.181	5703.11	5699.93
	564	-3.412	5698.22	5694.81
	566	-3.026	5686.48	5683.46
	568	-3.309	5739.01	5735.7
	570	-3.546	5741.81	5738.27
	572	-3.913	5750.78	5746.87
	574	-3.662	5710.94	5707.28
	576	-4.3	5731.76	5727.46
	578	-4.134	5765.85	5761.71
	580	-4.131	5916.48	5912.35
	582	-4.078	5885.27	5881.19
	584	-3.806	5867.95	5864.14
	586	-3.53	5839.22	5835.69
	588	-3.483	5851.26	5847.78
	590	-3.491	5838.67	5835.18
	592	-3.366	5848.67	5845.3
	594	-3.431	5850.79	5847.36
	596	-3.857	5873.28	5869.42
	598	-4.331	5870.43	5866.1
	600	-5.443	5918.33	5912.88
	602	-3.877	5925.65	5921.78
	604	-4.662	5923.36	5918.7
	606	-5.233	5927.89	5922.66
	608	-7.686	5947.06	5939.37
	610	-12.162	5939.18	5927.02
	612	-8.016	5940.53	5932.52
	614	-10.66	5956.52	5945.86
	616	-11.473	5958.65	5947.17
	618	-11.414	5895.83	5884.42
	620	-10.008	5871.43	5861.42
	622	-10.753	5862.28	5851.53
	624	-11.305	5869.62	5858.31
	626	-12.936	5888.9	5875.96
	628	-12.895	5869.6	5856.71
	630	-10.928	5864.37	5853.44
	632	-12.136	5884.97	5872.84
	634	-9.547	5922.26	5912.71
	636	-10.432	5930.71	5920.28
	638	-12.622	5908.65	5896.03
	640	-15.234	5944.83	5929.6
	642	-11.124	5904.72	5893.6
	644	-9.682	5905.97	5896.29
	646	-9.948	5948.77	5938.82
	648	-13.075	5903.57	5890.49
	650	-10.607	5951.64	5941.03
	652	-13.124	5944.04	5930.92
	654	-17.233	5923.03	5905.79
	656	-15.867	5979	5963.14
	658	-14.927	5815.2	5800.27
	660	-13.368	5916.63	5903.27
	662	-14.73	5955.24	5940.51
	664	-17.524	5933.91	5916.38
	666	-8.451	5898.88	5890.42
	668	-14.011	5967.68	5953.66
	670	-11.537	5955.81	5944.28
	672	-13.823	5974.54	5960.71
	674	-13.06	5969.86	5956.8
	676	-10.531	5983.95	5973.42
	678	-10.421	5945.87	5935.45
	680	-9.329	5986.42	5977.09
	682	-9.351	5998.78	5989.43
	684	-11.803	5992.74	5980.93
	686	-10.936	6023.11	6012.18
	688	-12.414	6003.46	5991.04
	690	-16.725	6018.28	6001.55
	692	-13.171	5976.49	5963.32
	694	-16.046	6003.66	5987.61
	696	-14.334	5963.56	5949.22
	698	-17.05	5970.76	5953.71
	700	-16.946	5974.03	5957.09
	702	-16.538	5967.79	5951.25
	704	-10.99	5925.45	5914.46
	706	-9.603	5903.64	5894.04
	708	-9.013	5916.4	5907.39
	710	-11.857	5935.66	5923.8
	712	-12.076	5926.61	5914.53
	714	-12.067	5856.27	5844.2
	716	-11.857	5902.81	5890.95
	718	-15.438	5923.59	5908.16
	720	-11.558	5908.99	5897.43
	722	-15.593	5952.11	5936.52
	724	-13.095	5925.66	5912.56
	726	-15.971	5895.73	5879.76
	728	-16.491	5953.83	5937.34
	730	-16.457	5858.56	5842.1
	732	-14.674	5849.68	5835
	734	-12.853	5883.35	5870.49
	736	-11.452	5861.75	5850.3
	738	-12.673	5843.07	5830.39
	740	-14.694	5835.57	5820.87
	742	-10.186	5887.31	5877.12
	744	-12.313	5903.03	5890.72
	746	-13.171	5838.81	5825.64
	748	-11.894	6039.19	6027.29
	750	-11.56	6026.81	6015.25
	752	-12.28	6076.19	6063.91
	754	-13.853	6010.38	5996.52
	756	-12.223	6026.52	6014.29
	758	-12.425	5878.98	5866.55
	760	-12.964	5922.53	5909.56
	762	-12.524	5931.07	5918.55
	764	-14.371	5922.66	5908.29
	766	-12.663	5962.4	5949.74
	768	-10.23	5940.71	5930.48
	770	-8.331	5989.46	5981.13
	772	-11.267	5987.2	5975.94
	774	-8.967	5965.62	5956.66
	776	-6.776	5950.75	5943.97
	778	-10.836	6017.73	6006.89
	780	-8.31	5594.84	5586.53
	782	-8.184	5585.83	5577.64
	784	-9.634	5940.47	5930.83
	786	-11.114	5923.64	5912.53
	788	-8.813	5912.63	5903.82
	790	-9.092	5945.93	5936.84
	792	-10.635	5933.48	5922.84
	794	-4.116	5971.08	5966.96
	796	-10.322	6013.34	6003.02
	798	-9.682	5982.15	5972.46
	800	-8.159	6090.38	6082.22
	802	-5.758	5908.95	5903.2
	804	-6.669	5892.32	5885.66
	806	-5.701	5918.45	5912.76
	808	-6.589	5919.74	5913.16
	810	-5.859	5908.16	5902.3
	812	-7.791	5935.95	5928.16
	814	-8.55	5880.93	5872.38
	816	-6.31	5925.25	5918.94
	818	-11.816	5928.65	5916.84
	820	-10.892	5954.74	5943.85
	822	-10.607	5917.05	5906.45
	824	-10.891	5919.45	5908.56
	826	-7.872	5911.39	5903.52
	828	-6.912	5885.98	5879.07
	830	-6.52	5844.08	5837.56
	832	-7.534	5892.66	5885.12
	834	-8.267	5892.6	5884.33
	836	-8.804	5884.82	5876.02
	838	-9.813	5898.02	5888.2
	840	-9.115	5877.02	5867.91
	842	-8.557	5909.68	5901.12
	844	-9.233	5918.94	5909.71
	846	-8.933	5927.16	5918.23
	848	-7.068	5933.47	5926.4
	850	-7.198	5936.12	5928.92
	852	-7.502	5936.94	5929.44
	854	-8.766	5974.52	5965.75
	856	-8.607	5957.65	5949.05
	858	-7.837	5935.29	5927.45
	860	-8.974	5970.02	5961.05
	862	-7.954	5948.52	5940.57
	864	-7.756	5901.35	5893.6
	866	-8.428	5901.9	5893.48
	868	-7.39	5904.47	5897.08
	870	-7.286	5858.8	5851.52
	872	-7.159	5853.64	5846.48
	874	-6.771	5801.56	5794.78
	876	-6.649	5855.44	5848.79
	878	-6.608	5842.39	5835.78
	880	-7.743	5822.6	5814.85
	882	-6.742	5810.69	5803.95
	884	-6.584	5791.45	5784.86
	886	-6.524	5776.27	5769.75
	888	-6.543	5768.31	5761.76
	890	-5.606	5806.57	5800.96
	892	-5.146	5791.24	5786.1
	894	-6.687	5880.25	5873.56
	896	-8.282	5857.47	5849.19
	898	-7.675	5819.08	5811.41
	900	-9.719	5841.07	5831.35
	902	-9.607	5840.58	5830.97
	904	-7.966	5769.98	5762.01
	906	-8.791	5901.86	5893.07
	908	-8.461	5778.88	5770.42
	910	-8.301	5743.18	5734.88
	912	-10.374	5782.7	5772.33
	914	-10.004	5793.97	5783.97
	916	-9.904	5828.77	5818.86
	918	-13.752	5848.97	5835.21
	920	-10.127	5966.09	5955.96
	922	-10.467	5966.82	5956.35
	924	-8.67	5948.23	5939.56
	926	-9.342	5954.46	5945.12
	928	-10.284	5951.28	5941
	930	-8.581	5911.31	5902.73
	932	-11.365	6016.34	6004.97
	934	-12.189	6030.02	6017.83
	936	-11.142	5907.89	5896.74
	938	-9.056	5880.13	5871.07
	940	-11.324	5903.73	5892.41
	942	-10.696	5883.99	5873.29
	944	-10.759	6031.77	6021.01
	946	-10.58	5942.73	5932.14
	948	-9.579	6032.85	6023.27
	950	-8.533	5950.76	5942.23
	952	-8.251	5973.65	5965.4
	954	-7.556	5958.74	5951.18
	956	-7.592	5949.63	5942.03
	958	-9.218	5941.7	5932.48
	960	-7.947	5955.35	5947.4
	962	-7.922	5924.7	5916.78
	964	-7.783	5978.61	5970.83
	966	-6.635	5965.97	5959.33
	968	-9.58	5997.87	5988.29
	970	-7.808	5990.22	5982.41
	972	-7.705	5984.14	5976.44
	974	-8.095	6016.32	6008.22
	976	-7.769	6001.54	5993.77
	978	-11.562	6030.4	6018.83
	980	-10.808	6045.77	6034.96
	982	-9.261	6038.65	6029.39
	984	-9.267	6029.82	6020.55
	986	-12.581	6093.28	6080.7
	988	-12.403	6127.41	6115.01
	990	-16.439	6149.23	6132.79
	992	-13.169	6127.21	6114.04
	994	-12.115	6112.05	6099.93
	996	-14.151	6160.94	6146.79
	998	-14.215	6148.88	6134.67
	1000	-15.116	6118.98	6103.87
	1002	-10.948	6112.94	6101.99
	1004	-15.644	6119.63	6103.99
	1006	-15.295	6144.51	6129.22
	1008	-16.311	6181.47	6165.16
	1010	-12.106	6169.38	6157.28
	1012	-10.945	6117.48	6106.54
	1014	-12.141	6112.78	6100.64
	1016	-13.319	6116.12	6102.8
	1018	-12.382	6043.11	6030.73
	1020	-8.644	6017.42	6008.78
	1022	-7.989	6022.75	6014.76
	1024	-7.996	5949.05	5941.05
	1026	-9.013	6017.02	6008.01
	1028	-11.026	6079.72	6068.69
	1030	-11.259	6040.53	6029.27
	1032	-11.706	6022.69	6010.99
	1034	-11.747	6074.14	6062.39
	1036	-12.395	6100.12	6087.72
	1038	-10.266	6088.86	6078.6
	1040	-14.296	6091.78	6077.48
	1042	-9.992	6129.19	6119.19
	1044	-10.946	6108.25	6097.3
	1046	-9.995	6095.16	6085.16
	1048	-10.945	6133.54	6122.59
	1050	-13.233	6134.1	6120.86
	1052	-11.122	6133.97	6122.85
	1054	-7.379	6073.14	6065.76
	1056	-7.233	6081.35	6074.11
	1058	-5.461	6060.77	6055.31
	1060	-6.592	6037.02	6030.43
	1062	-6.753	6056.33	6049.58
	1064	-6.069	6009.82	6003.76
	1066	-5.735	5989.88	5984.15
	1068	-8.259	6020.36	6012.1
	1070	-7.19	6048.95	6041.77
	1072	-10.429	6060.6	6050.18
	1074	-7.81	5672.53	5664.72
	1076	-12.929	5678.07	5665.14
	1078	-13.343	5670.34	5657
	1080	-17.961	5660.24	5642.28
	1082	-14.749	5696.06	5681.31
	1084	-17.812	6018.35	6000.54
	1086	-15.007	5998.78	5983.77
	1088	-12.725	6008.16	5995.43
	1090	-15.29	6022.42	6007.13
	1092	-11.582	6014.39	6002.81
	1094	-12.067	6047.48	6035.41
	1096	-15.06	6034.84	6019.78
	1098	-16.613	6087.06	6070.45
	1100	-11.044	6067.69	6056.64
	1102	-11.712	6019.4	6007.69
	1104	-15.609	6032.07	6016.46
	1106	-13.246	6033.88	6020.64
	1108	-12.81	6017.75	6004.94
	1110	-13.689	6062.86	6049.17
	1112	-12.964	6010.85	5997.89
	1114	-10.808	5991.12	5980.31
	1116	-13.116	5683.35	5670.24
	1118	-10.733	5959.27	5948.53
	1120	-14.54	5976.61	5962.07
	1122	-10.403	5959.4	5948.99
	1124	-8.632	5894.32	5885.69
	1126	-10.085	5890.32	5880.23
	1128	-8.492	5937.88	5929.39
	1130	-10.309	5930.92	5920.61
	1132	-10.468	5964.64	5954.17
	1134	-15.901	5936.29	5920.39
	1136	-13.107	5933.56	5920.45
	1138	-12.624	5915.59	5902.97
	1140	-12.066	5854.67	5842.61
	1142	-11.136	5930.08	5918.94
	1144	-10.6	5930.22	5919.62
	1146	-9.541	5931.51	5921.97
	1148	-7.189	5821.71	5814.52
	1150	-10.709	5865.81	5855.1
	1152	-12.64	5903.15	5890.51
	1154	-11.142	5948.23	5937.09
	1156	-9.153	5837.36	5828.21
	1158	-9.681	5877.65	5867.97
	1160	-8.25	5890.46	5882.21
	1162	-7.77	6037.48	6029.71
	1164	-9.143	5952.55	5943.41
	1166	-8.611	6044.01	6035.4
	1168	-5.314	5894.09	5888.78
	1170	-7.604	6043.33	6035.73
	1172	-7.539	5909.32	5901.78
	1174	-5.49	5864.56	5859.07
	1176	-5.695	5834.05	5828.35
	1178	-6.186	5998.5	5992.32
	1180	-6.329	5896.54	5890.22
	1182	-5.158	6003.5	5998.34
	1184	-5.339	5877.39	5872.05
	1186	-6.322	5859.81	5853.49
	1188	-4.789	5800.95	5796.16
	1190	-6.344	5789.55	5783.2
	1192	-6.64	5968.94	5962.3
	1194	-7.277	6073.62	6066.35
	1196	-9.804	5989.51	5979.7
	1198	-10.283	6024.07	6013.79
	1200	-10.556	6005.73	5995.17
	1202	-10.242	6092.94	6082.7
	1204	-10.371	6079.78	6069.41
	1206	-11.479	6035.55	6024.07
	1208	-8.269	6037.16	6028.9
	1210	-7.667	6040.71	6033.04
	1212	-9.73	6036.71	6026.98
	1214	-8.009	5660.53	5652.52
	1216	-7.965	5687.05	5679.09
	1218	-6.151	5657.24	5651.09
	1220	-7.181	5689.84	5682.66
	1222	-7.03	5714.73	5707.7
	1224	-8.732	5709.08	5700.35
	1226	-8.197	5705.01	5696.81
	1228	-7.445	5751.79	5744.35
	1230	-8.311	6013.61	6005.3
	1232	-5.499	5789.04	5783.54
	1234	-6.536	6045.13	6038.6
	1236	-7.913	6065.24	6057.33
	1238	-9.392	6086.52	6077.13
	1240	-8.664	6041.09	6032.43
	1242	-5.889	5994.45	5988.56
	1244	-5.514	5997.79	5992.27
	1246	-4.99	5785.83	5780.84
	1248	-4.879	5965.77	5960.89
	1250	-4.213	5954.4	5950.19
	1252	-3.85	5934.36	5930.51
	1254	-3.46	5949.09	5945.63
	1256	-3.503	5982.69	5979.18
	1258	-3.63	6021.32	6017.69
	1260	-3.125	5973.82	5970.69
	1262	-3.317	5964.34	5961.02
	1264	-3.917	6010.34	6006.42
	1266	-2.931	5938.62	5935.69
	1268	-2.73	5926	5923.27
	1270	-2.856	5950.46	5947.6
	1272	-3.505	5949.94	5946.44
	1274	-2.994	5958.49	5955.5
	1276	-3.317	5966.65	5963.34
	1278	-3.794	5958.75	5954.95
	1280	-4.217	5974.75	5970.53
	1282	-4.425	5936.31	5931.89
	1284	-4.046	5708.14	5704.09
	1286	-3.36	5514.04	5510.68
	1288	-3.103	5411.32	5408.22
	1290	-4.066	5773.82	5769.75
	1292	-3.511	5774.96	5771.45
	1294	-3.227	5747.48	5744.26
	1296	-3.209	5501.45	5498.24
	1298	-3.262	5546.9	5543.64
	1300	-3.502	5575.15	5571.65
	1302	-2.731	5558.57	5555.83
	1304	-3.265	5814.73	5811.47
	1306	-3.127	5557.03	5553.91
	1308	-2.871	5782.04	5779.16
	1310	-2.738	5456.86	5454.13
	1312	-2.963	5477.51	5474.55
	1314	-3.328	5765.25	5761.92
	1316	-4.565	5794.31	5789.75
	1318	-3.829	5755.39	5751.56
	1320	-4.019	5736.93	5732.91
	1322	-3.152	5699.64	5696.49
	1324	-2.939	5376.19	5373.25
	1326	-3.861	5744.51	5740.65
	1328	-4.054	6014.63	6010.57
	1330	-4.594	6055.81	6051.22
	1332	-4.374	6038.22	6033.85
	1334	-4.331	6007.88	6003.55
	1336	-4.581	6056.37	6051.79
	1338	-5.127	6101.91	6096.78
	1340	-3.756	5735.66	5731.9
	1342	-4.642	6085.97	6081.33
	1344	-5.222	6019.83	6014.61
	1346	-5.673	6055.15	6049.48
	1348	-4.016	6031.16	6027.14
	1350	-3.665	5747.96	5744.29
	1352	-3.705	5783.6	5779.89
	1354	-4.243	6018.86	6014.61
	1356	-3.743	6018.15	6014.41
	1358	-4.478	6048.68	6044.2
	1360	-5.091	6057.88	6052.79
	1362	-7.325	6043.19	6035.87
	1364	-6.845	6054.18	6047.34
	1366	-4.928	6048.87	6043.94
	1368	-5.039	6040.21	6035.17
	1370	-5.748	6057.53	6051.78
	1372	-6.791	6049.82	6043.03
	1374	-7.185	6104.41	6097.22
	1376	-6.588	6112.66	6106.07
	1378	-7.793	6089.16	6081.36
	1380	-8.278	6092.15	6083.87
	1382	-8.124	6064.34	6056.22
	1384	-7.155	6055.48	6048.32
	1386	-7.149	6076.93	6069.78
	1388	-6.706	6063.95	6057.24
	1390	-5.04	6079.79	6074.75
	1392	-4.535	6097.43	6092.9
	1394	-5.504	6206.88	6201.37
	1396	-4.543	6160.61	6156.06
	1398	-5.411	6157.76	6152.35
	1400	-4.606	6140.82	6136.21
	1402	-4.464	6186.57	6182.1
	1404	-4.69	6135.46	6130.77
	1406	-3.829	5810.91	5807.09
	1408	-4.118	6042.93	6038.81
	1410	-4.373	6000.22	5995.84
	1412	-4.296	5807.38	5803.09
	1414	-4.653	5954.2	5949.54
	1416	-4.337	5749.5	5745.16
	1418	-3.707	5740	5736.29
	1420	-4.111	5783.61	5779.5
	1422	-3.173	5753.76	5750.59
	1424	-3.725	5786.02	5782.29
	1426	-3.509	5779.25	5775.74
	1428	-3.181	5764.62	5761.44
	1430	-2.56	5736.09	5733.53
	1432	-2.75	5761.2	5758.45
	1434	-2.938	5715.45	5712.52
	1436	-3.607	5730.86	5727.25
	1438	-3.548	5766.43	5762.89
	1440	-4.118	5775	5770.88
	1442	-3.73	5728.96	5725.23
	1444	-3.897	5696.77	5692.87
	1446	-3.689	5682.82	5679.13
	1448	-3.47	5693.37	5689.9
	1450	-3.557	5719.65	5716.09
	1452	-3.043	5667.12	5664.08
	1454	-2.787	5671.16	5668.38
	1456	-2.799	5709.85	5707.05
	1458	-3.03	5689.39	5686.36
	1460	-2.95	5705.82	5702.87
	1462	-2.814	5676.05	5673.24
	1464	-2.698	5694.94	5692.24
	1466	-2.325	5679.58	5677.26
	1468	-2.259	5648.29	5646.03
	1470	-2.208	5650.75	5648.54
	1472	-2.09	5623.92	5621.83
	1474	-2.097	5646.54	5644.44
	1476	-2.287	5608.78	5606.49
	1478	-2.129	5595.13	5593
	1480	-2.014	5609.03	5607.02
	1482	-1.965	5624.73	5622.77
	1484	-2.347	5607.57	5605.22
	1486	-2.544	5630.05	5627.51
	1488	-2.768	5610.15	5607.38
	1490	-2.333	5583.12	5580.79
	1492	-1.944	5582.79	5580.85
	1494	-16.142	5927.83	5911.68
	1496	-16.311	5854.46	5838.15
	1498	-10.368	5870.98	5860.62
	1500	-1.522	5540.15	5538.63
	1502	-7.188	5908.35	5901.16
	1504	-7.289	5910.47	5903.18
	1506	-7.246	5921.52	5914.27
	1508	-6.443	5923.52	5917.08
	1510	-6.986	5907.17	5900.19
	1512	-7.232	5898.04	5890.81
	1514	-7.261	5945.79	5938.53
	1516	-6.873	5939.21	5932.34
	1518	-11.024	5995.01	5983.99
	1520	-8.119	6000.07	5991.95
	1522	-7.662	6000.65	5992.99
	1524	-5.494	5958.6	5953.11
	1526	-8.232	6016.35	6008.12
	1528	-7.127	6126.39	6119.26
	1530	-9.87	6139.56	6129.69
	1532	-7.235	6056.13	6048.9
	1534	-6.668	6065.54	6058.87
	1536	-6.053	6016.63	6010.58
	1538	-7.038	6060.24	6053.2
	1540	-5.392	5970.44	5965.05
	1542	-5.769	5974.09	5968.32
	1544	-6.471	5954.1	5947.63
	1546	-2.443	5843.61	5841.16
	1548	-2.578	5808.78	5806.2
	1550	-8.28	5969.91	5961.63
	1552	-9.022	5984.28	5975.26
	1554	-8.731	5983.72	5974.99
	1556	-9.1	6023.03	6013.93
	1558	-8.66	5998.75	5990.09
	1560	-7.931	5958.34	5950.41
	1562	-7.963	5972.68	5964.72
	1564	-10.196	6028.1	6017.9
	1566	-8.867	5950.85	5941.98
	1568	-17.463	6030.7	6013.23
	1570	-14.115	5988.59	5974.48
	1572	-10.894	6018.01	6007.11
	1574	-9.651	6015.07	6005.42
	1576	-8.516	6030.36	6021.84
	1578	-7.517	6002.75	5995.23
	1580	-5.481	6019	6013.52
	1582	-5.542	6030.66	6025.11
	1584	-5.936	6089.01	6083.07
	1586	-6.843	6070.2	6063.36
	1588	-6.655	6072.02	6065.37
	1590	-6.608	6096.52	6089.91
	1592	-5.21	6091	6085.79
	1594	-4.847	6053.85	6049
	1596	-2.321	5950.32	5948
	1598	-1.795	5904.55	5902.76
	1600	-5.815	6004.2	5998.38
	1602	-1.832	5867.21	5865.38
	1604	-2.097	5845.73	5843.64
	1606	-1.979	5836.67	5834.69
	1608	-1.823	5820.02	5818.2
	1610	-1.668	5817.91	5816.24
	1612	-1.862	5858.63	5856.76
	1614	-1.971	5853.85	5851.87
	1616	-2.059	5879.4	5877.34
	1618	-2.219	5882.35	5880.13
	1620	-2.052	5865.58	5863.52
	1622	-1.966	5912.05	5910.09
	1624	-1.817	5851.8	5849.99
	1626	-5.795	6016.66	6010.87
	1628	-3.507	5975.29	5971.79
	1630	-5.018	5996.72	5991.7
	1632	-3.766	6004.85	6001.08
	1634	-3.586	6000.11	5996.52
	1636	-3.604	6025.72	6022.11
	1638	-4.036	6005.43	6001.4
	1640	-4.171	6010.98	6006.8
	1642	-4.421	6046.91	6042.49
	1644	-4.876	6018.62	6013.75
	1646	-4.523	6018.52	6013.99
	1648	-4.4	6035.36	6030.96
	1650	-5.788	6066.59	6060.8
	1652	-2.229	5922.38	5920.15
	1654	-2.129	5948.31	5946.18
	1656	-4.407	6006.94	6002.53
	1658	-6.368	6056.49	6050.12
	1660	-5.717	6039.4	6033.69
	1662	-6.426	5986.77	5980.34
	1664	-5.168	5930.61	5925.44
	1666	-4.683	5958.86	5954.18
	1668	-4.649	5975.52	5970.87
	1670	-4.159	5997.29	5993.13
	1672	-3.788	6007.46	6003.68
	1674	-3.715	6020.07	6016.35
	1676	-3.692	6036.53	6032.84
	1678	-3.832	6049.62	6045.78
	1680	-3.294	5978.61	5975.32
	1682	-3.675	6005.56	6001.88
	1684	-4.577	6034.63	6030.05
	1686	-4.289	5964.56	5960.27
	1688	-4.917	5980.54	5975.62
	1690	-4.367	5974.69	5970.32
	1692	-6.019	6009.28	6003.27
	1694	-5.818	5992.99	5987.18
	1696	-6.789	6026.45	6019.66
	1698	-5.784	6010.09	6004.31
	1700	-5.509	6011.32	6005.81
	1702	-5.247	6025.36	6020.11
	1704	-5.814	6107.58	6101.77
	1706	-5.977	6168.23	6162.25
	1708	-6.053	6144.09	6138.03
	1710	-6.061	6068.58	6062.52
	1712	-3.431	5922.86	5919.43
	1714	-4.05	5939.82	5935.77
	1716	-4.297	5961.77	5957.48
	1718	-4.422	5998.5	5994.08
	1720	-4.971	5963.27	5958.3
	1722	-5.078	5958.62	5953.55
	1724	-4.165	5947.32	5943.15
	1726	-3.533	5903.12	5899.58
	1728	-4.806	5946.89	5942.08
	1730	-4.919	5920.15	5915.23
	1732	-4.779	5860.3	5855.52
	1734	-6.045	5905.09	5899.05
	1736	-4.749	5845.24	5840.49
	1738	-5.678	5844.26	5838.58
	1740	-4.68	5939.16	5934.48
	1742	-4.047	5876.1	5872.05
	1744	-4.349	5901.81	5897.46
	1746	-4.453	5818.14	5813.68
	1748	-4.493	5826.04	5821.55
	1750	-4.798	5868.74	5863.94
	1752	-5.706	5958.2	5952.49
	1754	-7.812	5979.47	5971.65
	1756	-6.424	6076.43	6070.01
	1758	-7.997	6113.48	6105.48
	1760	-4.121	5980.06	5975.94
	1762	-6.456	5985.61	5979.15
	1764	-3.908	5961.26	5957.35
	1766	-3.44	5970.37	5966.93
	1768	-3.228	5944.94	5941.71
	1770	-4.243	5946.67	5942.43
	1772	-4.2	5968.66	5964.46
	1774	-3.725	5954.7	5950.98
	1776	-3.611	5925.74	5922.13
	1778	-3.181	5818.12	5814.94
	1780	-3.231	5812.23	5809
	1782	-3.065	5827.28	5824.21
	1784	-5.32	5846.1	5840.78
	1786	-4.524	5849.35	5844.82
	1788	-3.057	5834.91	5831.85
	1790	-2.421	5827.62	5825.2
	1792	-2.239	5834.1	5831.85
	1794	-2.036	5837.75	5835.71
	1796	-2.023	5858.49	5856.47
	1798	-1.839	5849.99	5848.16
	1800	-1.898	5821.11	5819.21
	1802	-2.224	5790.52	5788.3
	1804	-2.231	5826.6	5824.37
	1806	-2.401	5810.76	5808.35
	1808	-2.343	5831.47	5829.13
	1810	-2.144	5801.48	5799.33
	1812	-2.171	5814.3	5812.13
	1814	-2.671	5798.32	5795.65
	1816	-2.711	5855.54	5852.83
	1818	-2.663	5809.31	5806.65
	1820	-2.87	5794.4	5791.53
	1822	-3.198	5771.77	5768.57
	1824	-3.003	5762.6	5759.6
	1826	-2.399	5735.15	5732.75
	1828	-2.556	5748.35	5745.8
	1830	-2.493	5749.5	5747.01
	1832	-2.364	5765.43	5763.06
	1834	-2.227	5761.22	5759
	1836	-2.254	5745.48	5743.23
	1838	-1.968	5802.88	5800.91
	1840	-2.147	5777.98	5775.83
	1842	-2.357	5769.92	5767.56
	1844	-2.07	5790.63	5788.56
	1846	-2.343	5790.51	5788.17
	1848	-2.313	5780.28	5777.97
	1850	-2.353	5775.61	5773.26
	1852	-2.733	5725.12	5722.39
	1854	-2.678	5741.97	5739.29
	1856	-2.558	5775.01	5772.45
	1858	-2.784	5783.46	5780.68
	1860	-2.392	5771.6	5769.21
	1862	-3.354	5783.91	5780.56
	1864	-2.97	5823.09	5820.12
	1866	-2.369	5791.72	5789.35
	1868	-2.458	5815.87	5813.42
	1870	-2.268	5796.55	5794.28
	1872	-2.067	5738.6	5736.53
	1874	-2.024	5779.17	5777.15
	1876	-2.493	5774.02	5771.53
	1878	-2.656	5794.39	5791.74
	1880	-2.606	5846.25	5843.65
	1882	-2.791	5857.78	5854.99
	1884	-2.879	5853.25	5850.38
	1886	-2.769	5848.18	5845.41
	1888	-2.193	5826.41	5824.22
	1890	-2.494	5816.81	5814.32
	1892	-2.773	5797.02	5794.25
	1894	-2.727	5830.22	5827.49
	1896	-3.043	5863.34	5860.3
	1898	-2.359	5876.11	5873.75
	1900	-2.451	5936.37	5933.92
	1902	-2.496	5915.28	5912.78
	1904	-2.329	5929.7	5927.38
	1906	-2.27	5912.89	5910.62
	1908	-2.097	5900.55	5898.45
	1910	-1.98	5905.59	5903.61
	1912	-2.371	5931.35	5928.98
	1914	-1.845	5924.79	5922.95
	1916	-1.88	5934.2	5932.32
	1918	-1.874	5945.56	5943.69
	1920	-1.988	5910.1	5908.11
	1922	-2.253	5920.63	5918.38
	1924	-2.178	5904.45	5902.27
	1926	-2.43	5891.9	5889.47
	1928	-2.432	5849.66	5847.23
	1930	-2.935	5905.12	5902.19
	1932	-2.643	5900.44	5897.8
	1934	-2.415	5928.89	5926.47
	1936	-2.706	5913.4	5910.69
	1938	-2.504	5879.12	5876.61
	1940	-1.935	5845.92	5843.99
	1942	-2.5	5868.41	5865.91
	1944	-2.587	5900.32	5897.73
	1946	-2.589	5914.86	5912.27
	1948	-2.238	5889.23	5886.99
	1950	-2.172	5899.67	5897.49
	1952	-2.156	5900.9	5898.74
	1954	-2.205	5895.7	5893.5
	1956	-2.32	5948.57	5946.25
	1958	-2.259	5914.67	5912.41
	1960	-2.278	5939.34	5937.06
	1962	-2.343	5931.13	5928.79
	1964	-2.174	5935.37	5933.2
	1966	-2.298	5956.05	5953.75
	1968	-2.335	5920.66	5918.33
	1970	-2.159	5930.21	5928.05
	1972	-2.051	5916.25	5914.2
	1974	-2.381	5896.68	5894.3
	1976	-2.406	5955.34	5952.94
	1978	-2.059	5899.93	5897.87
	1980	-1.65	5795.12	5793.47
	1982	-1.703	5820.7	5819
	1984	-2.118	5949.56	5947.44
	1986	-2.233	5952.63	5950.39
	1988	-2.545	6000.26	5997.72
	1990	-2.292	5975.68	5973.39
	1992	-1.867	5853.17	5851.3
	1994	-1.918	5860.9	5858.99
	1996	-2.507	5975.74	5973.23
	1998	-2.862	6007.51	6004.64
	2000	-3.272	6039.95	6036.68
	2002	-3.662	6073.73	6070.07
	2004	-2.604	6048.33	6045.72
	2006	-3.159	6052.86	6049.7
	2008	-3.147	6038.21	6035.06
	2010	-2.929	5981.27	5978.35
	2012	-3.038	6036.53	6033.49
	2014	-2.965	6043.9	6040.94
	2016	-3.072	6035.07	6032
	2018	-3.069	6075.87	6072.8
	2020	-2.564	6050.31	6047.75
	2022	-2.421	6021.26	6018.84
	2024	-2.769	6113.82	6111.05
	2026	-2.513	6115.48	6112.97
	2028	-3.25	6145.1	6141.85
	2030	-2.732	6133.29	6130.56
	2032	-3.301	6183.86	6180.56
	2034	-3.646	6158.63	6154.98
	2036	-3.776	6197.35	6193.57
	2038	-2.974	6180.83	6177.85
	2040	-2.808	6179	6176.19
	2042	-2.889	6139.27	6136.38
	2044	-2.826	6127.03	6124.2
	2046	-2.383	6117.31	6114.93
	2048	-2.287	6112.14	6109.86
	2050	-2.237	6114.98	6112.75
	2052	-2.308	6120.31	6118
	2054	-2.309	6117.01	6114.7
	2056	-2.447	6119.04	6116.59
	2058	-2.559	6146.13	6143.57
	2060	-2.482	6099.35	6096.87
	2062	-2.444	6077.16	6074.72
	2064	-2.475	6072.63	6070.15
	2066	-2.818	6046.88	6044.06
	2068	-2.644	6027.82	6025.17
	2070	-2.513	6079.74	6077.22
	2072	-2.931	6062.21	6059.28
	2074	-3.303	6138.81	6135.51
	2076	-3.206	6100.79	6097.58
	2078	-3.99	6170.73	6166.74
	2080	-4.396	6132	6127.61
	2082	-5.117	6160.07	6154.95
	2084	-4.09	6115.21	6111.12
	2086	-3.537	6144.95	6141.41
	2088	-2.932	6064.77	6061.84
	2090	-3.48	6082.36	6078.88
	2092	-3.132	6065.76	6062.63
	2094	-3.135	6086.04	6082.9
	2096	-2.939	6069.92	6066.98
	2098	-2.997	6035.82	6032.82
	2100	-3.539	6043.08	6039.54
	2102	-3.305	6075.57	6072.27
	2104	-2.87	6061.85	6058.98
	2106	-3.134	6067.24	6064.1
	2108	-3.069	6043.81	6040.75
	2110	-2.737	6055.16	6052.42
	2112	-2.819	6088.59	6085.77
	2114	-3.025	6140.87	6137.85
	2116	-3.184	6151.73	6148.55
	2118	-3.862	6176.5	6172.64
	2120	-3.582	6213.94	6210.36
	2122	-3.327	6222.52	6219.19
	2124	-3.447	6229.03	6225.58
	2126	-3.346	6166.09	6162.74
	2128	-3.223	6133.06	6129.83
	2130	-3.378	6158.21	6154.84
	2132	-3.159	6152.85	6149.69
	2134	-3.462	6102.48	6099.02
	2136	-3.456	6089.07	6085.62
	2138	-4.031	6064.22	6060.19
	2140	-4.642	6087.13	6082.49
	2142	-4.721	6239.67	6234.95
	2144	-5.116	6116.03	6110.91
	2146	-5.533	6146.94	6141.41
	2148	-5.714	6175.34	6169.63
	2150	-5.376	6170.67	6165.29
	2152	-6.378	6199.25	6192.87
	2154	-5.563	6143.52	6137.95
	2156	-5.745	6173.02	6167.27
	2158	-6.83	6255.28	6248.45
	2160	-5.423	6234.71	6229.29
	2162	-5.584	6160.31	6154.73
	2164	-5.639	6275.68	6270.04
	2166	-5.049	6241.35	6236.3
	2168	-4.914	6209.81	6204.9
	2170	-4.747	6220.67	6215.92
	2172	-5.564	6179.69	6174.13
	2174	-4.879	6184.13	6179.25
	2176	-5.392	6248.67	6243.28
	2178	-4.948	6181.41	6176.47
	2180	-4.739	6202.29	6197.55
	2182	-5.765	6189.86	6184.1
	2184	-5.664	6226.46	6220.8
	2186	-6.637	6219.69	6213.05
	2188	-4.743	6149.08	6144.33
	2190	-5.614	6168.49	6162.87
	2192	-4.697	6005.16	6000.46
	2194	-4.622	6033.95	6029.33
	2196	-4.071	6014.5	6010.43
	2198	-4.378	6103.02	6098.64
	2200	-3.932	6006.19	6002.26
	2202	-3.535	5964.68	5961.14
	2204	-3.551	6060.72	6057.17
	2206	-3.648	5940.78	5937.13
	2208	-4.096	5941.11	5937.01
	2210	-3.642	5896.39	5892.74
	2212	-4.148	5930.41	5926.27
	2214	-3.733	5903.76	5900.02
	2216	-3.946	5908.24	5904.3
	2218	-2.482	5770.9	5768.42
	2220	-2.403	5778.74	5776.34
	2222	-3.452	5903.6	5900.15
	2224	-3.591	5939.31	5935.72
	2226	-3.517	5939.22	5935.7
	2228	-3.881	5945.11	5941.23
	2230	-4.467	6011.15	6006.69
	2232	-3.924	5972.68	5968.75
	2234	-3.612	5923.1	5919.48
	2236	-3.134	5875.24	5872.1
	2238	-2.946	5852.75	5849.8
	2240	-2.734	5862.29	5859.55
	2242	-3.714	6005.33	6001.61
	2244	-3.465	6005.43	6001.96
	2246	-3.663	6027.12	6023.46
	2248	-2.276	5818.56	5816.28
	2250	-2.271	5804.35	5802.08
	2252	-2.328	5804.48	5802.15
	2254	-2.218	5799.79	5797.57
	2256	-2.28	5806.71	5804.43
	2258	-2.431	5817	5814.57
	2260	-2.672	5845.14	5842.47
	2262	-2.791	5830.02	5827.23
	2264	-2.47	5864.87	5862.4
	2266	-2.763	5869.08	5866.32
	2268	-3.108	5859.77	5856.67
	2270	-2.557	5861.07	5858.51
	2272	-2.387	5865.56	5863.17
	2274	-2.827	5855.12	5852.3
	2276	-2.91	5821.18	5818.27
	2278	-2.8	5884.08	5881.28
	2280	-3.824	5897.41	5893.59
	2282	-3.526	5902.46	5898.94
	2284	-2.733	5861.43	5858.7
	2286	-2.459	5868.14	5865.68
	2288	-2.679	5889.67	5886.99
	2290	-2.665	5868.77	5866.11
	2292	-2.472	5829.18	5826.71
	2294	-2.756	5821.8	5819.04
	2296	-4.139	6021.52	6017.38
	2298	-3.176	6049.05	6045.88
	2300	-3.166	6058.53	6055.36
	2302	-3.302	6054.37	6051.06
	2304	-2.666	5997.47	5994.81
	2306	-1.939	5816.46	5814.52
	2308	-2.078	5825.67	5823.59
	2310	-2.256	5833.66	5831.4
	2312	-2.13	5822.28	5820.15
	2314	-2.183	5788.75	5786.57
	2316	-2.029	5802.73	5800.7
	2318	-4.072	5999.68	5995.6
	2320	-2.278	5791.59	5789.31
	2322	-1.905	5762.9	5761
	2324	-2.14	5773.54	5771.4
	2326	-2.045	5807.34	5805.3
	2328	-1.867	5783.1	5781.23
	2330	-2.036	5810.45	5808.41
	2332	-2.392	5807.13	5804.74
	2334	-4.681	6002.87	5998.19
	2336	-2.439	5861.36	5858.92
	2338	-2.344	5394.29	5391.94
	2340	-3.286	5875.06	5871.78
	2342	-3.71	5859.81	5856.1
	2344	-4.541	5881.28	5876.74
	2346	-3.004	5898.84	5895.84
	2348	-2.665	5868.52	5865.86
	2350	-5.319	5853.54	5848.22
	2352	-2.849	5353.52	5350.67
	2354	-3.332	5811.29	5807.96
	2356	-3.284	5795.49	5792.21
	2358	-2.401	5312.93	5310.53
	2360	-3.16	5304.45	5301.29
	2362	-2.805	5301.63	5298.82
	2364	-2.975	5771.22	5768.24
	2366	-2.961	5272.64	5269.68
	2368	-4.504	5276.11	5271.61
	2370	-2.426	5310.07	5307.64
	2372	-3.493	5494.87	5491.37
	2374	-5.589	5626.92	5621.33
	2376	-2.137	5493.33	5491.2
	2378	-2.854	5509.56	5506.7
	2380	-4.437	5640.46	5636.03
	2382	-5.449	5649.08	5643.64
	2384	-4.694	5637.2	5632.51
	2386	-5.309	5652.46	5647.15
	2388	-3.374	5616.26	5612.89
	2390	-3.485	5609.98	5606.49
	2392	-2.085	5514.77	5512.69
	2394	-2.216	5530.95	5528.73
	2396	-2.961	5644.16	5641.2
	2398	-2.752	5655.46	5652.71
	2400	-3.039	6024.43	6021.39
	2402	-3.243	5907.53	5904.28
	2404	-5.011	6048.91	6043.9
	2406	-3.82	5889.82	5886
	2408	-7.309	6063.15	6055.84
	2410	-5.255	5930.23	5924.98
	2412	-5.198	5455.75	5450.55
	2414	-4.95	5446.47	5441.52
	2416	-4.816	5738.2	5733.39
	2418	-5.675	5765.25	5759.58
	2420	-3.76	5914.1	5910.34
	2422	-4.483	6097.26	6092.77
	2424	-6.737	5741.14	5734.4
	2426	-7.402	6096.15	6088.74
	2428	-6.43	6088.49	6082.06
	2430	-6.197	5791.72	5785.53
	2432	-4.328	5662.39	5658.06
	2434	-4.89	5756.22	5751.32
	2436	-5.774	5854.28	5848.51
	2438	-6.798	6109.53	6102.73
	2440	-5.249	6119.6	6114.35
	2442	-5.066	6151.02	6145.95
	2444	-3.653	6118.12	6114.47
	2446	-3.652	5763.58	5759.93
	2448	-3.672	5733.99	5730.32
	2450	-3.606	5737.88	5734.27
	2452	-3.872	5721.62	5717.75
	2454	-3.85	5717.87	5714.02
	2456	-3.851	6054.31	6050.46
	2458	-3.728	5715.34	5711.61
	2460	-3.421	5698.85	5695.44
	2462	-4.253	6059	6054.75
	2464	-3.705	6083.12	6079.42
	2466	-3.682	6124.25	6120.57
	2468	-3.506	6136.43	6132.93
	2470	-3.558	5783.66	5780.11
	2472	-3.787	5762.81	5759.02
	2474	-3.107	5720.83	5717.73
	2476	-3.06	5752.24	5749.18
	2478	-2.396	5666.69	5664.29
	2480	-2.489	5686.5	5684.01
	2482	-4.967	5810.09	5805.12
	2484	-2.722	6094.65	6091.93
	2486	-3.37	6116.38	6113.01
	2488	-2.668	6117.74	6115.07
	2490	-2.997	6124.49	6121.5
	2492	-3.418	6070.72	6067.3
	2494	-4.03	5662.67	5658.64
	2496	-2.915	5691.5	5688.59
	2498	-3.732	6115.92	6112.18
	2500	-3.163	6082.78	6079.62
	2502	-3.568	6087.23	6083.66
	2504	-2.927	6105.47	6102.54
	2506	-9.107	6202.59	6193.48
	2508	-3.38	6115.98	6112.6
	2510	-3.838	6181.09	6177.25
	2512	-4.152	6143.24	6139.09
	2514	-2.789	6184.21	6181.42
	2516	-2.697	6215.09	6212.39
	2518	-2.293	6208.51	6206.22
	2520	-2.277	6205.03	6202.75
	2522	-2.128	6203.03	6200.91
	2524	-2.587	6231.18	6228.59
	2526	-2.68	6188.08	6185.4
	2528	-2.698	6189.74	6187.05
	2530	-2.522	6232.97	6230.45
	2532	-2.448	6236.9	6234.45
	2534	-2.719	6270.53	6267.81
	2536	-2.768	6195.2	6192.44
	2538	-2.099	6209.4	6207.3
	2540	-2.391	6238.22	6235.83
	2542	-2.56	6253.39	6250.83
	2544	-2.355	6264.03	6261.68
	2546	-2.53	6257.6	6255.07
	2548	-2.273	6217.43	6215.15
	2550	-2.159	6174.97	6172.81
	2552	-1.939	6196.73	6194.8
	2554	-2.029	6190.31	6188.28
	2556	-1.856	6189.9	6188.05
	2558	-1.732	6186.33	6184.6
	2560	-1.5	6161.24	6159.74
	2562	-1.417	6171.67	6170.25
	2564	-1.75	6134.29	6132.53
	2566	-1.523	6183.07	6181.54
	2568	-1.716	6214.19	6212.47
	2570	-1.706	6181.91	6180.2
	2572	-1.789	6164.95	6163.16
	2574	-1.812	6217.91	6216.1
	2576	-1.816	6152.37	6150.56
	2578	-1.823	6158.51	6156.69
	2580	-1.561	6122.2	6120.64
	2582	-1.852	6162.29	6160.44
	2584	-1.797	6153.29	6151.49
	2586	-2.218	6152.29	6150.07
	2588	-2.642	6143.85	6141.2
	2590	-3.056	6173.71	6170.66
	2592	-2.491	6147.38	6144.88
	2594	-2.585	6179.16	6176.58
	2596	-2.228	6143.23	6141.01
	2598	-2.326	6135.86	6133.53
	2600	-2.431	6142.94	6140.51
	2602	-2.308	6164.58	6162.27
	2604	-2.277	6151.58	6149.31
	2606	-2.206	6140.77	6138.56
	2608	-1.907	6094.86	6092.95
	2610	-1.829	6106.64	6104.81
	2612	-1.994	6101.72	6099.72
	2614	-2.054	6083.16	6081.11
	2616	-2.268	6021.41	6019.14
	2618	-2.09	6003.3	6001.21
	2620	-2.156	5961.98	5959.82
	2622	-2.16	6085.56	6083.4
	2624	-2.243	6085.54	6083.3
	2626	-2.19	6062.76	6060.56
	2628	-2.468	6087.97	6085.5
	2630	-2.47	6079.28	6076.81
	2632	-2.324	6096.92	6094.6
	2634	-2.414	6109.29	6106.88
	2636	-1.706	5623.89	5622.19
	2638	-1.823	5658.93	5657.11
	2640	-1.798	5593.6	5591.81
	2642	-2.005	5600.71	5598.7
	2644	-2.118	5633.15	5631.03
	2646	-2.645	6051.13	6048.49
	2648	-2.99	6029.47	6026.48
	2650	-3.363	6023.44	6020.08
	2652	-2.907	6043.81	6040.91
	2654	-3.169	6036.97	6033.8
	2656	-3.839	6056.57	6052.73
	2658	-2.856	6075.96	6073.11
	2660	-2.722	6024.74	6022.02
	2662	-2.27	6052.67	6050.4
	2664	-2.336	6059.45	6057.12
	2666	-1.96	5994.68	5992.72
	2668	-2.191	5993.96	5991.77
	2670	-2.134	6035.03	6032.9
	2672	-2.067	6018.84	6016.77
	2674	-2.042	5984.45	5982.41
	2676	-2.419	5998.61	5996.19
	2678	-3.06	6029.01	6025.95
	2680	-2.873	5985.22	5982.35
	2682	-2.362	6004.33	6001.97
	2684	-2.49	6006.17	6003.68
	2686	-2.494	6003.49	6001
	2688	-2.583	6001.51	5998.92
	2690	-2.748	6012.84	6010.09
	2692	-2.279	5994.68	5992.4
	2694	-2.655	5995.81	5993.15
	2696	-2.069	5946.16	5944.09
	2698	-2.19	5934.12	5931.93
	2700	-2.144	5931.96	5929.82
	2702	-2.272	5898.39	5896.11
	2704	-2.091	5889.21	5887.12
	2706	-2.014	5897.59	5895.57
	2708	-2.175	5867.96	5865.78
	2710	-1.887	5852.16	5850.27
	2712	-2.028	5849.12	5847.09
	2714	-1.932	5878.81	5876.87
	2716	-1.75	5870.99	5869.24
	2718	-1.784	5875.63	5873.85
	2720	-1.85	5896.77	5894.92
	2722	-1.812	5868.2	5866.39
	2724	-1.581	5874.16	5872.58
	2726	-2.015	5882.29	5880.27
	2728	-1.75	5624.15	5622.4
	2730	-1.808	5591.74	5589.93
	2732	-1.918	5628.24	5626.32
	2734	-1.653	5605.62	5603.97
	2736	-1.848	5614.35	5612.5
	2738	-1.708	5611.35	5609.65
	2740	-1.594	5594.12	5592.52
	2742	-1.67	5594.37	5592.7
	2744	-1.585	5568.37	5566.79
	2746	-1.788	5741.02	5739.24
	2748	-1.786	5700.79	5699
	2750	-1.667	5720.35	5718.68
	2752	-1.502	5694.33	5692.82
	2754	-1.356	5666.41	5665.05
	2756	-1.59	5651.95	5650.36
	2758	-1.456	5574.17	5572.71
	2760	-1.843	5728.59	5726.74
	2762	-1.894	5715.42	5713.52
	2764	-1.89	5725.47	5723.58
	2766	-2.219	5748.54	5746.32
	2768	-2.431	5739.84	5737.4
	2770	-2.783	5720.08	5717.3
	2772	-2.11	5667.82	5665.71
	2774	-1.963	5699.93	5697.97
	2776	-1.463	5332.24	5330.78
	2778	-1.804	5718.8	5717
	2780	-2.33	5740.56	5738.23
	2782	-2.731	5712.71	5709.98
	2784	-1.985	5313.99	5312.01
	2786	-1.701	5759.54	5757.84
	2788	-1.728	5778.64	5776.91
	2790	-1.808	5709.88	5708.08
	2792	-1.779	5707.71	5705.93
	2794	-1.911	5716.64	5714.73
	2796	-1.823	5683.59	5681.77
	2798	-1.804	5672.34	5670.54
	2800	-1.527	5670.59	5669.07
	2802	-17.729	5942.71	5924.98
	2804	-22.678	5940	5917.32
	2806	-21.281	5981.9	5960.62
	2808	-21.091	5937.63	5916.54
	2810	-2.095	5686.38	5684.28
	2812	-21.118	5986.47	5965.35
	2814	-23.286	5990.69	5967.41
	2816	-1.53	5319.2	5317.67
	2818	-1.706	5344.58	5342.88
	2820	-1.823	5326.87	5325.05
	2822	-2.446	5669.78	5667.34
	2824	-2.441	5663.6	5661.16
	2826	-2.774	5266.48	5263.71
	2828	-2.406	5218.95	5216.55
	2830	-2.471	5579.6	5577.13
	2832	-2.135	5214.67	5212.53
	2834	-2.744	5621.5	5618.75
	2836	-2.519	5293.16	5290.64
	2838	-2.721	5302.61	5299.89
	2840	-2.575	5645.95	5643.37
	2842	-1.918	5273.09	5271.17
	2844	-1.677	5269.98	5268.31
	2846	-2.127	5279.42	5277.3
	2848	-1.853	5280.95	5279.1
	2850	-1.894	5302.68	5300.79
	2852	-1.852	5280.93	5279.08
	2854	-1.584	5294.45	5292.86
	2856	-1.769	5185.7	5183.94
	2858	-1.622	5228.66	5227.04
	2860	-1.64	5339.35	5337.71
	2862	-2.074	5346.7	5344.62
	2864	-1.657	5360.59	5358.94
	2866	-25.139	5565.74	5540.61
	2868	-27.195	5635.34	5608.14
	2870	-2.019	5378.54	5376.52
	2872	-23.119	5586.44	5563.32
	2874	-2.102	5342.57	5340.47
	2876	-1.833	5333.04	5331.2
	2878	-1.73	5306.98	5305.25
	2880	-1.558	5357.69	5356.13
	2882	-1.558	5342.31	5340.75
	2884	-2.74	5664.2	5661.46
	2886	-2.778	5335.07	5332.3
	2888	-2.753	5254.55	5251.8
	2890	-3.713	5236.69	5232.98
	2892	-3.461	5232.04	5228.58
	2894	-3.714	5226.43	5222.71
	2896	-3.164	5250.55	5247.38
	2898	-2.473	5249.53	5247.06
	2900	-3.925	5263.79	5259.86
	2902	-4.081	5371.56	5367.48
	2904	-2.451	5286.52	5284.07
	2906	-2.559	5274.59	5272.03
	2908	-3.14	5274.65	5271.51
	2910	-2.302	5280.65	5278.35
	2912	-2.252	5327.84	5325.58
	2914	-2.351	5304.53	5302.18
	2916	-1.915	5338.42	5336.51
	2918	-1.836	5295.1	5293.26
	2920	-2.054	5621.52	5619.47
	2922	-2.243	5673.81	5671.57
	2924	-2.262	5621.31	5619.05
	2926	-1.855	5646.84	5644.98
	2928	-2.087	5648.3	5646.22
	2930	-2.289	5687.72	5685.44
	2932	-1.839	5664.56	5662.72
	2934	-1.716	5667.41	5665.69
	2936	-1.865	5651.99	5650.13
	2938	-1.829	5687.64	5685.81
	2940	-2.136	5710.78	5708.64
	2942	-1.98	5690.18	5688.2
	2944	-2.017	5692.27	5690.25
	2946	-2.412	5680.12	5677.71
	2948	-2.385	5699.22	5696.84
	2950	-2.964	5726.93	5723.97
	2952	-2.428	5665.62	5663.19
	2954	-2.557	5687.5	5684.94
	2956	-3.3	5618.06	5614.76
	2958	-2.793	5634.5	5631.71
	2960	-2.227	5598.63	5596.41
	2962	-1.898	5645.42	5643.52
	2964	-2.282	5574.68	5572.4
	2966	-1.63	5545.91	5544.28
	2968	-1.596	5156.32	5154.73
	2970	-2.708	5242.01	5239.3
	2972	-2.657	5252.04	5249.38
	2974	-2.425	5497.27	5494.84
	2976	-1.264	5168.47	5167.21
	2978	-1.593	5247.19	5245.6
	2980	-1.346	5227.47	5226.13
	2982	-1.305	5146.74	5145.44
	2984	-1.239	5183.13	5181.89
	2986	-1.434	5220.11	5218.68
	2988	-1.075	5164.75	5163.67
	2990	-0.969	5135.73	5134.76
	2992	-1.049	5191.42	5190.37
	2994	-1.111	5202	5200.89
	2996	-1.011	5179.62	5178.61
	2998	-1.298	5165.5	5164.2
	3000	-23.672	5532.54	5508.86
	3002	-1.791	5219.41	5217.62
	3004	-1.479	5233.89	5232.41
	3006	-1.826	5575.44	5573.62
	3008	-1.774	5257.9	5256.12
	3010	-1.724	5497.54	5495.82
	3012	-1.842	5219.21	5217.37
	3014	-1.738	5249.22	5247.48
	3016	-2.596	5301.51	5298.92
	3018	-1.802	5310.58	5308.78
	3020	-4.796	5322.81	5318.01
	3022	-3.719	5291.87	5288.15
	3024	-3.763	5306.28	5302.52
	3026	-3.331	5313.19	5309.86
	3028	-2.887	5326.01	5323.12
	3030	-4.482	5285.52	5281.04
	3032	-4.991	5292.38	5287.39
	3034	-4.96	5313.7	5308.74
	3036	-4.897	5323.6	5318.7
	3038	-5.019	5326.33	5321.31
	3040	-4.822	5224.47	5219.65
	3042	-4.572	5269.8	5265.23
	3044	-4.018	5213.68	5209.66
	3046	-3.532	5195.28	5191.75
	3048	-3.359	5457.09	5453.73
	3050	-5.662	5510.28	5504.61
	3052	-4.78	5431.35	5426.57
	3054	-4.57	5417.96	5413.39
	3056	-5.649	5387.47	5381.82
	3058	-6.651	5403.82	5397.17
	3060	-4.332	5161.53	5157.2
	3062	-4.322	5389.43	5385.1
	3064	-3.28	5380.18	5376.9
	3066	-3.691	5371.41	5367.72
	3068	-5.571	5401.91	5396.34
	3070	-4.591	5122.33	5117.74
	3072	-6.338	5151.77	5145.43
	3074	-8.432	5135.8	5127.37
	3076	-8.335	5125.86	5117.53
	3078	-7.95	5414.83	5406.88
	3080	-5.577	5409.28	5403.7
	3082	-5.357	5395.54	5390.19
	3084	-6.785	5396.92	5390.14
	3086	-6.422	5410.01	5403.59
	3088	-7.683	5107.14	5099.45
	3090	-4.442	5147.2	5142.76
	3092	-6.135	5155.12	5148.99
	3094	-3.23	5459.78	5456.55
	3096	-4.457	5409.95	5405.49
	3098	-5.186	5429.15	5423.97
	3100	-4.13	5416.96	5412.83
	3102	-2.605	5410.25	5407.65
	3104	-3.533	5406.7	5403.16
	3106	-2.581	5407.6	5405.02
	3108	-4.498	5413.98	5409.48
	3110	-2.772	5407.3	5404.53
	3112	-2.094	5169.76	5167.66
	3114	-1.582	5149.53	5147.95
	3116	-1.789	5125.41	5123.63
	3118	-1.461	5124.83	5123.37
	3120	-2.291	5513.26	5510.97
	3122	-1.977	5528.28	5526.3
	3124	-1.598	5416.81	5415.21
	3126	-2.592	5498.55	5495.95
	3128	-2.794	5514.45	5511.66
	3130	-2.934	5436.73	5433.79
	3132	-3.55	5432.57	5429.02
	3134	-2.992	5300.89	5297.9
	3136	-3.331	5305.53	5302.19
	3138	-2.487	5284.99	5282.5
	3140	-2.231	5172.13	5169.9
	3142	-1.818	5423.7	5421.88
	3144	-1.691	5457.56	5455.87
	3146	-1.485	5435	5433.51
	3148	-1.758	5426.08	5424.32
	3150	-1.411	5163.52	5162.11
	3152	-1.486	5443.9	5442.41
	3154	-1.882	5425.91	5424.03
	3156	-2.33	5219.35	5217.02
	3158	-2.158	5214.84	5212.68
	3160	-2.547	5211.01	5208.46
	3162	-2.781	5240.04	5237.26
	3164	-2.281	5231.63	5229.35
	3166	-2.259	5210.38	5208.12
	3168	-2.33	5175.89	5173.56
	3170	-2.95	5395.67	5392.72
	3172	-2.2	5218.6	5216.4
	3174	-2.178	5228.74	5226.56
	3176	-1.745	5157.61	5155.87
	3178	-1.783	5153.59	5151.8
	3180	-1.854	5175.79	5173.94
	3182	-2.237	5172	5169.76
	3184	-2.01	5135.77	5133.76
	3186	-1.673	5071.79	5070.12
	3188	-1.868	5116.52	5114.65
	3190	-1.83	5136.77	5134.94
	3192	-1.68	5128.95	5127.27
	3194	-1.596	5100.92	5099.32
	3196	-1.657	5118.22	5116.56
	3198	-1.869	5104.48	5102.61
	3200	-1.976	5139.88	5137.9
	3202	-1.625	5096	5094.38
	3204	-1.442	5124.75	5123.31
	3206	-1.43	5091.57	5090.14
	3208	-1.245	5085.62	5084.38
	3210	-1.438	5114.64	5113.2
	3212	-1.124	5109.95	5108.82
	3214	-1.205	5112.43	5111.23
	3216	-1.213	5111.77	5110.56
	3218	-1.196	5126.13	5124.94
	3220	-1.229	5114.97	5113.74
	3222	-1.195	5119.46	5118.26
	3224	-1.209	5133.57	5132.36
	3226	-1.204	5121.24	5120.04
	3228	-1.335	5143.17	5141.84
	3230	-1.298	5143.93	5142.63
	3232	-1.166	5150.78	5149.62
	3234	-1.087	5147.06	5145.97
	3236	-1.083	5148.98	5147.89
	3238	-1.114	5151.52	5150.4
	3240	-1.072	5149.2	5148.13
	3242	-1.101	5150.6	5149.49
	3244	-1.324	5170.84	5169.51
	3246	-1.218	5164.16	5162.95
	3248	-1.247	5170.05	5168.8
	3250	-1.107	5165.38	5164.27
	3252	-1.18	5187.84	5186.66
	3254	-1.236	5180.82	5179.59
	3256	-1.111	5175.86	5174.75
	3258	-1.18	5160.38	5159.19
	3260	-1.303	5183.66	5182.36
	3262	-1.438	5167.49	5166.05
	3264	-1.344	5150.19	5148.85
	3266	-1.394	5142.04	5140.64
	3268	-1.326	5157.73	5156.4
	3270	-1.502	5177.68	5176.18
	3272	-1.469	5158.73	5157.26
	3274	-1.521	5146.54	5145.02
	3276	-1.716	5184.87	5183.15
	3278	-1.513	5182.26	5180.75
	3280	-1.463	5177.46	5175.99
	3282	-1.396	5184.42	5183.03
	3284	-1.456	5177.18	5175.72
	3286	-1.691	5212.38	5210.69
	3288	-1.424	5181.07	5179.65
	3290	-1.852	5180.24	5178.38
	3292	-2.206	5179.64	5177.43
	3294	-1.724	5139.02	5137.3
	3296	-1.269	5131.31	5130.04
	3298	-1.194	5097.34	5096.14
	3300	-1.426	5119.44	5118.01
	3302	-1.996	5139.93	5137.93
	3304	-1.462	5137.4	5135.94
	3306	-1.633	5136.97	5135.34
	3308	-1.255	5097.09	5095.83
	3310	-1.233	5100.05	5098.82
	3312	-1.192	5062.49	5061.3
	3314	-1.331	5056.83	5055.5
	3316	-1.24	5073.64	5072.4
	3318	-1.13	5033.83	5032.7
	3320	-1.488	5028.28	5026.79
	3322	-1.296	5034.94	5033.65
	3324	-1.133	5019.48	5018.35
	3326	-0.906	5007.16	5006.25
	3328	-0.942	5009.48	5008.54
	3330	-0.832	5042.6	5041.76
	3332	-1.095	5297.36	5296.27
	3334	-1.053	5030.66	5029.6
	3336	-0.967	5265.84	5264.88
	3338	-0.929	5264.09	5263.16
	3340	-0.994	5267.01	5266.01
	3342	-0.822	4978.46	4977.64
	3344	-0.95	4980.76	4979.81
	3346	-1.09	4989.19	4988.1
	3348	-0.935	4972.63	4971.69
	3350	-0.875	4988.35	4987.48
	3352	-1.107	4973.6	4972.49
	3354	-0.962	4982.59	4981.63
	3356	-1.101	5013.47	5012.36
	3358	-1.026	4997.61	4996.58
	3360	-1	5014.74	5013.74
	3362	-1.157	5009.88	5008.72
	3364	-1.18	4995.56	4994.38
	3366	-1.177	4990.46	4989.28
	3368	-1.081	4977.84	4976.76
	3370	-1.144	4958.46	4957.31
	3372	-1.107	4942.68	4941.57
	3374	-1.205	5001.38	5000.18
	3376	-1.31	4990.73	4989.42
	3378	-1.116	4958.81	4957.7
	3380	-1.226	4994.93	4993.7
	3382	-1.11	4990.05	4988.94
	3384	-1.251	4983.83	4982.58
	3386	-1.197	4993.22	4992.02
	3388	-1.285	5037.22	5035.93
	3390	-1.226	5019.98	5018.75
	3392	-1.479	5022.35	5020.87
	3394	-1.565	5022.37	5020.8
	3396	-1.875	5049.09	5047.21
	3398	-2.844	5032.59	5029.75
	3400	-1.725	4995.23	4993.51
	3402	-1.889	5027.88	5025.99
	3404	-1.805	5054.57	5052.77
	3406	-1.814	5016.92	5015.1
	3408	-2.408	5053.37	5050.96
	3410	-2.351	5046.45	5044.1
	3412	-2.285	5045.77	5043.48
	3414	-2.311	5057.12	5054.81
	3416	-2.49	5063.14	5060.65
	3418	-2.409	5068.23	5065.82
	3420	-3.247	5402.19	5398.94
	3422	-2.775	5419.15	5416.37
	3424	-2.866	5338.83	5335.96
	3426	-2.907	5347.54	5344.64
	3428	-2.435	5341.16	5338.72
	3430	-2.684	5347.72	5345.04
	3432	-2.262	5045.62	5043.35
	3434	-2.655	5086.6	5083.94
	3436	-2.574	5383.01	5380.44
	3438	-2.257	5057.94	5055.68
	3440	-2.404	5379.12	5376.72
	3442	-2.882	5374.63	5371.75
	3444	-2.478	5333.61	5331.13
	3446	-2.651	5363.18	5360.52
	3448	-2.349	5053.39	5051.04
	3450	-2.904	5350.05	5347.14
	3452	-2.534	5289.75	5287.22
	3454	-2.553	5291.8	5289.25
	3456	-2.936	5296.53	5293.6
	3458	-2.93	5282.68	5279.75
	3460	-3.237	5288.65	5285.41
	3462	-3.116	5264.51	5261.39
	3464	-3.156	5248.54	5245.39
	3466	-2.733	5200.72	5197.98
	3468	-2.223	5180.33	5178.1
	3470	-2.489	5170.95	5168.46
	3472	-2.549	5204.71	5202.16
	3474	-2.401	5201.56	5199.16
	3476	-2.79	5211.01	5208.22
	3478	-2.897	5199.15	5196.25
	3480	-3.268	5198.41	5195.14
	3482	-3.938	5206.94	5203
	3484	-3.123	5220.74	5217.62
	3486	-3.28	5247.95	5244.67
	3488	-3.04	5225.38	5222.34
	3490	-3.449	4931.93	4928.48
	3492	-3.097	5223.21	5220.11
	3494	-3.294	5220.22	5216.92
	3496	-2.498	4936.08	4933.58
	3498	-2.891	4941.95	4939.06
	3500	-2.518	5256.56	5254.05
	3502	-2.341	5306.41	5304.06
	3504	-2.539	5298.91	5296.37
	3506	-2.449	5293.71	5291.26
	3508	-2.297	5256.69	5254.4
	3510	-2.029	5171.45	5169.42
	3512	-2.887	5280.94	5278.05
	3514	-3.275	5300.54	5297.26
	3516	-3.478	5244.27	5240.79
	3518	-3.846	5311.62	5307.77
	3520	-3.425	5334.54	5331.11
	3522	-3.182	5328.48	5325.3
	3524	-3.22	5326.53	5323.31
	3526	-3.02	5317.97	5314.95
	3528	-3.695	5309.32	5305.63
	3530	-3.357	5287.32	5283.97
	3532	-10.12	5241.21	5231.09
	3534	-3.708	5311.65	5307.94
	3536	-3.987	5315.21	5311.23
	3538	-3.096	5301.95	5298.85
	3540	-4.466	5294.75	5290.29
	3542	-4.007	5199.35	5195.35
	3544	-3.022	5163.25	5160.23
	3546	-2.87	5176.3	5173.43
	3548	-2.343	5124.55	5122.2
	3550	-2.55	5126.11	5123.56
	3552	-2.264	5099.6	5097.34
	3554	-2.084	5089.98	5087.9
	3556	-7.596	5234.2	5226.61
	3558	-2.46	5189.73	5187.27
	3560	-1.713	5046.11	5044.4
	3562	-2.231	5007.11	5004.88
	3564	-1.944	5091.77	5089.83
	3566	-2.391	5078.74	5076.35
	3568	-3.883	5029.13	5025.24
	3570	-2.809	5024.9	5022.1
	3572	-2.254	5088.96	5086.71
	3574	-2.39	5060.27	5057.88
	3576	-1.908	5008.35	5006.44
	3578	-1.68	5011.44	5009.76
	3580	-1.893	4970.15	4968.26
	3582	-1.973	5009.23	5007.26
	3584	-2.694	5133.51	5130.82
	3586	-2.573	5134.37	5131.8
	3588	-2.174	4973.91	4971.74
	3590	-2.207	4980.27	4978.06
	3592	-2.37	4989.45	4987.08
	3594	-2.101	4968.58	4966.48
	3596	-2.187	4983.03	4980.84
	3598	-2.153	4961.93	4959.78
	3600	-2.086	4983.77	4981.68
	3602	-9.085	5186.55	5177.47
	3604	-4.028	5229.56	5225.53
	3606	-4.467	5354.49	5350.03
	3608	-3.86	5330.83	5326.97
	3610	-3.457	5340.22	5336.76
	3612	-3.612	5347.38	5343.77
	3614	-4.168	5256.98	5252.81
	3616	-5.601	5287.74	5282.14
	3618	-5.586	5294.48	5288.9
	3620	-3.907	5284.91	5281
	3622	-4.913	5280.91	5275.99
	3624	-5.41	5155.11	5149.7
	3626	-4.58	5586.02	5581.44
	3628	-4.817	5641.73	5636.91
	3630	-5.896	5664.92	5659.02
	3632	-7.116	5273.81	5266.69
	3634	-5.237	5226.97	5221.73
	3636	-5.385	5668.52	5663.14
	3638	-5.7	5710.39	5704.69
	3640	-3.752	5518.28	5514.53
	3642	-5.372	5574.82	5569.44
	3644	-4.439	5563.13	5558.69
	3646	-5.013	5584.65	5579.64
	3648	-4.489	5602.95	5598.47
	3650	-5.303	5309.65	5304.34
	3652	-4.583	5330.69	5326.1
	3654	-4.617	5530.91	5526.29
	3656	-5.984	5549.01	5543.03
	3658	-4.641	5580.3	5575.66
	3660	-4.491	5513.9	5509.41
	3662	-3.979	5583.71	5579.73
	3664	-3.708	5546.01	5542.3
	3666	-3.88	5579.93	5576.05
	3668	-4.869	5561.07	5556.2
	3670	-4.758	5569.31	5564.55
	3672	-4.952	5539.79	5534.84
	3674	-6.05	5483.56	5477.51
	3676	-5.754	5461.37	5455.62
	3678	-16.095	5571.76	5555.67
	3680	-12.828	5616.57	5603.74
	3682	-16.311	5618.38	5602.07
	3684	-15.796	5616.74	5600.95
	3686	-11.021	5622.64	5611.62
	3688	-14.338	5596.1	5581.76
	3690	-15.478	5349.43	5333.95
	3692	-16.943	5387.76	5370.81
	3694	-4.552	5264.47	5259.92
	3696	-16.511	5384.2	5367.69
	3698	-17.947	5358.36	5340.41
	3700	-15.446	5362.63	5347.19
	3702	-15.093	5341.38	5326.29
	3704	-16.681	5362.69	5346.01
	3706	-13.87	5332.46	5318.59
	3708	-21.417	5317.26	5295.84
	3710	-5.494	5181.29	5175.8
	3712	-6.717	5227.67	5220.95
	3714	-5.641	5219.94	5214.3
	3716	-6.453	5247.62	5241.16
	3718	-6.698	5268.06	5261.36
	3720	-8.901	5257.36	5248.47
	3722	-8.695	5238.8	5230.11
	3724	-10.075	5251.95	5241.88
	3726	-9.819	5250.01	5240.19
	3728	-9.383	5537.05	5527.66
	3730	-5.756	5000.21	4994.45
	3732	-3.745	4955.9	4952.15
	3734	-6.699	5017.7	5011
	3736	-6.82	5019.78	5012.96
	3738	-7.102	5013.04	5005.93
	3740	-6.166	4988.06	4981.89
	3742	-4.69	4951.56	4946.87
	3744	-4.157	4979.16	4975
	3746	-6.118	5235.83	5229.71
	3748	-6.035	5242.38	5236.34
	3750	-7.931	5241.42	5233.49
	3752	-6.407	5259.3	5252.89
	3754	-6.052	5229.13	5223.08
	3756	-6.447	5258.07	5251.63
	3758	-14.067	5649.58	5635.51
	3760	-14.786	5344.03	5329.25
	3762	-4.967	5260.65	5255.68
	3764	-5.736	5254.25	5248.51
	3766	-7.149	5220.04	5212.89
	3768	-5.319	5231.18	5225.86
	3770	-5.835	5218.34	5212.51
	3772	-5.229	5272.36	5267.14
	3774	-3.223	4996.22	4993
	3776	-3.91	5232.86	5228.95
	3778	-4.555	5232.16	5227.61
	3780	-5.368	5248.18	5242.81
	3782	-5.895	5241.48	5235.58
	3784	-5.61	5269.32	5263.71
	3786	-6.416	5489.05	5482.63
	3788	-6.481	5241.83	5235.35
	3790	-5.084	5268.81	5263.73
	3792	-5.928	5275.61	5269.68
	3794	-7.405	5272.33	5264.93
	3796	-10.217	5296.09	5285.88
	3798	-9.118	5266.05	5256.93
	3800	-12.194	5312.05	5299.86
	3802	-6.06	5059.67	5053.61
	3804	-6.746	5330.92	5324.17
	3806	-4.119	5065.44	5061.32
	3808	-4.416	5036.73	5032.31
	3810	-4.46	5285.4	5280.94
	3812	-4.27	5022.93	5018.66
	3814	-4.139	5325.2	5321.06
	3816	-3.534	5236.21	5232.67
	3818	-4.302	5308.23	5303.93
	3820	-4.736	5343.62	5338.89
	3822	-0.549	4737.4	4736.85
	3824	-2.605	5022.06	5019.45
	3826	-1.809	4999.16	4997.35
	3828	-0.474	4712.43	4711.96
	3830	-0.449	4692.37	4691.92
	3832	-1.828	4968.13	4966.3
	3834	-1.372	4936.2	4934.83
	3836	-1.419	4925.94	4924.52
	3838	-1.649	5442.78	5441.13
	3840	-1.857	5447.9	5446.05
	3842	-1.966	5443.42	5441.45
	3844	-1.195	5381.36	5380.16
	3846	-1.737	5388.02	5386.29
	3848	-1.845	5409.95	5408.11
	3850	-2.742	5388.35	5385.61
	3852	-3.109	5381.26	5378.15
	3854	-14.083	5688.75	5674.67
	3856	-0.561	5074.21	5073.65
	3858	-0.55	5051.15	5050.6
	3860	-0.549	5036.67	5036.12
	3862	-0.566	5091.75	5091.18
	3864	-0.57	5078.37	5077.8
	3866	-2.029	5422.67	5420.64
	3868	-2.27	5404.2	5401.93
	3870	-2.29	5412.91	5410.62
	3872	-2.707	5395.94	5393.24
	3874	-3.266	5375.26	5371.99
	3876	-3.124	5347.53	5344.41
	3878	-2.824	5495.15	5492.32
	3880	-3.391	5336.82	5333.43
	3882	-3.662	5317.43	5313.77
	3884	-3.273	5332.3	5329.03
	3886	-3.036	5394.96	5391.93
	3888	-3.563	5410.92	5407.36
	3890	-2.653	5398.08	5395.42
	3892	-3.971	5628.96	5624.99
	3894	-2.897	5403.4	5400.5
	3896	-3.998	5549.4	5545.4
	3898	-3.746	5610.78	5607.03
	3900	-3.989	5480.26	5476.27
	3902	-3.543	5538.1	5534.56
	3904	-3.604	5520.8	5517.2
	3906	-2.988	5491.12	5488.14
	3908	-3.145	5507.49	5504.35
	3910	-1.965	5370.74	5368.78
	3912	-2.663	5499.87	5497.2
	3914	-2.694	5106.49	5103.8
	3916	-2.788	5103.24	5100.45
	3918	-3.106	5515.94	5512.83
	3920	-2.498	5515.87	5513.37
	3922	-2.526	5516.32	5513.79
	3924	-3.051	5480.26	5477.21
	3926	-2.757	5513.41	5510.65
	3928	-2.758	5526.34	5523.58
	3930	-3.352	5557.6	5554.25
	3932	-3.291	5524.75	5521.46
	3934	-3.353	5554.1	5550.75
	3936	-3.228	5123.96	5120.73
	3938	-4.542	5149.37	5144.83
	3940	-12.95	5347.53	5334.58
	3942	-11.03	5696.18	5685.15
	3944	-7.113	5292.73	5285.62
	3946	-8.846	5281.89	5273.05
	3948	-10.439	5321.72	5311.28
	3950	-10.981	5305.57	5294.59
	3952	-12.518	5306.58	5294.06
	3954	-10.437	5355.15	5344.71
	3956	-15.526	5563.94	5548.41
	3958	-2.737	5367.16	5364.42
	3960	-9.645	5405.95	5396.31
	3962	-21.139	5404.09	5382.95
	3964	-3.048	5392.43	5389.39
	3966	-2.737	5393.9	5391.17
	3968	-2.979	5391.81	5388.83
	3970	-3.15	5421.83	5418.68
	3972	-2.027	5251.02	5248.99
	3974	-3.732	5420.43	5416.7
	3976	-4.324	5426.47	5422.15
	3978	-4.023	5419.48	5415.46
	3980	-3.893	5372.81	5368.91
	3982	-3.941	5378.11	5374.17
	3984	-1.501	5176.03	5174.53
	3986	-1.52	5157.43	5155.9
	3988	-3.153	5361.38	5358.23
	3990	-2.813	5359.91	5357.1
	3992	-1.305	5208.78	5207.47
[truncated: 23,004 more rows]
