# Supplementary material for: Novel pH-responsive nanohybrid for simultaneous delivery of doxorubicin and paclitaxel: an in-silico insight
Source: BMC Chem. 2021 Feb 11;15(1):11. doi: 10.1186/s13065-021-00735-4 (PMC7879683; doi:10.1186/s13065-021-00735-4)
Supplement: Supplementary file 9 — Additional file 9. Energy data between PAX and C60 at pH = 5.5 [file 13065_2021_735_MOESM9_ESM.xlsx]

## Sheet: energy_MM-PAX-FUL
#	This	file	was	created	Fri	Jul	27	19:17:21	2018
#	Created	by:
#	:-)	GROMACS	-	g_mmpbsa,	VERSION	5.1.2	(-:
#
#	Executable:	/usr/local/bin/g_mmpbsa
#	Data	prefix:	/usr
#	Command	line:
#	g_mmpbsa	#NAME?	md.xtc	#NAME?	md.tpr	#NAME?	2	#NAME?
#	g_mmpbsa	is	part	of	G	R	O	M	A	C	S:
#
#	GROtesk	MACabre	and	Sinister
#
@	title	Vacuum	MM	Energy
@	xaxis	label	Time	(ps)
@	yaxis	label	Energy	(kJ/mol)
@TYPE	xy
@	view	0.15,	0.15,	0.75,	0.85
@	legend	on
@	legend	box	on
@	legend	loctype	view
@	legend	0.78,	0.8
@	legend	length	2
@	s0	legend	PAX-FUL	VdW	Energy
@	s1	legend	PAX-FUL	Elec.	Energy
@	s2	legend	PAX-FUL	Total	Energy
	0	-0.224	0.075	-0.149
	2	-0.25	-0.019	-0.269
	4	-0.259	-0.031	-0.29
	6	-0.257	0.037	-0.22
	8	-0.251	-0.088	-0.339
	10	-0.263	-0.019	-0.282
	12	-0.294	-0.087	-0.382
	14	-0.271	-0.02	-0.291
	16	-0.276	-0.006	-0.282
	18	-0.262	0.004	-0.258
	20	-0.249	0.003	-0.246
	22	-0.235	-0.014	-0.249
	24	-0.226	0.025	-0.201
	26	-0.23	0.015	-0.215
	28	-0.243	0.008	-0.235
	30	-0.239	-0.016	-0.255
	32	-0.24	-0.051	-0.291
	34	-0.242	-0.023	-0.265
	36	-0.232	-0.049	-0.281
	38	-0.24	0.027	-0.213
	40	-0.261	-0.027	-0.288
	42	-0.267	0.013	-0.254
	44	-0.314	-0.02	-0.334
	46	-0.333	0.002	-0.331
	48	-0.368	0.043	-0.325
	50	-0.399	-0.136	-0.534
	52	-0.416	-0.022	-0.438
	54	-0.424	-0.082	-0.505
	56	-0.464	-0.07	-0.534
	58	-0.484	0.114	-0.37
	60	-0.446	-0.021	-0.467
	62	-0.442	0.03	-0.412
	64	-0.454	-0.084	-0.538
	66	-0.433	0.036	-0.397
	68	-0.498	-0.042	-0.54
	70	-0.495	0.025	-0.469
	72	-0.384	-0.083	-0.467
	74	-0.415	-0.106	-0.521
	76	-0.406	-0.08	-0.486
	78	-0.37	-0.051	-0.421
	80	-0.383	-0.089	-0.473
	82	-0.37	-0.069	-0.439
	84	-0.348	-0.088	-0.437
	86	-0.325	-0.061	-0.386
	88	-0.302	-0.053	-0.355
	90	-0.326	-0.044	-0.371
	92	-0.305	-0.204	-0.509
	94	-0.292	-0.094	-0.386
	96	-0.28	-0.176	-0.456
	98	-0.28	-0.117	-0.397
	100	-0.266	-0.035	-0.301
	102	-0.249	-0.025	-0.274
	104	-0.281	-0.042	-0.323
	106	-0.273	-0.016	-0.289
	108	-0.288	-0.099	-0.387
	110	-0.303	-0.022	-0.325
	112	-0.333	-0.058	-0.391
	114	-0.297	-0.079	-0.375
	116	-0.3	-0.025	-0.325
	118	-0.294	-0.07	-0.364
	120	-0.318	-0.091	-0.409
	122	-0.371	-0.079	-0.45
	124	-0.393	0.01	-0.383
	126	-0.48	-0.148	-0.628
	128	-0.49	-0.169	-0.659
	130	-0.509	-0.1	-0.609
	132	-0.488	-0.05	-0.538
	134	-0.413	0.025	-0.387
	136	-0.384	0.083	-0.301
	138	-0.385	0.039	-0.346
	140	-0.394	-0.036	-0.43
	142	-0.37	-0.027	-0.397
	144	-0.331	-0.026	-0.357
	146	-0.322	0.087	-0.235
	148	-0.393	0.085	-0.308
	150	-0.378	-0.025	-0.403
	152	-0.409	-0.08	-0.489
	154	-0.362	-0.092	-0.454
	156	-0.38	-0.107	-0.487
	158	-0.397	0.043	-0.354
	160	-0.403	0.041	-0.362
	162	-0.409	-0.001	-0.409
	164	-0.404	-0.024	-0.428
	166	-0.369	-0.093	-0.462
	168	-0.426	-0.018	-0.444
	170	-0.42	-0.033	-0.453
	172	-0.438	-0.046	-0.484
	174	-0.432	0.056	-0.376
	176	-0.412	-0.032	-0.444
	178	-0.388	-0.045	-0.434
	180	-0.386	0.126	-0.26
	182	-0.377	0.047	-0.33
	184	-0.368	-0.091	-0.458
	186	-0.45	-0.338	-0.788
	188	-0.378	-0.027	-0.405
	190	-0.391	-0.142	-0.533
	192	-0.376	-0.072	-0.448
	194	-0.362	-0.092	-0.453
	196	-0.41	-0.054	-0.464
	198	-0.412	0.046	-0.366
	200	-0.415	0.292	-0.122
	202	-0.349	-0.013	-0.361
	204	-0.308	0.013	-0.295
	206	-0.273	0.019	-0.254
	208	-0.24	0.004	-0.235
	210	-0.241	-0.027	-0.268
	212	-0.226	0.144	-0.082
	214	-0.227	0.067	-0.16
	216	-0.23	0.054	-0.176
	218	-0.244	0.135	-0.109
	220	-0.255	0.103	-0.152
	222	-0.234	0.055	-0.18
	224	-0.269	0.111	-0.158
	226	-0.26	0.029	-0.231
	228	-0.255	0.09	-0.165
	230	-0.285	0.118	-0.167
	232	-0.302	0.084	-0.217
	234	-0.275	0.081	-0.194
	236	-0.321	0.002	-0.32
	238	-0.302	-0.01	-0.313
	240	-0.326	0.064	-0.262
	242	-0.313	0.031	-0.282
	244	-0.3	0.035	-0.265
	246	-0.286	0.121	-0.166
	248	-0.287	-0.004	-0.291
	250	-0.296	0.151	-0.145
	252	-0.285	0.019	-0.265
	254	-0.289	0.015	-0.274
	256	-0.328	0.064	-0.264
	258	-0.328	0.007	-0.321
	260	-0.33	0.003	-0.328
	262	-0.363	0.042	-0.321
	264	-0.351	0.124	-0.227
	266	-0.319	0.003	-0.316
	268	-0.286	0.005	-0.281
	270	-0.265	-0.018	-0.283
	272	-0.266	-0.008	-0.273
	274	-0.256	0.006	-0.25
	276	-0.241	-0.045	-0.286
	278	-0.246	-0.091	-0.338
	280	-0.261	-0.007	-0.268
	282	-0.249	0.076	-0.173
	284	-0.264	0.029	-0.235
	286	-0.29	0.04	-0.249
	288	-0.262	-0.009	-0.272
	290	-0.244	0.016	-0.227
	292	-0.236	0.124	-0.112
	294	-0.24	-0.043	-0.282
	296	-0.251	0.05	-0.201
	298	-0.264	0.122	-0.141
	300	-0.259	0.102	-0.158
	302	-0.292	0.068	-0.224
	304	-0.36	-0.02	-0.381
	306	-0.343	-0.035	-0.378
	308	-0.388	0.012	-0.376
	310	-0.37	-0.012	-0.382
	312	-0.49	-0.014	-0.504
	314	-0.485	0.095	-0.39
	316	-0.565	-0.022	-0.587
	318	-0.564	-0.11	-0.674
	320	-0.681	-0.037	-0.717
	322	-0.595	-0.087	-0.682
	324	-0.693	-0.187	-0.88
	326	-0.725	0.023	-0.702
	328	-0.801	0.007	-0.794
	330	-0.715	0.11	-0.606
	332	-0.72	-0.011	-0.732
	334	-0.582	0.085	-0.496
	336	-0.592	0.137	-0.454
	338	-0.581	-0.03	-0.611
	340	-0.486	-0.035	-0.521
	342	-0.499	0.192	-0.307
	344	-0.457	0.013	-0.444
	346	-0.401	0.09	-0.312
	348	-0.388	-0.071	-0.459
	350	-0.378	0.026	-0.352
	352	-0.313	0.026	-0.287
	354	-0.309	0.061	-0.248
	356	-0.316	-0.05	-0.366
	358	-0.317	-0.088	-0.406
	360	-0.324	-0.059	-0.384
	362	-0.313	0.069	-0.244
	364	-0.321	-0.036	-0.357
	366	-0.333	-0.088	-0.42
	368	-0.351	-0.002	-0.353
	370	-0.317	0.01	-0.307
	372	-0.378	0.086	-0.292
	374	-0.386	0.208	-0.179
	376	-0.361	0.2	-0.161
	378	-0.338	0.048	-0.29
	380	-0.34	0.101	-0.239
	382	-0.373	0.053	-0.32
	384	-0.336	0.046	-0.29
	386	-0.32	0.21	-0.111
	388	-0.316	0.112	-0.205
	390	-0.34	0.117	-0.223
	392	-0.325	0.14	-0.185
	394	-0.316	0.014	-0.302
	396	-0.315	-0.006	-0.321
	398	-0.342	0.1	-0.242
	400	-0.29	0.104	-0.187
	402	-0.325	0.117	-0.208
	404	-0.319	0.032	-0.286
	406	-0.282	0.063	-0.219
	408	-0.283	0.031	-0.252
	410	-0.286	0.063	-0.223
	412	-0.267	0.012	-0.255
	414	-0.257	0.058	-0.199
	416	-0.289	0.12	-0.169
	418	-0.298	0.129	-0.169
	420	-0.281	0.046	-0.235
	422	-0.311	0.032	-0.278
	424	-0.294	0.174	-0.12
	426	-0.275	0.019	-0.256
	428	-0.294	0.098	-0.196
	430	-0.279	0.149	-0.131
	432	-0.28	-0.005	-0.285
	434	-0.288	0.025	-0.263
	436	-0.267	0.115	-0.151
	438	-0.295	0.146	-0.149
	440	-0.316	0.202	-0.115
	442	-0.303	0.186	-0.117
	444	-0.337	0.14	-0.197
	446	-0.337	0.069	-0.268
	448	-0.329	0.095	-0.234
	450	-0.323	0.148	-0.175
	452	-0.279	0.006	-0.274
	454	-0.277	0.134	-0.143
	456	-0.281	0.195	-0.086
	458	-0.296	0.079	-0.217
	460	-0.274	0.021	-0.253
	462	-0.262	0.126	-0.136
	464	-0.234	0.063	-0.171
	466	-0.236	0.078	-0.159
	468	-0.241	0.03	-0.211
	470	-0.228	-0.014	-0.242
	472	-0.232	0.117	-0.115
	474	-0.229	0.04	-0.188
	476	-0.235	0.048	-0.187
	478	-0.222	0.021	-0.2
	480	-0.222	-0.035	-0.258
	482	-0.209	-0.051	-0.259
	484	-0.23	-0.009	-0.239
	486	-0.218	0.056	-0.161
	488	-0.211	0.08	-0.13
	490	-0.211	0.029	-0.182
	492	-0.227	0.16	-0.067
	494	-0.226	0.114	-0.112
	496	-0.228	0.05	-0.178
	498	-0.217	0.015	-0.202
	500	-0.213	0.049	-0.164
	502	-0.209	0.018	-0.191
	504	-0.2	-0.044	-0.244
	506	-0.187	-0.012	-0.199
	508	-0.195	0.027	-0.168
	510	-0.205	0.046	-0.159
	512	-0.205	0.067	-0.138
	514	-0.214	0.064	-0.15
	516	-0.232	0.06	-0.172
	518	-0.229	0.079	-0.15
	520	-0.245	0.064	-0.181
	522	-0.255	0.084	-0.172
	524	-0.248	0.087	-0.16
	526	-0.248	0.058	-0.189
	528	-0.262	0.094	-0.168
	530	-0.269	-0.061	-0.33
	532	-0.275	0.096	-0.179
	534	-0.284	0.273	-0.012
	536	-0.298	0.002	-0.296
	538	-0.303	0.035	-0.268
	540	-0.301	0.025	-0.276
	542	-0.318	-0.039	-0.358
	544	-0.309	-0.067	-0.376
	546	-0.288	0.064	-0.224
	548	-0.312	-0.062	-0.374
	550	-0.29	-0.101	-0.39
	552	-0.296	-0.003	-0.299
	554	-0.315	-0.004	-0.32
	556	-0.299	-0.052	-0.351
	558	-0.305	-0.007	-0.312
	560	-0.311	-0.028	-0.339
	562	-0.326	0.063	-0.263
	564	-0.334	0.207	-0.128
	566	-0.317	0.045	-0.272
	568	-0.303	-0.013	-0.316
	570	-0.31	0.102	-0.207
	572	-0.315	0.029	-0.286
	574	-0.293	-0.065	-0.358
	576	-0.311	0.187	-0.124
	578	-0.311	0.012	-0.299
	580	-0.308	0.108	-0.199
	582	-0.313	0.211	-0.102
	584	-0.303	0.054	-0.249
	586	-0.31	0.083	-0.227
	588	-0.315	0.087	-0.228
	590	-0.289	0.045	-0.244
	592	-0.266	0.077	-0.189
	594	-0.264	0.069	-0.196
	596	-0.262	0.12	-0.142
	598	-0.268	0.093	-0.175
	600	-0.277	0.117	-0.16
	602	-0.281	0.011	-0.271
	604	-0.267	-0.017	-0.284
	606	-0.267	0.092	-0.175
	608	-0.266	-0.022	-0.288
	610	-0.281	0.064	-0.216
	612	-0.278	-0.004	-0.282
	614	-0.3	0.068	-0.232
	616	-0.3	0.039	-0.261
	618	-0.289	0.048	-0.241
	620	-0.293	0.185	-0.109
	622	-0.31	0.029	-0.281
	624	-0.32	0.11	-0.21
	626	-0.326	0.05	-0.277
	628	-0.327	0.058	-0.27
	630	-0.287	0.016	-0.27
	632	-0.268	0.118	-0.151
	634	-0.262	0.077	-0.185
	636	-0.268	0.019	-0.249
	638	-0.262	0.032	-0.23
	640	-0.259	0.12	-0.139
	642	-0.267	0.097	-0.17
	644	-0.256	0.057	-0.199
	646	-0.274	0.121	-0.154
	648	-0.274	0.296	0.022
	650	-0.28	0.062	-0.219
	652	-0.274	0.169	-0.105
	654	-0.267	0.032	-0.235
	656	-0.293	0.009	-0.284
	658	-0.33	0.089	-0.241
	660	-0.311	0.052	-0.259
	662	-0.323	0.186	-0.137
	664	-0.322	0.106	-0.217
	666	-0.27	0.328	0.057
	668	-0.354	0.235	-0.118
	670	-0.374	0.271	-0.102
	672	-0.339	0.264	-0.076
	674	-0.341	0.089	-0.252
	676	-0.306	0.295	-0.011
	678	-0.329	0.345	0.016
	680	-0.333	0.326	-0.007
	682	-0.33	0.451	0.121
	684	-0.339	0.334	-0.004
	686	-0.347	0.298	-0.049
	688	-0.382	0.304	-0.078
	690	-0.376	0.373	-0.003
	692	-0.384	0.158	-0.226
	694	-0.382	0.194	-0.188
	696	-0.361	0.3	-0.061
	698	-0.386	0.253	-0.133
	700	-0.406	0.422	0.016
	702	-0.461	0.387	-0.074
	704	-0.43	0.395	-0.035
	706	-0.407	0.202	-0.205
	708	-0.447	0.268	-0.179
	710	-0.447	0.469	0.023
	712	-0.41	0.464	0.054
	714	-0.392	0.318	-0.075
	716	-0.436	0.365	-0.072
	718	-0.412	0.329	-0.083
	720	-0.461	0.392	-0.069
	722	-0.438	0.235	-0.203
	724	-0.395	0.274	-0.122
	726	-0.41	0.139	-0.272
	728	-0.401	0.097	-0.304
	730	-0.374	0.159	-0.215
	732	-0.38	0.04	-0.34
	734	-0.399	-0.017	-0.417
	736	-0.378	0.201	-0.177
	738	-0.375	0.108	-0.267
	740	-0.397	0.165	-0.232
	742	-0.36	0.091	-0.268
	744	-0.397	0.192	-0.204
	746	-0.405	0.149	-0.256
	748	-0.413	0.209	-0.204
	750	-0.436	0.101	-0.336
	752	-0.436	0.178	-0.258
	754	-0.442	0.102	-0.341
	756	-0.465	0.032	-0.433
	758	-0.42	0.059	-0.361
	760	-0.428	-0.12	-0.548
	762	-0.45	0.041	-0.41
	764	-0.439	0.103	-0.336
	766	-0.458	0.152	-0.306
	768	-0.441	0.06	-0.381
	770	-0.455	-0.015	-0.47
	772	-0.479	0.108	-0.371
	774	-0.468	0.03	-0.438
	776	-0.447	0.138	-0.309
	778	-0.475	0.145	-0.331
	780	-0.507	-0.018	-0.526
	782	-0.539	0.249	-0.289
	784	-0.529	0.152	-0.378
	786	-0.559	0.259	-0.3
	788	-0.638	0.544	-0.095
	790	-0.547	0.297	-0.25
	792	-0.525	0.102	-0.423
	794	-0.564	0.145	-0.419
	796	-0.591	-0.073	-0.664
	798	-0.554	0.198	-0.356
	800	-0.684	0.17	-0.514
	802	-0.723	0.355	-0.369
	804	-0.679	0.311	-0.368
	806	-0.62	0.098	-0.522
	808	-0.514	0.111	-0.404
	810	-0.469	0.08	-0.389
	812	-0.463	0.004	-0.459
	814	-0.454	-0.012	-0.465
	816	-0.451	0.022	-0.429
	818	-0.421	0.033	-0.388
	820	-0.502	0.032	-0.471
	822	-0.531	0.088	-0.443
	824	-0.571	0.204	-0.367
	826	-0.524	0.001	-0.523
	828	-0.538	-0.006	-0.544
	830	-0.514	0.293	-0.221
	832	-0.5	0.106	-0.395
	834	-0.486	0.122	-0.364
	836	-0.494	0.323	-0.171
	838	-0.493	0.114	-0.379
	840	-0.453	0.053	-0.4
	842	-0.458	0.193	-0.266
	844	-0.44	0.151	-0.289
	846	-0.449	-0.003	-0.452
	848	-0.446	-0.035	-0.481
	850	-0.493	0.117	-0.376
	852	-0.482	0.225	-0.257
	854	-0.496	0.017	-0.479
	856	-0.491	0.145	-0.346
	858	-0.479	0.073	-0.406
	860	-0.465	0.085	-0.38
	862	-0.42	0.215	-0.205
	864	-0.412	0.177	-0.235
	866	-0.404	0.012	-0.391
	868	-0.384	0.005	-0.379
	870	-0.408	0.005	-0.403
	872	-0.452	0.03	-0.422
	874	-0.495	-0.05	-0.544
	876	-0.508	-0.029	-0.536
	878	-0.495	-0.215	-0.71
	880	-0.536	-0.066	-0.602
	882	-0.571	0.094	-0.477
	884	-0.646	0.123	-0.523
	886	-0.676	0.142	-0.534
	888	-0.63	0.052	-0.577
	890	-0.723	0.02	-0.702
	892	-0.629	0.042	-0.586
	894	-0.641	0.139	-0.502
	896	-0.674	0.325	-0.349
	898	-0.634	0.321	-0.313
	900	-0.751	0.155	-0.595
	902	-0.719	0.19	-0.529
	904	-0.682	0.279	-0.402
	906	-0.659	0.36	-0.299
	908	-0.668	0.15	-0.518
	910	-0.744	0.457	-0.287
	912	-0.676	0.142	-0.534
	914	-0.747	0.138	-0.61
	916	-0.744	0.139	-0.605
	918	-0.788	0.264	-0.524
	920	-0.619	-0.106	-0.725
	922	-0.629	0.201	-0.428
	924	-0.701	0.305	-0.396
	926	-0.65	0.404	-0.246
	928	-0.731	0.355	-0.376
	930	-0.639	0.075	-0.564
	932	-0.792	0.095	-0.697
	934	-0.714	0.226	-0.488
	936	-0.646	0.244	-0.402
	938	-0.672	0.04	-0.632
	940	-0.707	0.096	-0.611
	942	-0.66	0.2	-0.46
	944	-0.694	0.08	-0.614
	946	-0.741	0.116	-0.625
	948	-0.841	0.01	-0.83
	950	-0.711	0.135	-0.576
	952	-0.672	0.341	-0.331
	954	-0.663	0.214	-0.449
	956	-0.615	0.287	-0.328
	958	-0.623	0.569	-0.055
	960	-0.75	0.252	-0.497
	962	-0.709	0.27	-0.44
	964	-0.662	0.116	-0.546
	966	-0.632	0.209	-0.423
	968	-0.699	-0.012	-0.711
	970	-0.699	0.074	-0.625
	972	-0.643	0.186	-0.457
	974	-0.658	0.129	-0.53
	976	-0.566	0.089	-0.476
	978	-0.529	0.054	-0.475
	980	-0.567	0.234	-0.333
	982	-0.543	0.319	-0.224
	984	-0.461	0.435	-0.026
	986	-0.532	0.346	-0.186
	988	-0.549	0.052	-0.497
	990	-0.568	0.073	-0.495
	992	-0.6	0.027	-0.573
	994	-0.546	0.172	-0.374
	996	-0.516	-0.011	-0.527
	998	-0.543	0.166	-0.377
	1000	-0.475	0.029	-0.446
	1002	-0.518	0.287	-0.231
	1004	-0.53	0.28	-0.25
	1006	-0.524	0.268	-0.256
	1008	-0.559	0.333	-0.226
	1010	-0.601	0.13	-0.47
	1012	-0.641	0.018	-0.623
	1014	-0.685	0.191	-0.494
	1016	-0.775	-0.037	-0.812
	1018	-0.732	0.101	-0.632
	1020	-0.649	-0.018	-0.667
	1022	-0.628	-0.109	-0.737
	1024	-0.601	0.022	-0.579
	1026	-0.586	0.031	-0.555
	1028	-0.564	0.065	-0.499
	1030	-0.539	0.074	-0.465
	1032	-0.469	-0.011	-0.479
	1034	-0.511	-0.002	-0.513
	1036	-0.603	0.033	-0.57
	1038	-0.596	-0.066	-0.661
	1040	-0.574	-0.126	-0.7
	1042	-0.598	-0.042	-0.641
	1044	-0.643	-0.09	-0.733
	1046	-0.51	-0.129	-0.638
	1048	-0.46	-0.019	-0.479
	1050	-0.456	0.023	-0.433
	1052	-0.453	0.045	-0.408
	1054	-0.525	0.309	-0.216
	1056	-0.468	-0.046	-0.514
	1058	-0.485	0.094	-0.391
	1060	-0.576	0.169	-0.408
	1062	-0.664	0.027	-0.637
	1064	-0.629	0.338	-0.291
	1066	-0.609	0.262	-0.347
	1068	-0.503	0.114	-0.389
	1070	-0.529	0.112	-0.417
	1072	-0.597	0.309	-0.288
	1074	-0.677	0.181	-0.496
	1076	-0.674	0.292	-0.382
	1078	-0.629	0.081	-0.547
	1080	-0.632	0.231	-0.401
	1082	-0.64	-0.003	-0.642
	1084	-0.674	-0.11	-0.784
	1086	-0.703	-0.055	-0.758
	1088	-0.695	-0.129	-0.823
	1090	-0.633	-0.166	-0.8
	1092	-0.603	0.015	-0.588
	1094	-0.592	-0.052	-0.644
	1096	-0.581	0.02	-0.56
	1098	-0.601	0.067	-0.534
	1100	-0.622	-0.049	-0.671
	1102	-0.574	0.035	-0.539
	1104	-0.626	0.016	-0.61
	1106	-0.576	0.06	-0.517
	1108	-0.587	-0.046	-0.633
	1110	-0.594	0.036	-0.558
	1112	-0.662	-0.052	-0.714
	1114	-0.615	-0.089	-0.704
	1116	-0.588	0.273	-0.315
	1118	-0.651	-0.037	-0.688
	1120	-0.65	0.155	-0.495
	1122	-0.644	0.219	-0.425
	1124	-0.619	-0.143	-0.763
	1126	-0.668	-0.04	-0.708
	1128	-0.591	0.05	-0.541
	1130	-0.607	0.264	-0.342
	1132	-0.689	0.217	-0.472
	1134	-0.708	0.155	-0.553
	1136	-0.744	0.033	-0.711
	1138	-0.689	0.048	-0.641
	1140	-0.736	0.188	-0.548
	1142	-0.764	0.266	-0.498
	1144	-0.744	0.304	-0.44
	1146	-0.773	-0.072	-0.844
	1148	-0.687	0.264	-0.423
	1150	-0.707	0.116	-0.59
	1152	-0.728	0.135	-0.592
	1154	-0.733	0.117	-0.615
	1156	-0.666	0.228	-0.437
	1158	-0.659	0.166	-0.494
	1160	-0.702	0.111	-0.591
	1162	-0.701	-0.092	-0.793
	1164	-0.695	0.093	-0.602
	1166	-0.691	0.084	-0.607
	1168	-0.717	-0.042	-0.758
	1170	-0.629	-0.179	-0.809
	1172	-0.688	0.008	-0.681
	1174	-0.606	0.019	-0.587
	1176	-0.786	-0.108	-0.894
	1178	-0.751	-0.08	-0.832
	1180	-0.745	0.2	-0.545
	1182	-0.741	0.294	-0.447
	1184	-0.626	0.172	-0.453
	1186	-0.705	-0.156	-0.861
	1188	-0.651	-0.003	-0.654
	1190	-0.784	-0.034	-0.818
	1192	-0.802	-0.264	-1.066
	1194	-0.831	0.006	-0.825
	1196	-0.929	-0.119	-1.047
	1198	-1.027	-0.091	-1.118
	1200	-0.982	-0.037	-1.019
	1202	-1.126	-0.195	-1.321
	1204	-1.055	-0.16	-1.215
	1206	-0.971	-0.339	-1.31
	1208	-0.849	0.099	-0.751
	1210	-0.795	-0.129	-0.924
	1212	-0.765	-0.137	-0.902
	1214	-0.91	0.048	-0.862
	1216	-0.906	-0.218	-1.125
	1218	-0.915	-0.239	-1.155
	1220	-0.918	-0.063	-0.981
	1222	-0.997	-0.102	-1.099
	1224	-1.058	0.062	-0.997
	1226	-1.013	-0.121	-1.134
	1228	-1.02	-0.124	-1.144
	1230	-1.071	0.016	-1.054
	1232	-1.097	-0.042	-1.14
	1234	-1.069	-0.114	-1.183
	1236	-1.004	0.06	-0.944
	1238	-1.207	-0.319	-1.527
	1240	-1.3	-0.233	-1.534
	1242	-1.221	-0.286	-1.507
	1244	-1.114	-0.351	-1.465
	1246	-0.97	-0.401	-1.371
	1248	-1.016	-0.198	-1.214
	1250	-0.991	-0.057	-1.048
	1252	-1.107	-0.195	-1.302
	1254	-0.93	-0.109	-1.039
	1256	-0.898	0.081	-0.817
	1258	-0.694	-0.055	-0.749
	1260	-0.756	-0.032	-0.788
	1262	-0.953	-0.177	-1.13
	1264	-0.8	-0.003	-0.803
	1266	-1.062	0.278	-0.783
	1268	-1.083	0.223	-0.86
	1270	-1.18	0.1	-1.08
	1272	-1.225	0.071	-1.154
	1274	-1.101	0.219	-0.882
	1276	-1.093	-0.119	-1.212
	1278	-1.025	-0.17	-1.194
	1280	-1.017	-0.095	-1.111
	1282	-0.969	-0.088	-1.057
	1284	-1.011	0.28	-0.732
	1286	-0.876	0.073	-0.803
	1288	-0.774	-0.024	-0.798
	1290	-0.704	-0.17	-0.874
	1292	-0.667	-0.147	-0.814
	1294	-0.695	0.124	-0.571
	1296	-0.681	-0.11	-0.791
	1298	-0.735	-0.028	-0.763
	1300	-0.667	-0.092	-0.759
	1302	-0.749	-0.178	-0.926
	1304	-0.756	-0.201	-0.957
	1306	-0.712	-0.214	-0.926
	1308	-0.682	0.096	-0.585
	1310	-0.638	-0.242	-0.881
	1312	-0.638	-0.208	-0.847
	1314	-0.649	-0.266	-0.915
	1316	-0.681	-0.021	-0.701
	1318	-0.646	0.021	-0.625
	1320	-0.598	0	-0.598
	1322	-0.547	-0.061	-0.609
	1324	-0.514	0.009	-0.506
	1326	-0.507	-0.199	-0.706
	1328	-0.487	0.008	-0.479
	1330	-0.461	-0.106	-0.568
	1332	-0.424	-0.002	-0.426
	1334	-0.465	0.114	-0.351
	1336	-0.455	-0.151	-0.606
	1338	-0.447	0.003	-0.443
	1340	-0.416	-0.066	-0.482
	1342	-0.406	-0.015	-0.421
	1344	-0.404	0.019	-0.385
	1346	-0.416	-0.064	-0.481
	1348	-0.399	-0.08	-0.478
	1350	-0.408	0.002	-0.406
	1352	-0.407	0.042	-0.365
	1354	-0.393	0.016	-0.377
	1356	-0.399	0.035	-0.364
	1358	-0.4	0.002	-0.398
	1360	-0.375	-0.042	-0.418
	1362	-0.421	-0.109	-0.531
	1364	-0.391	-0.061	-0.451
	1366	-0.431	-0.14	-0.571
	1368	-0.366	-0.144	-0.51
	1370	-0.385	-0.15	-0.535
	1372	-0.466	-0.162	-0.629
	1374	-0.408	-0.222	-0.63
	1376	-0.445	-0.094	-0.539
	1378	-0.43	-0.117	-0.547
	1380	-0.483	-0.207	-0.691
	1382	-0.483	-0.165	-0.648
	1384	-0.519	0.043	-0.475
	1386	-0.451	-0.102	-0.553
	1388	-0.459	-0.119	-0.578
	1390	-0.56	-0.222	-0.782
	1392	-0.533	-0.074	-0.607
	1394	-0.513	-0.066	-0.578
	1396	-0.567	0.029	-0.538
	1398	-0.685	0.066	-0.619
	1400	-0.674	-0.065	-0.738
	1402	-0.698	0.028	-0.671
	1404	-0.716	0.07	-0.646
	1406	-0.55	-0.021	-0.57
	1408	-0.583	-0.022	-0.605
	1410	-0.613	-0.002	-0.615
	1412	-0.582	-0.07	-0.653
	1414	-0.555	-0.001	-0.556
	1416	-0.552	-0.109	-0.662
	1418	-0.63	0.115	-0.515
	1420	-0.648	-0.12	-0.768
	1422	-0.666	-0.097	-0.763
	1424	-0.72	-0.04	-0.759
	1426	-0.616	-0.035	-0.65
	1428	-0.637	-0.154	-0.791
	1430	-0.586	-0.061	-0.646
	1432	-0.564	-0.109	-0.673
	1434	-0.543	-0.107	-0.65
	1436	-0.557	-0.153	-0.711
	1438	-0.572	0.022	-0.549
	1440	-0.596	-0.009	-0.605
	1442	-0.561	0.019	-0.542
	1444	-0.529	-0.105	-0.634
	1446	-0.607	-0.051	-0.658
	1448	-0.566	-0.055	-0.621
	1450	-0.593	0.007	-0.586
	1452	-0.445	0.002	-0.444
	1454	-0.432	0.007	-0.425
	1456	-0.412	-0.019	-0.431
	1458	-0.452	-0.02	-0.472
	1460	-0.434	0.065	-0.368
	1462	-0.443	-0.029	-0.472
	1464	-0.518	-0.123	-0.641
	1466	-0.482	-0.111	-0.593
	1468	-0.51	-0.019	-0.53
	1470	-0.469	-0.017	-0.486
	1472	-0.459	0.041	-0.419
	1474	-0.465	-0.068	-0.533
	1476	-0.455	-0.143	-0.598
	1478	-0.395	-0.172	-0.567
	1480	-0.41	-0.085	-0.495
	1482	-0.415	-0.017	-0.432
	1484	-0.334	0.106	-0.227
	1486	-0.347	0.081	-0.267
	1488	-0.376	-0.131	-0.508
	1490	-0.378	0.024	-0.354
	1492	-0.399	0.069	-0.33
	1494	-0.406	-0.001	-0.407
	1496	-0.381	-0.026	-0.406
	1498	-0.367	0.097	-0.27
	1500	-0.407	-0.139	-0.545
	1502	-0.341	-0.101	-0.442
	1504	-0.414	0.009	-0.404
	1506	-0.427	-0.004	-0.431
	1508	-0.418	0.049	-0.369
	1510	-0.436	0.076	-0.36
	1512	-0.44	-0.097	-0.538
	1514	-0.463	0.087	-0.376
	1516	-0.541	-0.019	-0.559
	1518	-0.531	-0.045	-0.576
	1520	-0.566	-0.013	-0.579
	1522	-0.58	0.032	-0.548
	1524	-0.578	0.151	-0.427
	1526	-0.498	-0.033	-0.531
	1528	-0.452	-0.187	-0.639
	1530	-0.484	0.065	-0.419
	1532	-0.541	-0.062	-0.603
	1534	-0.618	0.017	-0.601
	1536	-0.687	-0.023	-0.71
	1538	-0.645	-0.029	-0.674
	1540	-0.569	-0.107	-0.676
	1542	-0.617	-0.055	-0.673
	1544	-0.566	0.116	-0.45
	1546	-0.584	0.23	-0.355
	1548	-0.6	0.224	-0.377
	1550	-0.572	0.006	-0.566
	1552	-0.649	-0.036	-0.685
	1554	-0.694	-0.006	-0.7
	1556	-0.654	-0.095	-0.749
	1558	-0.707	-0.156	-0.863
	1560	-0.707	-0.376	-1.083
	1562	-0.763	-0.077	-0.84
	1564	-0.788	-0.082	-0.87
	1566	-0.855	-0.07	-0.925
	1568	-0.837	-0.307	-1.144
	1570	-0.903	-0.031	-0.934
	1572	-0.882	-0.125	-1.007
	1574	-0.901	-0.175	-1.077
	1576	-0.96	-0.126	-1.086
	1578	-1.014	-0.205	-1.219
	1580	-1.012	-0.037	-1.049
	1582	-0.888	-0.226	-1.114
	1584	-1.015	-0.183	-1.197
	1586	-0.972	-0.076	-1.048
	1588	-0.859	-0.105	-0.964
	1590	-0.947	0.04	-0.906
	1592	-0.951	0.112	-0.839
	1594	-0.918	0.028	-0.89
	1596	-1.017	-0.197	-1.214
	1598	-1.188	-0.308	-1.497
	1600	-1.199	-0.254	-1.453
	1602	-1.265	-0.047	-1.312
	1604	-1.3	-0.136	-1.436
	1606	-1.39	-0.067	-1.456
	1608	-1.324	0.033	-1.291
	1610	-1.354	-0.198	-1.552
	1612	-1.324	-0.154	-1.478
	1614	-1.559	-0.214	-1.773
	1616	-1.185	-0.381	-1.566
	1618	-1.153	-0.184	-1.337
	1620	-1.166	-0.279	-1.445
	1622	-1.013	-0.278	-1.29
	1624	-0.957	-0.085	-1.041
	1626	-1.114	-0.034	-1.148
	1628	-1.202	-0.08	-1.283
	1630	-1.186	-0.286	-1.472
	1632	-1.086	-0.227	-1.312
	1634	-1.15	-0.352	-1.501
	1636	-1.154	-0.238	-1.393
	1638	-1.191	-0.203	-1.394
	1640	-1.309	-0.22	-1.528
	1642	-1.396	0.156	-1.24
	1644	-1.425	-0.07	-1.495
	1646	-1.203	0.358	-0.846
	1648	-1.436	-0.02	-1.456
	1650	-1.419	0.076	-1.343
	1652	-1.132	-0.078	-1.21
	1654	-1.221	-0.008	-1.229
	1656	-1.456	0.076	-1.38
	1658	-1.716	0.065	-1.651
	1660	-1.473	0.284	-1.189
	1662	-1.273	0.113	-1.159
	1664	-1.537	-0.341	-1.878
	1666	-1.505	-0.239	-1.744
	1668	-1.436	-0.068	-1.504
	1670	-1.66	-0.093	-1.754
	1672	-1.584	-0.118	-1.702
	1674	-1.533	-0.058	-1.591
	1676	-1.624	0.056	-1.567
	1678	-1.716	-0.191	-1.907
	1680	-1.831	0.007	-1.824
	1682	-1.984	-0.358	-2.342
	1684	-2.609	0.013	-2.596
	1686	-2.423	-0.43	-2.853
	1688	-2.612	-0.372	-2.984
	1690	-2.963	-0.154	-3.117
	1692	-3.239	-0.059	-3.298
	1694	-3.418	-0.653	-4.072
	1696	-3.248	-0.186	-3.434
	1698	-2.384	-0.301	-2.685
	1700	-3.213	-0.429	-3.643
	1702	-2.858	-0.25	-3.108
	1704	-2.342	-0.313	-2.655
	1706	-2.724	-0.364	-3.087
	1708	-2.848	-0.46	-3.308
	1710	-2.986	-0.192	-3.178
	1712	-2.92	0.046	-2.873
	1714	-2.961	-0.591	-3.552
	1716	-2.491	0.06	-2.432
	1718	-2.074	0.118	-1.956
	1720	-1.934	-0.5	-2.434
	1722	-2.402	-0.547	-2.95
	1724	-2.301	-0.338	-2.639
	1726	-2.122	-0.102	-2.224
	1728	-2.815	-0.182	-2.997
	1730	-2.718	-0.256	-2.973
	1732	-2.93	-0.235	-3.165
	1734	-2.936	-0.237	-3.174
	1736	-2.446	-0.147	-2.594
	1738	-2.812	-0.194	-3.006
	1740	-2.916	-0.283	-3.199
	1742	-2.613	-0.048	-2.661
	1744	-3.375	0.017	-3.358
	1746	-3.101	-0.332	-3.433
	1748	-3.11	-0.394	-3.504
	1750	-3.272	-0.504	-3.777
	1752	-3	-0.491	-3.491
	1754	-2.815	-0.681	-3.495
	1756	-3.566	-0.471	-4.037
	1758	-3.702	-0.345	-4.047
	1760	-3.592	-0.052	-3.644
	1762	-3.717	-0.236	-3.953
	1764	-3.685	-0.167	-3.852
	1766	-3.922	0.051	-3.871
	1768	-4.491	0.312	-4.179
	1770	-4.145	-0.15	-4.295
	1772	-4.238	-0.378	-4.616
	1774	-4.512	-0.006	-4.517
	1776	-3.732	-0.683	-4.415
	1778	-3.957	-0.176	-4.133
	1780	-3.881	-0.825	-4.706
	1782	-4.812	-0.558	-5.37
	1784	-3.609	-0.475	-4.085
	1786	-3.686	-0.67	-4.356
	1788	-3.382	-0.14	-3.522
	1790	-3.268	-0.217	-3.484
	1792	-3.64	-0.304	-3.944
	1794	-4.132	-0.618	-4.75
	1796	-4.333	-0.538	-4.871
	1798	-4.486	-0.557	-5.043
	1800	-4.257	-0.197	-4.453
	1802	-4.045	-0.408	-4.453
	1804	-3.764	-0.173	-3.937
	1806	-3.734	-0.182	-3.916
	1808	-3.149	-0.289	-3.438
	1810	-3.2	-0.109	-3.309
	1812	-3.513	-0.565	-4.077
	1814	-3.601	-0.582	-4.184
	1816	-3.732	-0.657	-4.389
	1818	-3.888	0.027	-3.861
	1820	-3.415	-0.26	-3.675
	1822	-2.88	-0.119	-3
	1824	-3.096	-0.032	-3.129
	1826	-3.489	-0.417	-3.907
	1828	-2.633	-0.182	-2.814
	1830	-2.385	-0.323	-2.708
	1832	-2.197	-0.239	-2.436
	1834	-2.359	-0.047	-2.407
	1836	-2.129	-0.2	-2.329
	1838	-1.929	0.182	-1.748
	1840	-1.876	-0.438	-2.314
	1842	-1.856	-0.1	-1.956
	1844	-2.026	-0.842	-2.868
	1846	-2.295	-0.617	-2.913
	1848	-2.131	-0.608	-2.739
	1850	-2.219	-0.733	-2.952
	1852	-2.15	-0.475	-2.626
	1854	-2.007	-0.795	-2.802
	1856	-1.811	-0.687	-2.498
	1858	-2.052	-0.95	-3.002
	1860	-2.196	-0.68	-2.876
	1862	-2.128	-0.491	-2.619
	1864	-2.272	-0.814	-3.086
	1866	-1.702	-0.444	-2.146
	1868	-1.969	-0.204	-2.174
	1870	-2.118	-0.357	-2.476
	1872	-2.113	-0.315	-2.428
	1874	-2.704	-0.484	-3.187
	1876	-2.672	-0.565	-3.238
	1878	-2.515	-0.581	-3.096
	1880	-2.201	-0.106	-2.306
	1882	-2.19	-0.392	-2.583
	1884	-2.334	-0.548	-2.882
	1886	-2.284	-0.476	-2.76
	1888	-2.489	-0.245	-2.735
	1890	-2.568	-0.36	-2.928
	1892	-2.97	0.271	-2.698
	1894	-2.625	-0.283	-2.908
	1896	-2.493	-0.07	-2.563
	1898	-2.373	0.143	-2.23
	1900	-2.708	-0.268	-2.976
	1902	-2.746	0.231	-2.515
	1904	-3.249	0.131	-3.118
	1906	-3.144	0.609	-2.536
	1908	-2.923	0.184	-2.739
	1910	-3.634	0.406	-3.228
	1912	-3.234	0.277	-2.958
	1914	-2.803	0.366	-2.437
	1916	-2.457	0.573	-1.883
	1918	-2.446	0.688	-1.757
	1920	-2.327	0.22	-2.107
	1922	-2.621	-0.13	-2.751
	1924	-2.446	-0.178	-2.624
	1926	-3.087	0.027	-3.06
	1928	-3.092	-0.428	-3.52
	1930	-3.33	-0.049	-3.379
	1932	-3.287	0.172	-3.116
	1934	-3.706	-0.145	-3.851
	1936	-2.881	0.042	-2.84
	1938	-3.44	0.867	-2.574
	1940	-3.455	0.099	-3.356
	1942	-3.571	-0.037	-3.607
	1944	-3.953	-0.35	-4.303
	1946	-4.186	-0.131	-4.317
	1948	-4.475	-0.549	-5.023
	1950	-3.726	0.058	-3.669
	1952	-3.95	-0.117	-4.067
	1954	-3.234	-0.515	-3.749
	1956	-3.323	0.197	-3.126
	1958	-3.19	-0.222	-3.412
	1960	-3.084	-0.114	-3.197
	1962	-3.333	-0.066	-3.399
	1964	-3.292	-0.306	-3.598
	1966	-3.094	-0.448	-3.542
	1968	-2.832	-0.483	-3.315
	1970	-3.284	-0.344	-3.628
	1972	-3.782	-0.691	-4.473
	1974	-2.868	0.299	-2.569
	1976	-2.859	0.266	-2.593
	1978	-2.369	0.193	-2.176
	1980	-3.456	-0.031	-3.487
	1982	-3.376	0.307	-3.069
	1984	-3.537	-0.472	-4.009
	1986	-3.871	0.01	-3.86
	1988	-3.743	0.217	-3.526
	1990	-4.301	-0.161	-4.462
	1992	-3.929	0.503	-3.426
	1994	-4.15	0.312	-3.838
	1996	-3.732	-0.199	-3.932
	1998	-4.066	0.204	-3.862
	2000	-3.326	0.041	-3.285
	2002	-4.105	0.226	-3.88
	2004	-4.847	-0.198	-5.045
	2006	-4.156	1.432	-2.723
	2008	-5.039	0.068	-4.971
	2010	-6.607	0.357	-6.25
	2012	-9.446	-0.17	-9.616
	2014	-9.098	0.169	-8.929
	2016	-5.748	-0.437	-6.185
	2018	-6.756	-0.145	-6.9
	2020	-6.342	-0.52	-6.862
	2022	-5.963	-0.524	-6.486
	2024	-4.668	-0.49	-5.158
	2026	-4.704	-1.008	-5.712
	2028	-3.8	-0.263	-4.063
	2030	-4.466	-0.411	-4.877
	2032	-3.354	-0.258	-3.612
	2034	-4.089	-0.07	-4.158
	2036	-4.549	0.024	-4.525
	2038	-3.51	-0.445	-3.955
	2040	-3.729	-0.282	-4.011
	2042	-4.43	-0.599	-5.029
	2044	-3.996	-0.452	-4.448
	2046	-3.468	-0.028	-3.497
	2048	-3.889	-0.283	-4.172
	2050	-3.824	0.033	-3.792
	2052	-4.02	-0.252	-4.272
	2054	-5.42	-0.037	-5.458
	2056	-3.934	-0.033	-3.967
	2058	-3.581	-0.276	-3.857
	2060	-3.653	-0.185	-3.838
	2062	-4.496	-0.087	-4.582
	2064	-5.462	0.356	-5.107
	2066	-6.716	-0.838	-7.553
	2068	-5.583	-0.517	-6.1
	2070	-5.285	0.18	-5.105
	2072	-5.194	-0.759	-5.953
	2074	-5.017	-0.831	-5.847
	2076	-6.008	-0.402	-6.41
	2078	-5.92	-0.574	-6.494
	2080	-6.049	-0.528	-6.578
	2082	-6.235	-0.857	-7.092
	2084	-5.749	-1.174	-6.923
	2086	-6.634	-1.185	-7.82
	2088	-4.965	-1.187	-6.152
	2090	-6.096	-1.019	-7.116
	2092	-7.046	-0.682	-7.728
	2094	-7.53	0.117	-7.413
	2096	-8.128	0.234	-7.894
	2098	-7.375	-0.018	-7.393
	2100	-5.554	0.281	-5.273
	2102	-6.535	-0.095	-6.63
	2104	-5.533	0.466	-5.067
	2106	-4.727	-0.464	-5.191
	2108	-5.237	-0.302	-5.539
	2110	-5.016	0.047	-4.969
	2112	-4.463	0.726	-3.738
	2114	-4.226	-0.005	-4.23
	2116	-5.207	0.634	-4.573
	2118	-5.491	0.901	-4.589
	2120	-4.716	0.407	-4.309
	2122	-5.298	0.855	-4.443
	2124	-4.59	0.227	-4.364
	2126	-5.031	1.137	-3.894
	2128	-5.433	1.139	-4.294
	2130	-5.157	0.509	-4.648
	2132	-5.384	0.46	-4.925
	2134	-5.877	0.852	-5.025
	2136	-5.644	0.595	-5.049
	2138	-6.973	0.041	-6.932
	2140	-6.735	0.214	-6.522
	2142	-6.73	0.263	-6.468
	2144	-6.76	-0.097	-6.858
	2146	-6.489	-0.173	-6.661
	2148	-7.101	-1.427	-8.527
	2150	-6.661	0.68	-5.981
	2152	-6.147	-0.253	-6.4
	2154	-6.685	0.013	-6.673
	2156	-5.727	-0.555	-6.282
	2158	-6.271	-0.842	-7.113
	2160	-5.118	-0.117	-5.235
	2162	-6.139	-0.138	-6.277
	2164	-5.788	-0.069	-5.857
	2166	-6.571	0.278	-6.293
	2168	-7.628	-0.386	-8.015
	2170	-8.555	-0.626	-9.18
	2172	-7.609	0.661	-6.948
	2174	-7.919	1.162	-6.757
	2176	-7.787	-0.249	-8.036
	2178	-8.493	0.909	-7.584
	2180	-8.503	0.914	-7.589
	2182	-7.715	1.36	-6.355
	2184	-6.973	0.383	-6.589
	2186	-5.813	0.656	-5.157
	2188	-5.664	0.745	-4.92
	2190	-7.315	1.042	-6.273
	2192	-6.513	0.911	-5.602
	2194	-5.286	0.527	-4.759
	2196	-4.723	0.394	-4.329
	2198	-5.066	0.411	-4.655
	2200	-4.806	0.666	-4.14
	2202	-6.164	0.412	-5.752
	2204	-5.521	0.025	-5.496
	2206	-5.528	0.074	-5.454
	2208	-5.885	-0.735	-6.62
	2210	-5.941	-0.464	-6.405
	2212	-5.224	0.094	-5.13
	2214	-5.881	0.338	-5.542
	2216	-6.172	0.814	-5.358
	2218	-5.425	0.422	-5.004
	2220	-6.187	0.442	-5.745
	2222	-6.238	0.341	-5.897
	2224	-4.607	0.535	-4.072
	2226	-4.414	0.514	-3.9
	2228	-4.867	0.381	-4.486
	2230	-4.491	-0.167	-4.658
	2232	-5.243	0.673	-4.57
	2234	-4.386	0.358	-4.029
	2236	-6.255	0.871	-5.384
	2238	-4.727	-0.396	-5.122
	2240	-5.551	0.51	-5.04
	2242	-4.321	0.329	-3.991
	2244	-4.76	0.412	-4.348
	2246	-5.456	0.795	-4.661
	2248	-6.102	0.364	-5.738
	2250	-7.287	1.799	-5.488
	2252	-7.271	1.723	-5.548
	2254	-6.866	1.131	-5.736
	2256	-7.57	1.494	-6.076
	2258	-5.708	0.941	-4.767
	2260	-5.803	1.107	-4.696
	2262	-5.682	1.465	-4.216
	2264	-5.399	0.988	-4.411
	2266	-6.623	0.378	-6.245
	2268	-6.22	0.495	-5.725
	2270	-6.487	-0.054	-6.541
	2272	-5.53	0.425	-5.105
	2274	-5.523	-0.234	-5.757
	2276	-4.306	0.637	-3.669
	2278	-4.298	0.583	-3.715
	2280	-4.575	0.267	-4.308
	2282	-4.684	0.773	-3.911
	2284	-4.855	0.221	-4.635
	2286	-4.148	0.748	-3.4
	2288	-3.857	0.617	-3.24
	2290	-3.845	0.277	-3.567
	2292	-3.892	0.095	-3.797
	2294	-3.58	0.031	-3.549
	2296	-3.798	0.235	-3.563
	2298	-3.252	0.161	-3.091
	2300	-3.825	-0.238	-4.063
	2302	-3.835	-0.504	-4.338
	2304	-3.633	-0.209	-3.843
	2306	-3.433	-0.201	-3.634
	2308	-3.792	-0.538	-4.33
	2310	-3.522	-0.471	-3.993
	2312	-3.681	-0.073	-3.754
	2314	-3.678	0.167	-3.511
	2316	-3.757	-0.246	-4.003
	2318	-3.819	-0.219	-4.038
	2320	-4.59	-0.203	-4.793
	2322	-4.195	0.218	-3.978
	2324	-4.479	-0.184	-4.663
	2326	-4.682	-0.686	-5.367
	2328	-4.499	-0.253	-4.752
	2330	-4.029	-0.494	-4.523
	2332	-4.686	-0.091	-4.777
	2334	-4.993	-0.385	-5.378
	2336	-4.475	-0.285	-4.76
	2338	-4.424	0.137	-4.287
	2340	-4.846	-0.116	-4.962
	2342	-4.668	-0.003	-4.671
	2344	-5.153	-1	-6.153
	2346	-6.902	0.512	-6.39
	2348	-7.083	0.629	-6.454
	2350	-6.349	0.297	-6.052
	2352	-5.843	-0.466	-6.309
	2354	-4.584	-0.125	-4.708
	2356	-7.507	-0.025	-7.532
	2358	-9.843	0.327	-9.516
	2360	-8.847	0.526	-8.32
	2362	-7.648	-0.135	-7.782
	2364	-6.913	-0.481	-7.394
	2366	-6.806	-0.3	-7.105
	2368	-7.405	-0.231	-7.636
	2370	-6.54	-0.245	-6.785
	2372	-6.139	-0.41	-6.549
	2374	-5.993	-0.036	-6.028
	2376	-6.346	-0.193	-6.539
	2378	-6.329	0.358	-5.971
	2380	-7.049	0.154	-6.895
	2382	-6.809	-0.168	-6.978
	2384	-5.668	-0.156	-5.824
	2386	-6.604	-0.511	-7.115
	2388	-6.358	-0.45	-6.808
	2390	-6.623	-0.662	-7.285
	2392	-6.959	-0.223	-7.182
	2394	-6.704	-0.83	-7.534
	2396	-5.339	-1.188	-6.527
	2398	-5.809	-0.807	-6.616
	2400	-6.463	-0.311	-6.775
	2402	-6.576	-0.324	-6.9
	2404	-5.754	-0.179	-5.934
	2406	-7.617	-0.405	-8.022
	2408	-6.55	-1.314	-7.864
	2410	-5.583	-0.299	-5.882
	2412	-6.776	0.247	-6.53
	2414	-5.251	-0.072	-5.323
	2416	-5.562	0.247	-5.316
	2418	-5.493	0.773	-4.72
	2420	-5.313	0.334	-4.978
	2422	-4.972	-0.083	-5.055
	2424	-5.885	0.134	-5.751
	2426	-4.961	0.123	-4.839
	2428	-5.881	-0.245	-6.126
	2430	-5.546	0.065	-5.481
	2432	-6.311	0.409	-5.901
	2434	-5.681	-0.282	-5.963
	2436	-5.091	-0.297	-5.388
	2438	-4.92	0.12	-4.8
	2440	-7.004	0.218	-6.786
	2442	-5.584	0.251	-5.333
	2444	-6.689	0.767	-5.922
	2446	-6.321	0.253	-6.068
	2448	-6.8	0.497	-6.303
	2450	-6.34	-0.27	-6.61
	2452	-6.828	-0.091	-6.919
	2454	-5.727	0.046	-5.681
	2456	-8.031	-0.217	-8.248
	2458	-7.09	0.005	-7.085
	2460	-6.211	-0.589	-6.8
	2462	-6.52	0.949	-5.571
	2464	-6.975	0.638	-6.337
	2466	-5.638	-0.497	-6.135
	2468	-6.504	-0.561	-7.065
	2470	-7.257	0.304	-6.953
	2472	-8.679	-0.124	-8.803
	2474	-7.188	-0.204	-7.391
	2476	-5.78	-0.292	-6.072
	2478	-6.646	0.601	-6.045
	2480	-6.849	0.074	-6.775
	2482	-5.829	0.608	-5.221
	2484	-5.308	0.914	-4.394
	2486	-5.818	0.711	-5.107
	2488	-6.262	0.573	-5.688
	2490	-7.223	0.161	-7.063
	2492	-7.118	0.416	-6.702
	2494	-6.369	0.719	-5.65
	2496	-6.72	0.801	-5.919
	2498	-8.682	0.765	-7.918
	2500	-7.686	1.043	-6.642
	2502	-6.34	0.464	-5.876
	2504	-7.035	0.101	-6.934
	2506	-9.327	0.67	-8.657
	2508	-9.181	-0.209	-9.389
	2510	-7.88	0.023	-7.857
	2512	-8.397	0.395	-8.002
	2514	-10.954	0.145	-10.81
	2516	-12.173	-0.562	-12.736
	2518	-8.798	-0.187	-8.985
	2520	-10.247	0.11	-10.137
	2522	-11.043	1.818	-9.225
	2524	-8.968	0.653	-8.315
	2526	-10.384	1.023	-9.361
	2528	-9.879	1.348	-8.53
	2530	-8.488	2.13	-6.359
	2532	-8.334	1.261	-7.073
	2534	-7.327	1.337	-5.99
	2536	-8.346	1.279	-7.067
	2538	-9.286	1.028	-8.257
	2540	-10.048	1.876	-8.173
	2542	-9.369	1.39	-7.978
	2544	-11.037	0.515	-10.522
	2546	-11.528	1.192	-10.336
	2548	-13.205	1.415	-11.79
	2550	-13.18	0.686	-12.494
	2552	-8.825	-0.025	-8.85
	2554	-8.542	1.703	-6.839
	2556	-10.126	0.352	-9.774
	2558	-9.317	0.492	-8.825
	2560	-8.545	0.372	-8.173
	2562	-9.523	1.87	-7.653
	2564	-8.785	1.32	-7.465
	2566	-7.514	0.397	-7.117
	2568	-9.836	-0.181	-10.017
	2570	-9.251	0.323	-8.928
	2572	-10.673	-0.566	-11.239
	2574	-9.129	-0.866	-9.995
	2576	-8.65	0.267	-8.383
	2578	-8.37	0.478	-7.892
	2580	-10.223	0.273	-9.95
	2582	-10.045	0.779	-9.266
	2584	-9.703	-0.264	-9.967
	2586	-10.202	-0.308	-10.509
	2588	-9.957	0.34	-9.617
	2590	-10.335	-0.288	-10.622
	2592	-8.059	-0.056	-8.115
	2594	-11.548	1.04	-10.508
	2596	-8.62	0.609	-8.01
	2598	-7.616	0.576	-7.04
	2600	-8.995	0.897	-8.099
	2602	-9.073	0.195	-8.878
	2604	-9.196	-0.041	-9.237
	2606	-10.03	-0.147	-10.176
	2608	-10	-0.352	-10.352
	2610	-9.14	0.058	-9.082
	2612	-8.684	0.5	-8.183
	2614	-7.122	-0.419	-7.541
	2616	-8.015	-0.663	-8.678
	2618	-9.487	-0.202	-9.688
	2620	-7.586	-0.087	-7.673
	2622	-9.422	-2.148	-11.57
	2624	-8.805	-2.495	-11.3
	2626	-8.3	-1.208	-9.509
	2628	-7.232	-1.373	-8.605
	2630	-6.619	-1.092	-7.711
	2632	-7.502	-1.488	-8.99
	2634	-5.99	-0.98	-6.97
	2636	-6.429	-0.675	-7.104
	2638	-6.407	-0.718	-7.125
	2640	-8.245	-0.533	-8.778
	2642	-8.517	-0.588	-9.105
	2644	-9.103	0.415	-8.687
	2646	-8.865	0.888	-7.977
	2648	-8.872	1.076	-7.796
	2650	-6.978	0.27	-6.709
	2652	-6.434	0.314	-6.12
	2654	-7.164	0.532	-6.632
	2656	-7.983	0.109	-7.874
	2658	-8.816	0.474	-8.342
	2660	-10.46	0.943	-9.517
	2662	-9.968	-0.775	-10.743
	2664	-10.135	-0.821	-10.955
	2666	-9.651	-1.511	-11.162
	2668	-9.628	-0.268	-9.896
	2670	-9.356	0.455	-8.9
	2672	-7.844	0.106	-7.738
	2674	-7.46	-0.006	-7.466
	2676	-7.954	0.487	-7.467
	2678	-9.207	0.2	-9.007
	2680	-8.283	0.334	-7.949
	2682	-8.63	0.437	-8.194
	2684	-9.632	0.646	-8.986
	2686	-9.596	0.507	-9.088
	2688	-9.875	0.424	-9.451
	2690	-8.197	0.669	-7.528
	2692	-6.998	0.344	-6.654
	2694	-8.4	0.174	-8.226
	2696	-7.849	0.433	-7.416
	2698	-8.91	0.717	-8.194
	2700	-8.265	0.667	-7.598
	2702	-8.388	-0.532	-8.921
	2704	-7.279	-0.356	-7.635
	2706	-8.12	-0.555	-8.676
	2708	-9.258	-0.578	-9.835
	2710	-9.076	0.275	-8.801
	2712	-9.842	-0.036	-9.877
	2714	-9.37	0.429	-8.941
	2716	-8.51	-0.078	-8.588
	2718	-10.977	0.168	-10.809
	2720	-10.014	0.893	-9.121
	2722	-8.691	-0.682	-9.373
	2724	-9.121	-0.613	-9.733
	2726	-8.997	-0.525	-9.522
	2728	-9.938	-0.802	-10.741
	2730	-8.115	0.934	-7.181
	2732	-8.098	0.636	-7.462
	2734	-8.235	0.79	-7.445
	2736	-8.983	0.078	-8.905
	2738	-11.028	-0.149	-11.176
	2740	-8.631	0.176	-8.455
	2742	-10.092	0.611	-9.481
	2744	-9.399	-0.377	-9.776
	2746	-10.459	-0.063	-10.522
	2748	-7.415	0.189	-7.227
	2750	-8.816	0.918	-7.897
	2752	-10.991	1.093	-9.898
	2754	-11.39	1.17	-10.221
	2756	-10.027	1.67	-8.357
	2758	-12.768	1.839	-10.928
	2760	-8.876	0.469	-8.407
	2762	-9.316	1.1	-8.216
	2764	-7.954	1.072	-6.881
	2766	-8.485	1.266	-7.219
	2768	-8.296	0.499	-7.797
	2770	-8.763	0.566	-8.197
	2772	-9.514	1.098	-8.415
	2774	-11.03	1.753	-9.277
	2776	-9.741	1.41	-8.331
	2778	-9.185	1.017	-8.168
	2780	-11.665	1.276	-10.389
	2782	-10.014	1.33	-8.684
	2784	-8.502	-0.421	-8.922
	2786	-10.395	-0.435	-10.829
	2788	-9.385	0.951	-8.434
	2790	-12.138	0.704	-11.434
	2792	-10.096	-0.263	-10.359
	2794	-11.056	1.091	-9.965
	2796	-7.906	0.206	-7.699
	2798	-7.638	-0.64	-8.278
	2800	-9.247	-0.037	-9.284
	2802	-8.266	-0.445	-8.711
	2804	-10.498	-0.409	-10.907
	2806	-10.991	0.972	-10.019
	2808	-9.377	0.451	-8.926
	2810	-8.301	-0.178	-8.479
	2812	-11.651	0.426	-11.225
	2814	-9.976	0.01	-9.966
	2816	-8.822	0.834	-7.988
	2818	-7.957	0.175	-7.782
	2820	-8.44	0.298	-8.142
	2822	-8.162	0.509	-7.652
	2824	-8.836	0.748	-8.089
	2826	-9.731	0.58	-9.151
	2828	-9.227	0.473	-8.754
	2830	-8.772	1.332	-7.44
	2832	-9.111	0.633	-8.478
	2834	-8.489	1.665	-6.824
	2836	-8.85	1.115	-7.735
	2838	-7.488	0.749	-6.739
	2840	-7.321	0.384	-6.938
	2842	-7.495	-0.148	-7.643
	2844	-6.805	-0.419	-7.225
	2846	-7.64	-0.876	-8.516
	2848	-5.627	0.263	-5.364
	2850	-5.433	-0.096	-5.529
	2852	-6.304	0.853	-5.451
	2854	-5.359	-0.514	-5.873
	2856	-5.171	-0.542	-5.713
	2858	-5.891	-0.532	-6.423
	2860	-5.934	-0.875	-6.81
	2862	-7.42	0.18	-7.24
	2864	-9.153	0.212	-8.94
	2866	-7.46	0.598	-6.862
	2868	-10.597	-0.079	-10.676
	2870	-10.205	0.644	-9.561
	2872	-7.464	0.63	-6.834
	2874	-9.837	0.232	-9.604
	2876	-8.744	1.046	-7.698
	2878	-9.262	0.998	-8.264
	2880	-9.576	-0.664	-10.24
	2882	-9.075	0.744	-8.331
	2884	-8.871	-0.17	-9.041
	2886	-8.968	-0.185	-9.153
	2888	-8.344	0.219	-8.126
	2890	-6.689	-0.131	-6.82
	2892	-6.933	-0.856	-7.789
	2894	-6.445	-0.474	-6.919
	2896	-7.063	-0.377	-7.44
	2898	-6.127	-0.765	-6.892
	2900	-7.028	-1.492	-8.52
	2902	-7.964	-1.094	-9.058
	2904	-6.045	-1.24	-7.285
	2906	-6.241	-1.434	-7.675
	2908	-5.769	-1.16	-6.929
	2910	-6.431	-1.821	-8.251
	2912	-6.194	-1.907	-8.102
	2914	-5.823	-0.788	-6.611
	2916	-6.041	0.675	-5.366
	2918	-6.251	-0.195	-6.445
	2920	-6.25	0.432	-5.818
	2922	-6.646	-0.152	-6.799
	2924	-8.186	1.768	-6.417
	2926	-6.649	0.872	-5.776
	2928	-8.262	0.983	-7.278
	2930	-6.814	-0.056	-6.87
	2932	-6.462	-0.69	-7.152
	2934	-5.728	-0.058	-5.786
	2936	-5.348	0.174	-5.175
	2938	-5.665	-0.618	-6.283
	2940	-6.043	0.205	-5.838
	2942	-5.11	0.246	-4.864
	2944	-5.728	-1.03	-6.758
	2946	-5.687	-0.533	-6.22
	2948	-9.124	-0.711	-9.836
	2950	-7.973	-0.407	-8.38
	2952	-6.875	-0.598	-7.473
	2954	-7.197	-0.668	-7.865
	2956	-6.396	-0.13	-6.526
	2958	-5.651	0.339	-5.312
	2960	-5.93	-0.765	-6.695
	2962	-6.69	-0.112	-6.803
	2964	-7.994	0.49	-7.504
	2966	-7.819	-0.16	-7.979
	2968	-8.021	-0.193	-8.214
	2970	-7.867	-0.348	-8.215
	2972	-7.034	-0.348	-7.382
	2974	-7.198	-0.225	-7.423
	2976	-6.944	-0.042	-6.985
	2978	-5.976	-0.107	-6.083
	2980	-7.497	-0.546	-8.044
	2982	-6.347	-0.307	-6.654
	2984	-6.204	0.098	-6.106
	2986	-6.514	0.044	-6.47
	2988	-7.11	-0.59	-7.7
	2990	-6.108	-0.505	-6.614
	2992	-6.144	-0.768	-6.912
	2994	-5.184	-0.533	-5.717
	2996	-5.344	-0.201	-5.545
	2998	-5.536	0.221	-5.315
	3000	-5.148	0.124	-5.025
	3002	-6.485	-0.87	-7.354
	3004	-6.567	-0.983	-7.55
	3006	-6.373	-0.521	-6.894
	3008	-6.427	0.088	-6.338
	3010	-6.523	-0.633	-7.155
	3012	-5.594	-0.36	-5.954
	3014	-6.379	-0.19	-6.569
	3016	-6.228	-0.36	-6.587
	3018	-5.986	0.06	-5.925
	3020	-5.64	0.066	-5.574
	3022	-5.32	1.189	-4.13
	3024	-6.539	0.601	-5.938
	3026	-6.111	0.595	-5.516
	3028	-6.472	1.25	-5.223
	3030	-6.199	0.268	-5.931
	3032	-5.81	0.148	-5.661
	3034	-5.086	-0.011	-5.097
	3036	-7.656	0.642	-7.014
	3038	-7.07	-0.274	-7.345
	3040	-6.487	-0.313	-6.8
	3042	-6.727	0.259	-6.468
	3044	-5.769	-0.604	-6.374
	3046	-7.212	0.386	-6.827
	3048	-6.777	0.662	-6.115
	3050	-7.312	0.089	-7.223
	3052	-6.372	0.244	-6.128
	3054	-6.254	0.556	-5.698
	3056	-6.985	-0.201	-7.186
	3058	-8.231	1.455	-6.777
	3060	-6.989	-0.252	-7.241
	3062	-6.811	0.625	-6.187
	3064	-6.445	0.462	-5.984
	3066	-5.073	-0.206	-5.278
	3068	-5.276	-0.313	-5.589
	3070	-5.749	-0.174	-5.923
	3072	-6.682	0.074	-6.608
	3074	-6.836	0.274	-6.563
	3076	-7.104	-0.37	-7.474
	3078	-7.418	-0.76	-8.178
	3080	-8.484	0.504	-7.98
	3082	-6.353	0	-6.353
	3084	-6.016	-0.027	-6.044
	3086	-5.914	-0.442	-6.355
	3088	-5.785	-0.579	-6.364
	3090	-6.166	-1.16	-7.326
	3092	-5.855	0.074	-5.781
	3094	-5.992	-0.006	-5.998
	3096	-7.805	-0.387	-8.192
	3098	-7.587	-0.293	-7.88
	3100	-6.159	-1.031	-7.19
	3102	-6.914	-0.449	-7.363
	3104	-8.571	-1.59	-10.162
	3106	-7.372	-1.044	-8.416
	3108	-7.592	-0.486	-8.077
	3110	-7.095	0.04	-7.056
	3112	-7.694	-0.441	-8.135
	3114	-8.612	-0.269	-8.881
	3116	-6.609	-0.343	-6.952
	3118	-5.774	-0.099	-5.874
	3120	-5.953	-0.015	-5.968
	3122	-5.098	-0.125	-5.223
	3124	-5.09	0.067	-5.023
	3126	-5.445	-0.471	-5.916
	3128	-5.976	-0.664	-6.64
	3130	-5.375	-0.335	-5.71
	3132	-5.179	0.463	-4.716
	3134	-4.35	-0.261	-4.612
	3136	-3.702	0.084	-3.618
	3138	-4.093	0.008	-4.085
	3140	-4.584	0.233	-4.351
	3142	-4.603	0.422	-4.181
	3144	-4.223	0.039	-4.184
	3146	-3.58	0.162	-3.418
	3148	-3.647	0.106	-3.542
	3150	-4.561	0.408	-4.153
	3152	-4.014	0.592	-3.422
	3154	-4.545	0.191	-4.354
	3156	-5.376	1.059	-4.317
	3158	-4.911	0.353	-4.559
	3160	-4.73	1.24	-3.491
	3162	-4.825	0.206	-4.619
	3164	-4.858	1.241	-3.617
	3166	-4.501	1.175	-3.325
	3168	-4.819	1.106	-3.713
	3170	-5.24	1.295	-3.945
	3172	-5.271	1.47	-3.801
	3174	-5.617	1.591	-4.026
	3176	-5.648	2.142	-3.506
	3178	-5.842	1.681	-4.161
	3180	-6.582	0.991	-5.59
	3182	-6.378	1.463	-4.915
	3184	-8.062	1.897	-6.166
	3186	-6.142	1.481	-4.661
	3188	-8.134	-1.132	-9.266
	3190	-7.386	2.06	-5.326
	3192	-7.571	1.723	-5.848
	3194	-7.076	1.825	-5.251
	3196	-7.341	1.57	-5.772
	3198	-8.408	2.079	-6.329
	3200	-7.133	1.964	-5.169
	3202	-8.37	2.614	-5.756
	3204	-8.17	1.504	-6.666
	3206	-8.172	2.044	-6.128
	3208	-8.157	-0.317	-8.474
	3210	-7.356	0.934	-6.422
	3212	-6.843	0.611	-6.232
	3214	-7.449	1.387	-6.062
	3216	-8.364	1.852	-6.512
	3218	-7.915	1.607	-6.307
	3220	-8.505	2.138	-6.366
	3222	-9.898	2.837	-7.061
	3224	-9.593	2.196	-7.397
	3226	-8.868	2.353	-6.515
	3228	-9.397	2.175	-7.222
	3230	-8.768	2.563	-6.205
	3232	-7.518	1.333	-6.185
	3234	-7.882	1.899	-5.983
	3236	-7.813	1.862	-5.951
	3238	-7.05	1.993	-5.057
	3240	-7.517	2.005	-5.512
	3242	-7.912	0.979	-6.934
	3244	-8.198	1.623	-6.575
	3246	-8.978	0.712	-8.266
	3248	-8.517	1.348	-7.168
	3250	-7.922	0.546	-7.376
	3252	-8.943	1.429	-7.514
	3254	-8.388	1.48	-6.909
	3256	-8.772	1.952	-6.819
	3258	-8.224	1.806	-6.419
	3260	-8.569	0.731	-7.838
	3262	-9.393	1.778	-7.615
	3264	-10.043	-0.443	-10.486
	3266	-7.915	0.261	-7.654
	3268	-6.378	0.869	-5.509
	3270	-6.67	1.265	-5.405
	3272	-6.63	0.79	-5.84
	3274	-7.008	0.715	-6.293
	3276	-7.108	1.237	-5.871
	3278	-7.776	1.58	-6.195
	3280	-8.286	0.43	-7.856
	3282	-7.897	1.308	-6.589
	3284	-7.382	0.366	-7.016
	3286	-7.218	1.269	-5.949
	3288	-7.872	0.764	-7.108
	3290	-7.286	0.221	-7.065
	3292	-8.89	-0.951	-9.842
	3294	-10.654	0.09	-10.564
	3296	-9.221	0.888	-8.333
	3298	-10.586	1.965	-8.621
	3300	-8.876	0.896	-7.98
	3302	-11.491	1.46	-10.031
	3304	-10.914	0.022	-10.892
	3306	-8.995	1.323	-7.672
	3308	-9.011	0.843	-8.168
	3310	-8.063	0.526	-7.537
	3312	-7.736	1.956	-5.78
	3314	-8.217	1.28	-6.937
	3316	-6.596	1.295	-5.301
	3318	-7.641	2.358	-5.283
	3320	-7.909	1.907	-6.002
	3322	-7.657	1.805	-5.852
	3324	-7.427	0.976	-6.451
	3326	-8.383	2.373	-6.01
	3328	-7.406	1.828	-5.578
	3330	-7.664	1.662	-6.002
	3332	-7.829	1.133	-6.696
	3334	-7.069	1.059	-6.01
	3336	-8.534	1.634	-6.899
	3338	-7.523	1.42	-6.103
	3340	-7.544	0.844	-6.701
	3342	-8.055	1.844	-6.212
	3344	-8.102	2.062	-6.04
	3346	-7.296	1.533	-5.763
	3348	-8.136	1.555	-6.581
	3350	-8.542	1.553	-6.989
	3352	-8.618	0.001	-8.618
	3354	-8.745	1.835	-6.91
	3356	-8.961	1.134	-7.827
	3358	-8.25	0.92	-7.33
	3360	-7.481	1.814	-5.667
	3362	-7.236	1.044	-6.192
	3364	-8.804	2.414	-6.389
	3366	-8.92	2.112	-6.807
	3368	-7.844	2.154	-5.69
	3370	-7.053	1.473	-5.581
	3372	-8.323	0.702	-7.621
	3374	-8.264	1.211	-7.053
	3376	-8.466	1.7	-6.767
	3378	-5.891	1.159	-4.732
	3380	-6.651	1.194	-5.457
	3382	-7.784	1.39	-6.395
	3384	-7.142	1.538	-5.604
	3386	-8.308	1.676	-6.632
	3388	-8.379	2.172	-6.207
	3390	-8.067	1.829	-6.238
	3392	-8.54	1.278	-7.262
	3394	-7.348	1.999	-5.349
	3396	-8.731	2.033	-6.698
	3398	-7.459	1.782	-5.677
	3400	-7.46	0.655	-6.805
	3402	-7.711	1.743	-5.968
	3404	-8.095	1.316	-6.778
	3406	-8.981	0.731	-8.25
	3408	-9.165	1.184	-7.981
	3410	-8.969	1.293	-7.676
	3412	-8.696	1.351	-7.345
	3414	-8.17	0.771	-7.398
	3416	-8.911	1.543	-7.367
	3418	-9.319	1.226	-8.093
	3420	-8.799	1.673	-7.126
	3422	-8.612	1.533	-7.08
	3424	-9.208	2.411	-6.797
	3426	-8.579	0.824	-7.755
	3428	-9.186	2.978	-6.209
	3430	-9.156	0.867	-8.29
	3432	-9.194	1.314	-7.88
	3434	-8.012	1.576	-6.437
	3436	-8.255	2.342	-5.914
	3438	-7.462	1.515	-5.946
	3440	-8.19	1.751	-6.439
	3442	-8.853	1.694	-7.159
	3444	-7.902	0.921	-6.981
	3446	-7.777	1.225	-6.553
	3448	-6.7	1.689	-5.011
	3450	-6.427	1.52	-4.907
	3452	-8.412	1.426	-6.985
	3454	-8.523	1.451	-7.073
	3456	-8.554	0.488	-8.067
	3458	-9.376	1.893	-7.483
	3460	-10.027	1.89	-8.137
	3462	-10.247	1.268	-8.979
	3464	-10.864	3.005	-7.859
	3466	-9.974	1.814	-8.16
	3468	-10.098	1.824	-8.273
	3470	-10.483	1.977	-8.506
	3472	-8.609	2.109	-6.501
	3474	-10.694	2.391	-8.303
	3476	-10.892	1.386	-9.507
	3478	-11.296	2.754	-8.542
	3480	-10.407	1.452	-8.955
	3482	-9.034	1.214	-7.82
	3484	-9.09	1.366	-7.724
	3486	-9.242	1.773	-7.469
	3488	-8.022	1.424	-6.599
	3490	-8.577	1.691	-6.886
	3492	-8.298	2.366	-5.932
	3494	-9.806	1.876	-7.931
	3496	-8.262	2.086	-6.176
	3498	-8.592	1.61	-6.982
	3500	-10.217	2.681	-7.536
	3502	-8.296	1.637	-6.659
	3504	-9.301	2.155	-7.146
	3506	-8.774	1.848	-6.926
	3508	-8.576	0.985	-7.591
	3510	-10.175	2.467	-7.708
	3512	-11.777	1.11	-10.667
	3514	-10.584	1.323	-9.261
	3516	-9.991	0.788	-9.203
	3518	-10.046	1.739	-8.307
	3520	-9.619	2.197	-7.421
	3522	-10.881	2.259	-8.622
	3524	-11.748	2.309	-9.44
	3526	-11.374	2.698	-8.676
	3528	-10.644	1.602	-9.041
	3530	-10.019	0.851	-9.168
	3532	-9.77	0.024	-9.746
	3534	-11.48	0.507	-10.973
	3536	-10.559	2.141	-8.418
	3538	-10.648	1.335	-9.313
	3540	-10.686	1.457	-9.23
	3542	-12.169	2.033	-10.136
	3544	-11.437	2.261	-9.175
	3546	-10.939	2.132	-8.807
	3548	-12.192	1.485	-10.707
	3550	-11.676	1.088	-10.588
	3552	-11.465	1.63	-9.835
	3554	-12.84	1.641	-11.2
	3556	-13.663	1.348	-12.315
	3558	-13.865	1.007	-12.858
	3560	-11.817	1.049	-10.767
	3562	-12.767	0.649	-12.119
	3564	-11.023	0.927	-10.096
	3566	-12.04	0.989	-11.051
	3568	-11.828	0.81	-11.018
	3570	-14.02	0.164	-13.855
	3572	-14.749	-0.015	-14.764
	3574	-13.557	2.01	-11.547
	3576	-16.418	-0.129	-16.547
	3578	-15.142	0.665	-14.477
	3580	-11.987	0.27	-11.717
	3582	-14.096	-0.284	-14.38
	3584	-16.725	0.727	-15.997
	3586	-17.506	1.275	-16.231
	3588	-19.167	2.417	-16.75
	3590	-15.959	0.829	-15.129
	3592	-16.11	0.71	-15.4
	3594	-17.366	0.693	-16.673
	3596	-17.692	1.381	-16.311
	3598	-18.345	2.118	-16.227
	3600	-16.8	1.138	-15.662
	3602	-15.344	1.596	-13.748
	3604	-16.964	1.869	-15.094
	3606	-16.482	0.07	-16.412
	3608	-16.094	1.293	-14.802
	3610	-16.272	2.593	-13.679
	3612	-18.046	1.697	-16.35
	3614	-19.832	1.581	-18.252
	3616	-18.933	-1.198	-20.131
	3618	-16.53	0.328	-16.202
	3620	-16.968	1.792	-15.176
	3622	-23.084	1.444	-21.64
	3624	-19.288	1.411	-17.876
	3626	-18.817	-1.262	-20.079
	3628	-19.691	0.081	-19.61
	3630	-17.03	-0.965	-17.995
	3632	-13.726	0.73	-12.997
	3634	-18.273	-0.463	-18.737
	3636	-20.312	1.733	-18.579
	3638	-20.035	0.025	-20.01
	3640	-17.176	-0.829	-18.005
	3642	-17.878	1.265	-16.613
	3644	-18.31	0.045	-18.265
	3646	-17.368	-0.917	-18.286
	3648	-19.292	-0.927	-20.22
	3650	-18.019	-1.104	-19.123
	3652	-12.583	-0.327	-12.91
	3654	-15.261	-1.621	-16.882
	3656	-21.013	-1.466	-22.479
	3658	-19.251	1.187	-18.065
	3660	-19.248	-1.776	-21.024
	3662	-20.451	-2.228	-22.679
	3664	-19.629	-0.551	-20.179
	3666	-18.28	-3.188	-21.468
	3668	-20.32	-0.928	-21.248
	3670	-21.913	1.308	-20.605
	3672	-20.474	-4.556	-25.03
	3674	-19.214	-2.01	-21.224
	3676	-19.705	0.694	-19.011
	3678	-18.957	-0.382	-19.339
	3680	-17.139	-1.294	-18.433
	3682	-19.81	-0.125	-19.935
	3684	-18.668	-0.719	-19.387
	3686	-20.236	-1.224	-21.46
	3688	-20.841	-0.882	-21.723
	3690	-19.163	-0.662	-19.825
	3692	-16.377	-0.438	-16.815
	3694	-19.644	0.385	-19.258
	3696	-23.298	-0.139	-23.437
	3698	-20.492	0.938	-19.554
	3700	-22.001	0.178	-21.823
	3702	-19.893	2.118	-17.775
	3704	-26.329	-0.826	-27.154
	3706	-29.893	-1.489	-31.382
	3708	-31.036	-1.769	-32.804
	3710	-25.094	1.208	-23.887
	3712	-25.268	0.183	-25.085
	3714	-22.058	0.434	-21.624
	3716	-21.705	-3.103	-24.808
	3718	-23.208	-0.555	-23.763
	3720	-24.558	-0.813	-25.371
	3722	-27.283	0.483	-26.8
	3724	-22.484	-0.439	-22.923
	3726	-25.337	-2.223	-27.56
	3728	-23.911	-2.333	-26.245
	3730	-19.545	0.512	-19.034
	3732	-24.395	-0.335	-24.73
	3734	-23.229	-0.616	-23.845
	3736	-22.834	0.292	-22.542
	3738	-25.719	0.336	-25.383
	3740	-23.604	1.966	-21.638
	3742	-23.723	0.534	-23.189
	3744	-20.124	0.851	-19.273
	3746	-22.174	2.138	-20.036
	3748	-23.346	0.661	-22.684
	3750	-24.102	0.32	-23.781
	3752	-21.365	0.93	-20.435
	3754	-22.14	0.178	-21.962
	3756	-30.178	-5.393	-35.571
	3758	-25.035	-0.258	-25.293
	3760	-23.902	0.111	-23.791
	3762	-20.348	-1.046	-21.394
	3764	-19.588	2.54	-17.048
	3766	-20.405	2.709	-17.696
	3768	-21.915	2.3	-19.616
	3770	-17.585	2.1	-15.485
	3772	-21.424	0.007	-21.417
	3774	-21.338	0.132	-21.206
	3776	-21.555	-0.006	-21.561
	3778	-17.579	1.932	-15.648
	3780	-22.692	0.413	-22.279
	3782	-20.067	-0.667	-20.734
	3784	-18.553	-0.175	-18.728
	3786	-18.007	-0.824	-18.831
	3788	-20.178	-0.12	-20.297
	3790	-15.481	-0.316	-15.797
	3792	-17.421	0.176	-17.245
	3794	-20.24	1.009	-19.231
	3796	-22.184	-0.745	-22.928
	3798	-18.077	-3.694	-21.77
	3800	-23.074	-1.409	-24.483
	3802	-21.863	1.046	-20.817
	3804	-18.113	1.44	-16.673
	3806	-20.607	2.309	-18.299
	3808	-18.791	0.921	-17.87
	3810	-19.82	0.94	-18.879
	3812	-20.406	0.314	-20.092
	3814	-16.76	0.032	-16.728
	3816	-20.136	-1.22	-21.357
	3818	-20.215	1.714	-18.501
	3820	-20.383	1.398	-18.985
	3822	-19.288	3.084	-16.205
	3824	-16.541	1.78	-14.761
	3826	-21.512	0.987	-20.525
	3828	-19.66	2.474	-17.186
	3830	-19.672	1.84	-17.832
	3832	-17.554	0.992	-16.561
	3834	-17.98	0.47	-17.51
	3836	-19.059	-0.127	-19.186
	3838	-18.563	1.192	-17.371
	3840	-18.454	2.511	-15.943
	3842	-19.873	0.85	-19.023
	3844	-18.792	1.861	-16.931
	3846	-19.185	2.375	-16.809
	3848	-20.194	-0.243	-20.437
	3850	-21.008	0.052	-20.955
	3852	-23.243	3.819	-19.424
	3854	-23.491	-1.135	-24.626
	3856	-21.762	-1.183	-22.945
	3858	-20.139	1.502	-18.637
	3860	-21.843	-2.466	-24.309
	3862	-21.931	-0.563	-22.494
	3864	-18.242	-3.159	-21.401
	3866	-17.473	-0.825	-18.298
	3868	-22.46	-1.789	-24.249
	3870	-21.644	-3.058	-24.702
	3872	-18.764	-1.181	-19.945
	3874	-17.114	-0.392	-17.506
	3876	-18.066	0.404	-17.661
	3878	-16.438	1.606	-14.832
	3880	-14.48	2.404	-12.076
	3882	-20.968	0.575	-20.393
	3884	-12.582	2.286	-10.296
	3886	-17.308	0.099	-17.209
	3888	-17.364	-0.835	-18.199
	3890	-18.337	2.653	-15.684
	3892	-17.797	0.295	-17.503
	3894	-17.627	1.111	-16.516
	3896	-20.048	-1.87	-21.918
	3898	-14.893	1.684	-13.209
	3900	-16.604	0.262	-16.342
	3902	-16.928	-0.047	-16.975
	3904	-18.047	1.322	-16.725
	3906	-15.001	1.667	-13.334
	3908	-15.589	1.246	-14.343
	3910	-13.88	0.907	-12.974
	3912	-12.7	1.672	-11.028
	3914	-13.207	-0.036	-13.243
	3916	-14.274	1.402	-12.871
	3918	-18.38	-1.317	-19.697
	3920	-12.134	-0.645	-12.779
	3922	-11.054	1.477	-9.577
	3924	-18.252	2.969	-15.283
	3926	-15.719	-0.12	-15.839
	3928	-15.267	-0.454	-15.721
	3930	-15.668	0.121	-15.547
	3932	-13.761	0.212	-13.549
	3934	-13.973	0.845	-13.128
	3936	-16.444	0.647	-15.797
	3938	-14.832	1.025	-13.807
	3940	-12.835	1.674	-11.161
	3942	-14.485	0.771	-13.714
	3944	-13.718	0.844	-12.874
	3946	-13.44	1.963	-11.477
	3948	-17.178	1.469	-15.709
[truncated: 23,026 more rows]
