# Supplementary material for: Novel pH-responsive nanohybrid for simultaneous delivery of doxorubicin and paclitaxel: an in-silico insight
Source: BMC Chem. 2021 Feb 11;15(1):11. doi: 10.1186/s13065-021-00735-4 (PMC7879683; doi:10.1186/s13065-021-00735-4)
Supplement: Supplementary file 10 — Additional file 10. Energy data between PAX and DMAA-TMC at pH = 5.5 [file 13065_2021_735_MOESM10_ESM.xlsx]

## Sheet: energy_MM-PAX-TMC
	s4	legend	PAX-TMC	VdW	Energy
	s5	legend	PAX-TMC	Elec.	Energy
	s6	legend	PAX-TMC	Total	Energy
	0	-21.258	-3.898	-25.156
	2	-23.551	-61.909	-85.46
	4	-25.242	-57.116	-82.358
	6	-22.598	-52.65	-75.248
	8	-18.479	-49.667	-68.147
	10	-25.932	-36.811	-62.743
	12	-25.32	-34.21	-59.53
	14	-23.008	-64.921	-87.928
	16	-28.564	-26.012	-54.576
	18	-20.595	-50.358	-70.953
	20	-25.062	-31.452	-56.514
	22	-25.325	-66.267	-91.592
	24	-24.458	-42.878	-67.336
	26	-13.713	-26.855	-40.568
	28	-14.065	-32.06	-46.125
	30	-17.643	-13.789	-31.432
	32	-17.138	-8.818	-25.956
	34	-17.095	-20.633	-37.728
	36	-15.025	6.055	-8.971
	38	-17.382	-24.829	-42.211
	40	-17.802	-41.006	-58.808
	42	-17.096	-28.098	-45.194
	44	-19.777	-27.343	-47.119
	46	-18.728	-47.027	-65.755
	48	-14.743	-41.429	-56.171
	50	-19.693	-51.627	-71.319
	52	-27.463	-51.369	-78.832
	54	-18.817	-31.245	-50.062
	56	-14.248	-44.509	-58.757
	58	-18.798	-63.061	-81.859
	60	-16.694	-46.166	-62.861
	62	-12.749	-12.05	-24.8
	64	-16.411	-30.265	-46.675
	66	-14.673	-23.843	-38.516
	68	-17.137	-18.383	-35.52
	70	-15.265	-45.519	-60.784
	72	-12.958	2.624	-10.333
	74	-13.45	-11.409	-24.86
	76	-11.22	-12.597	-23.817
	78	-11.127	-32.893	-44.021
	80	-15.784	-33.561	-49.345
	82	-12.145	-9.531	-21.676
	84	-11.117	13.73	2.613
	86	-11.883	-8.688	-20.57
	88	-8.21	-8.018	-16.228
	90	-8.853	9.422	0.569
	92	-10.045	-36.765	-46.811
	94	-26.357	-59.921	-86.279
	96	-8.952	-10.141	-19.093
	98	-10.061	-19.56	-29.62
	100	-39.76	-24.582	-64.342
	102	-8.132	-23.099	-31.23
	104	-10.919	-19.88	-30.799
	106	-14.175	-46.243	-60.418
	108	-14.983	-30.02	-45.004
	110	-10.089	-19.999	-30.087
	112	-8.028	-13.967	-21.994
	114	-8.025	-10.508	-18.532
	116	-6.723	8.415	1.692
	118	-9.879	10.979	1.1
	120	-7.232	8.655	1.423
	122	-10.639	-0.553	-11.192
	124	-27.773	-12.823	-40.596
	126	-30.087	-42.43	-72.517
	128	-10.138	-3.089	-13.227
	130	-19.953	-31.368	-51.32
	132	-21.002	-29.496	-50.498
	134	-25.559	-35.508	-61.066
	136	-22.103	-19.984	-42.087
	138	-22.505	-26.668	-49.173
	140	-23.976	-47.45	-71.426
	142	-32.24	-34.339	-66.579
	144	-21.43	-31.752	-53.182
	146	-33.199	-36.678	-69.877
	148	-33.537	-34.835	-68.371
	150	-28.568	-52.236	-80.804
	152	-30.783	-38.616	-69.399
	154	-25.633	-61.632	-87.265
	156	-34.218	-38.724	-72.942
	158	-34.198	-22.714	-56.912
	160	-28.969	-29.901	-58.87
	162	-30.996	-16.777	-47.773
	164	-35.37	-25.676	-61.046
	166	-28.07	-57.007	-85.077
	168	-28.043	-25.605	-53.648
	170	-35.831	-33.421	-69.251
	172	-32.21	-28.719	-60.93
	174	-15.22	-54.334	-69.555
	176	-24.532	-42.152	-66.684
	178	-19.61	-35.826	-55.436
	180	-29.046	-35.135	-64.182
	182	-27.421	-51.637	-79.058
	184	-26.631	-62.799	-89.429
	186	-28.257	-37.958	-66.215
	188	-21.542	-34.213	-55.755
	190	-28.297	-26.027	-54.324
	192	-35.154	-34.188	-69.342
	194	-21.968	-11.249	-33.217
	196	-23.838	-37.323	-61.161
	198	-20.167	-5.016	-25.183
	200	-27.248	-22.066	-49.314
	202	-23.255	-30.138	-53.394
	204	-18.151	-27.963	-46.114
	206	-23.153	-30.138	-53.291
	208	-1.539	0.72	-0.819
	210	-1.716	-4.908	-6.624
	212	-19.634	-26.961	-46.595
	214	-23.775	-41.302	-65.076
	216	-33.354	-16.296	-49.65
	218	-29.604	-24.056	-53.661
	220	-16.798	-52.515	-69.313
	222	-1.532	-5.643	-7.175
	224	-31.948	-55.097	-87.045
	226	-26.87	-7.895	-34.765
	228	-27.124	-26.561	-53.685
	230	-1.504	-14.737	-16.241
	232	-1.552	-27.199	-28.751
	234	-1.437	-15.647	-17.084
	236	-1.587	-16.435	-18.023
	238	-1.648	6.042	4.394
	240	-1.593	1.753	0.16
	242	-1.601	-5.001	-6.602
	244	-1.618	-0.982	-2.601
	246	-1.582	-16.284	-17.866
	248	-1.597	-15.891	-17.489
	250	-1.53	-24.44	-25.97
	252	-1.462	-14.789	-16.251
	254	-1.673	-39.117	-40.789
	256	-1.788	-26.455	-28.242
	258	-1.724	-21.29	-23.014
	260	-1.693	-2.558	-4.251
	262	-1.658	3.424	1.766
	264	-1.624	0.587	-1.036
	266	-1.682	-14.928	-16.61
	268	-1.45	2.272	0.822
	270	-1.628	15.232	13.604
	272	-1.642	-19.962	-21.603
	274	-1.486	9.796	8.31
	276	-1.51	0.228	-1.282
	278	-1.384	17.492	16.108
	280	-1.418	-8.595	-10.013
	282	-1.526	-55.884	-57.41
	284	-1.48	-33.158	-34.638
	286	-1.432	-6.927	-8.359
	288	-1.498	-34.164	-35.662
	290	-1.428	-24.661	-26.088
	292	-1.351	-22.693	-24.045
	294	-1.471	-21.34	-22.811
	296	-1.406	-42.492	-43.897
	298	-1.421	-17.15	-18.572
	300	-1.543	-44.533	-46.076
	302	-1.435	-47.064	-48.499
	304	-1.585	-37.186	-38.771
	306	-1.424	-18.873	-20.296
	308	-1.745	-29.061	-30.806
	310	-1.676	-41.857	-43.533
	312	-2.469	-34.667	-37.136
	314	-2.601	-28.665	-31.266
	316	-2.725	-44.402	-47.127
	318	-2.725	-56.257	-58.983
	320	-3.643	-66.391	-70.034
	322	-3.985	-73.153	-77.138
	324	-4.474	-62.611	-67.085
	326	-3.74	-60.23	-63.97
	328	-4.107	-29.608	-33.715
	330	-3.916	-41.863	-45.778
	332	-4.216	-43.872	-48.089
	334	-3.108	-47.472	-50.58
	336	-2.895	-63.68	-66.575
	338	-2.673	-42.525	-45.198
	340	-2.37	-35.563	-37.933
	342	-2.379	-28.202	-30.581
	344	-2.371	-36.817	-39.188
	346	-2.134	-41.8	-43.934
	348	-1.909	-53.595	-55.504
	350	-1.686	-28.199	-29.885
	352	-1.613	-35.288	-36.901
	354	-1.7	-37.11	-38.81
	356	-1.674	-23.556	-25.23
	358	-1.745	-21.946	-23.691
	360	-1.701	-14.069	-15.77
	362	-1.636	-37.679	-39.316
	364	-1.576	-9.426	-11.002
	366	-1.677	-36.18	-37.857
	368	-1.634	-24.715	-26.35
	370	-1.477	-29.996	-31.473
	372	-5.138	-80.96	-86.098
	374	-5.538	-67.206	-72.744
	376	-1.606	-32.352	-33.958
	378	-4.45	-62.927	-67.378
	380	-5.087	-51.017	-56.104
	382	-5.018	-71.073	-76.091
	384	-1.61	-9.222	-10.831
	386	-5.379	-68.484	-73.863
	388	-6.065	-20.654	-26.719
	390	-7.612	-46.878	-54.49
	392	-6.097	-23.194	-29.292
	394	-6.227	-51.192	-57.419
	396	-15.981	-48.382	-64.364
	398	-17.259	-52.045	-69.304
	400	-17.127	-38.652	-55.779
	402	-16.405	-60.473	-76.878
	404	-18.914	-85.938	-104.852
	406	-19.47	-50.031	-69.502
	408	-17.323	-62	-79.322
	410	-13.126	-41.403	-54.528
	412	-12.127	-34.067	-46.194
	414	-16.013	-56.618	-72.631
	416	-9.776	-51.204	-60.98
	418	-13.79	-71.252	-85.043
	420	-14.986	-32.866	-47.853
	422	-12.519	-71.414	-83.933
	424	-16.911	-57.354	-74.265
	426	-15.484	-62.755	-78.239
	428	-16.974	-72.464	-89.438
	430	-20.85	-17.707	-38.557
	432	-19.59	-12.501	-32.092
	434	-11.925	-52.944	-64.869
	436	-20.956	-37.813	-58.77
	438	-25.348	-47.417	-72.764
	440	-20.667	-27.512	-48.179
	442	-19.521	-45.916	-65.438
	444	-26.483	-49.127	-75.61
	446	-30.869	-56.247	-87.115
	448	-30.04	-66.021	-96.06
	450	-39.503	-65.975	-105.478
	452	-32.15	-50.552	-82.701
	454	-33.364	-53.636	-87
	456	-33.129	-49.107	-82.236
	458	-41.44	-44.375	-85.815
	460	-36.907	-43.112	-80.019
	462	-46.002	-51.049	-97.051
	464	-42.678	-25.768	-68.447
	466	-43.532	-35.855	-79.386
	468	-33.94	-77.719	-111.659
	470	-45.185	-66.379	-111.564
	472	-45.481	-94.167	-139.648
	474	-40.922	-57.257	-98.178
	476	-38.384	-63.797	-102.182
	478	-43.289	-47.157	-90.446
	480	-48.832	-33.496	-82.328
	482	-51.299	-35.145	-86.444
	484	-51.402	-45.72	-97.121
	486	-47.901	-30.167	-78.068
	488	-46.723	-23.389	-70.112
	490	-36.289	-22.335	-58.624
	492	-41.984	-39.927	-81.911
	494	-38.014	-19.953	-57.967
	496	-35.973	-42.68	-78.652
	498	-46.375	-34.946	-81.321
	500	-50.585	-32.525	-83.11
	502	-52.784	-48.459	-101.242
	504	-48.238	-56.586	-104.824
	506	-49.013	-36.906	-85.918
	508	-49.968	-63.433	-113.401
	510	-52.907	-35.802	-88.709
	512	-47.821	-42.643	-90.464
	514	-46.072	-41.629	-87.702
	516	-49.609	-48.799	-98.407
	518	-46.586	-56.166	-102.752
	520	-43.82	-48.61	-92.43
	522	-50.638	-23.363	-74.002
	524	-50.112	-32.432	-82.544
	526	-44.037	-14.126	-58.164
	528	-51.827	-11.532	-63.358
	530	-48.576	-15.364	-63.94
	532	-50.436	-16.495	-66.93
	534	-51.394	-37.864	-89.258
	536	-40.907	-14.969	-55.876
	538	-49.089	-28.74	-77.829
	540	-41.893	-4.948	-46.84
	542	-41.482	-19.093	-60.575
	544	-44.641	18.572	-26.069
	546	-52.823	-24.659	-77.482
	548	-42.608	-4.795	-47.403
	550	-43.499	-35.059	-78.558
	552	-49.788	-30.604	-80.392
	554	-48.842	-61.901	-110.743
	556	-50.559	-42.512	-93.071
	558	-44.206	-19.82	-64.025
	560	-47.283	-21.314	-68.597
	562	-41.898	-38.951	-80.848
	564	-52.85	-62.258	-115.108
	566	-45.797	-31.122	-76.919
	568	-47.132	-6.336	-53.468
	570	-48.635	-4.78	-53.415
	572	-49.212	-9.149	-58.36
	574	-41.922	-4.798	-46.72
	576	-34.208	-20.78	-54.988
	578	-53.31	-62.98	-116.29
	580	-51.771	-65.99	-117.761
	582	-48.709	-25.425	-74.134
	584	-48.95	-38.189	-87.139
	586	-46.438	-65.073	-111.511
	588	-50.727	-39.473	-90.2
	590	-38.84	-52.474	-91.314
	592	-51.757	-40.857	-92.614
	594	-44.218	-37.695	-81.913
	596	-53.059	-39.139	-92.198
	598	-47.922	-28.619	-76.542
	600	-47.507	-42.383	-89.89
	602	-44.067	-25.063	-69.13
	604	-41.188	-8.294	-49.482
	606	-52.52	-38.351	-90.871
	608	-54.024	-7.061	-61.085
	610	-47.626	-22.355	-69.981
	612	-44.903	-18.532	-63.435
	614	-41.921	-24.605	-66.526
	616	-45.743	-11.49	-57.233
	618	-33.851	-33.341	-67.192
	620	-50.821	-44.73	-95.551
	622	-42.999	-33.641	-76.64
	624	-47.52	-37.396	-84.916
	626	-40.871	-48.047	-88.917
	628	-46.517	-48.845	-95.362
	630	-44.996	-25.804	-70.8
	632	-42.631	-43.628	-86.259
	634	-36.04	-55.63	-91.67
	636	-45.008	-54.284	-99.292
	638	-39.056	-44.394	-83.45
	640	-44.64	-52.457	-97.097
	642	-44.194	-64.867	-109.061
	644	-47.681	-70.521	-118.202
	646	-42.371	-62.194	-104.564
	648	-42.666	-59.496	-102.161
	650	-44.128	-55.568	-99.697
	652	-42.379	-94.667	-137.046
	654	-39.716	-44.495	-84.212
	656	-43.131	-50.449	-93.58
	658	-45.251	-53.093	-98.345
	660	-36.707	-47.771	-84.478
	662	-36.133	-52.76	-88.893
	664	-35.078	-36.021	-71.1
	666	-3.52	-76.904	-80.425
	668	-44.008	-62.282	-106.291
	670	-44.085	-58.8	-102.885
	672	-53.441	-57.191	-110.632
	674	-48.908	-52.046	-100.953
	676	-44.814	-22.818	-67.632
	678	-56.928	-90.689	-147.617
	680	-50.606	-42.461	-93.067
	682	-49.408	-55.492	-104.9
	684	-49.39	-89.885	-139.275
	686	-49.181	-68.806	-117.988
	688	-58.527	-70.519	-129.046
	690	-52.406	-69.663	-122.069
	692	-49.162	-61.377	-110.539
	694	-54.162	-80.079	-134.241
	696	-58.336	-69.874	-128.21
	698	-58.246	-72.712	-130.958
	700	-45.462	-72.698	-118.16
	702	-50.493	-76.192	-126.685
	704	-45.738	-82.28	-128.018
	706	-4.812	-63.138	-67.951
	708	-52.933	-60.853	-113.786
	710	-47.87	-49.814	-97.684
	712	-55.951	-95.132	-151.083
	714	-52.928	-83.564	-136.492
	716	-46.42	-83.713	-130.133
	718	-48.728	-59.77	-108.498
	720	-47.69	-74.65	-122.34
	722	-52.922	-43.958	-96.88
	724	-47.26	-34.496	-81.755
	726	-46.553	-70.18	-116.732
	728	-47.768	-106.218	-153.987
	730	-45.232	-96.662	-141.895
	732	-41.248	-93.453	-134.701
	734	-34.965	-89.236	-124.202
	736	-33.053	-87.319	-120.372
	738	-35.14	-47.07	-82.209
	740	-32.035	-4.239	-36.274
	742	-35.949	-39.648	-75.597
	744	-37.56	-37.915	-75.475
	746	-34.299	-47.748	-82.047
	748	-38.078	-39.872	-77.95
	750	-38.571	-50.969	-89.541
	752	-39.823	-47.103	-86.926
	754	-44.086	-61.202	-105.289
	756	-40.161	-47.333	-87.494
	758	-46.187	-52.647	-98.834
	760	-35.183	-57.899	-93.082
	762	-41.433	-29.505	-70.939
	764	-43.631	-59.192	-102.823
	766	-44.423	-55.591	-100.014
	768	-41.937	-47.983	-89.92
	770	-48.309	-22.792	-71.101
	772	-49.49	-55.822	-105.313
	774	-41.571	-56.4	-97.97
	776	-46.65	-62.293	-108.942
	778	-38.262	-43.486	-81.747
	780	-41.965	-31.902	-73.867
	782	-32.238	-28.024	-60.261
	784	-43.666	-72.708	-116.374
	786	-39.405	-56.299	-95.704
	788	-40.446	-56.115	-96.561
	790	-44.383	-64.809	-109.193
	792	-40.711	-36.558	-77.269
	794	-46.966	-42.336	-89.302
	796	-44.088	-37.811	-81.899
	798	-45.35	3.094	-42.257
	800	-40.525	-19.549	-60.075
	802	-32.138	-61.086	-93.224
	804	-36.293	-41.928	-78.221
	806	-36.477	-48.894	-85.371
	808	-23.296	-39.637	-62.933
	810	-32.54	-56.895	-89.435
	812	-23.627	-22.051	-45.678
	814	-19.555	-44.46	-64.014
	816	-24.486	-20.696	-45.182
	818	-26.342	-24.691	-51.032
	820	-26.724	-61.802	-88.526
	822	-28.276	-36.138	-64.414
	824	-28.938	-43.763	-72.701
	826	-24.383	-47.064	-71.447
	828	-29.215	-55.904	-85.118
	830	-28.186	-53.883	-82.069
	832	-30.202	-26.824	-57.027
	834	-21.414	-23.838	-45.252
	836	-23.608	-49.256	-72.864
	838	-22.373	-46.556	-68.929
	840	-19.207	-33.43	-52.637
	842	-18.464	-53.312	-71.775
	844	-18.645	-36.884	-55.529
	846	-15.394	-42.968	-58.362
	848	-14.124	-46.799	-60.923
	850	-11.876	-55.272	-67.149
	852	-15.961	-73.904	-89.865
	854	-13.786	-52.801	-66.587
	856	-12.169	-40.596	-52.765
	858	-13.281	-54.843	-68.124
	860	-16.321	-34.744	-51.065
	862	-13.312	-50.081	-63.393
	864	-18.312	-70.307	-88.619
	866	-17.576	-63.401	-80.977
	868	-18.449	-61.275	-79.724
	870	-14.104	-61.333	-75.437
	872	-13.644	-48.831	-62.475
	874	-16.219	-50.938	-67.157
	876	-20.235	-35.016	-55.252
	878	-17.727	-27.232	-44.959
	880	-23.442	-44.354	-67.795
	882	-22.437	-29.156	-51.593
	884	-28.82	-34.387	-63.206
	886	-24.473	-29.368	-53.841
	888	-25.745	-21.343	-47.088
	890	-24.454	-33.936	-58.39
	892	-31.197	-10.248	-41.445
	894	-39.182	-36.215	-75.397
	896	-35.492	-6.112	-41.604
	898	-35.675	-26.474	-62.149
	900	-39.198	-18.701	-57.899
	902	-30.067	-46.083	-76.15
	904	-32.254	-7.588	-39.841
	906	-38.394	-30.129	-68.523
	908	-45.384	-9.741	-55.125
	910	-43.003	-30.437	-73.441
	912	-37.957	-8.216	-46.173
	914	-38.503	-3.503	-42.006
	916	-37.135	-5.556	-42.691
	918	-40.134	-37.036	-77.17
	920	-50.878	-40.33	-91.209
	922	-49.829	-36.538	-86.367
	924	-45.693	-53.161	-98.854
	926	-51.172	-30.268	-81.44
	928	-43.533	-20.372	-63.905
	930	-41.721	-15.878	-57.599
	932	-45.37	-28.252	-73.622
	934	-49.797	-44.893	-94.689
	936	-47.905	-46.46	-94.366
	938	-48.294	-13.985	-62.278
	940	-53.374	-17.747	-71.121
	942	-51.186	-25.32	-76.506
	944	-52.002	-29.707	-81.71
	946	-39.206	-47.088	-86.294
	948	-51.093	-44.673	-95.767
	950	-48.245	-33.955	-82.2
	952	-40.109	-20.75	-60.859
	954	-54.592	-19.149	-73.741
	956	-53.072	-29.198	-82.27
	958	-51.051	-22.003	-73.053
	960	-47.193	-27.32	-74.512
	962	-58.999	-22.717	-81.715
	964	-57.333	-39.774	-97.108
	966	-54.603	-23.11	-77.713
	968	-55.598	-12.286	-67.885
	970	-54.99	-40.132	-95.122
	972	-51.559	-34.084	-85.643
	974	-48.282	-36.855	-85.137
	976	-51.993	-17.048	-69.04
	978	-47.97	-14.573	-62.544
	980	-50.617	-56.023	-106.639
	982	-47.57	-32.17	-79.74
	984	-51.899	-26.367	-78.266
	986	-51.857	-66.939	-118.796
	988	-54.073	-35.276	-89.349
	990	-58.328	-52.9	-111.229
	992	-51.715	-40.222	-91.938
	994	-54.041	-62.489	-116.53
	996	-47.467	-29.564	-77.031
	998	-54.697	-67.454	-122.151
	1000	-48.205	-35.635	-83.84
	1002	-47.915	-63.678	-111.593
	1004	-44.632	-40.912	-85.544
	1006	-53.032	-23.263	-76.295
	1008	-49.772	-21.918	-71.69
	1010	-55.364	-17.486	-72.849
	1012	-52.821	-48.768	-101.589
	1014	-53.518	-4.853	-58.37
	1016	-61.478	-38.447	-99.925
	1018	-54.698	-20.672	-75.37
	1020	-53.906	-39.998	-93.903
	1022	-53.262	-5.063	-58.324
	1024	-51.314	-57.252	-108.567
	1026	-53.54	-40.114	-93.655
	1028	-56.791	-31.916	-88.708
	1030	-52.872	-53.664	-106.536
	1032	-46.875	-38.416	-85.291
	1034	-56.637	-57.788	-114.425
	1036	-51.045	-54.394	-105.439
	1038	-52.086	-34.843	-86.929
	1040	-43.603	-35.75	-79.353
	1042	-45.728	-54.405	-100.133
	1044	-55.961	-44.069	-100.03
	1046	-1.671	-28.13	-29.801
	1048	-1.86	-22.32	-24.18
	1050	-1.794	-15.903	-17.697
	1052	-1.54	-10.702	-12.243
	1054	-34.187	-29.988	-64.175
	1056	-1.538	10.584	9.046
	1058	-1.279	6.891	5.611
	1060	-42.443	-9.43	-51.873
	1062	-31.74	2.719	-29.021
	1064	-39.24	-58.263	-97.503
	1066	-29.965	-26.004	-55.97
	1068	-40.625	-24.703	-65.328
	1070	-37.351	-20.979	-58.33
	1072	-54.497	-32.238	-86.735
	1074	-54.594	-27.485	-82.079
	1076	-49.484	-22.367	-71.851
	1078	-60.144	-24.419	-84.563
	1080	-49.445	-17.276	-66.721
	1082	-49.203	-13.179	-62.381
	1084	-51.278	-8.504	-59.782
	1086	-57.522	-10.521	-68.043
	1088	-57.134	-32.084	-89.218
	1090	-54.009	-13.453	-67.462
	1092	-50.156	-34.978	-85.135
	1094	-43.292	-42.582	-85.874
	1096	-40.518	-9.194	-49.713
	1098	-40.214	-10.782	-50.997
	1100	-43.534	-13.99	-57.524
	1102	-42.635	-6.692	-49.327
	1104	-52.146	0.815	-51.331
	1106	-46.501	-28.9	-75.401
	1108	-48.638	-2.941	-51.579
	1110	-43.099	-16.15	-59.249
	1112	-41.486	-2.691	-44.177
	1114	-44.939	-1.863	-46.802
	1116	-48.55	-29.709	-78.258
	1118	-49.61	-16.937	-66.548
	1120	-46.016	-35.198	-81.215
	1122	-51.568	-55.66	-107.228
	1124	-53.945	-17.304	-71.249
	1126	-48.552	-29.938	-78.491
	1128	-41.752	-24.259	-66.011
	1130	-45.778	-46.664	-92.442
	1132	-49.249	-48.256	-97.504
	1134	-43.072	-39.59	-82.662
	1136	-45.922	-26.404	-72.325
	1138	-45.147	-22.634	-67.781
	1140	-42.476	-40.501	-82.977
	1142	-44.938	-38.804	-83.742
	1144	-38.338	-20.199	-58.537
	1146	-37.045	-32.649	-69.694
	1148	-36.134	-26.416	-62.551
	1150	-31.769	-9.907	-41.676
	1152	-41.937	-38.37	-80.307
	1154	-46.493	-11.07	-57.563
	1156	-41.97	-36.607	-78.577
	1158	-45.972	-35.292	-81.264
	1160	-41.874	-30.644	-72.518
	1162	-37.536	-51.411	-88.947
	1164	-41.975	-44.213	-86.188
	1166	-36.187	-49.484	-85.671
	1168	-46.386	-57.971	-104.357
	1170	-2.374	-5.538	-7.913
	1172	-2.539	-13.813	-16.352
	1174	-2.295	-7.045	-9.341
	1176	-2.394	-21.221	-23.614
	1178	-2.425	-9.082	-11.507
	1180	-44.596	-37.864	-82.461
	1182	-46.394	-43.739	-90.133
	1184	-2.34	-19.355	-21.695
	1186	-2.477	-15.221	-17.698
	1188	-2.449	-13.765	-16.214
	1190	-32.714	-25.424	-58.138
	1192	-34.385	-17.112	-51.497
	1194	-2.643	-10.954	-13.597
	1196	-39.225	-36.9	-76.125
	1198	-39.735	-27.325	-67.06
	1200	-41.339	-21.25	-62.589
	1202	-3.572	1.63	-1.942
	1204	-3.631	-5.288	-8.919
	1206	-51.275	-33.552	-84.827
	1208	-46.551	-39.03	-85.581
	1210	-44.75	-26.713	-71.463
	1212	-4.353	9.367	5.014
	1214	-46.498	-36.323	-82.821
	1216	-47.101	15.309	-31.792
	1218	-40.302	-41.625	-81.926
	1220	-43.758	-16.932	-60.69
	1222	-46.887	-28.262	-75.15
	1224	-47.416	-38.419	-85.835
	1226	-40.13	-47.271	-87.401
	1228	-44.142	-44.12	-88.262
	1230	-49.969	-50.477	-100.446
	1232	-45.647	-49.026	-94.674
	1234	-46.855	-30.293	-77.148
	1236	-54.861	-34.677	-89.539
	1238	-49.812	-24.215	-74.027
	1240	-46.84	-27.341	-74.181
	1242	-47.256	-30.606	-77.861
	1244	-39.858	-19.928	-59.786
	1246	-37.786	-3.393	-41.179
	1248	-41.462	-36.188	-77.65
	1250	-46.001	-19.884	-65.885
	1252	-37.07	-17.221	-54.291
	1254	-52.714	-3.575	-56.289
	1256	-36.261	-36.881	-73.141
	1258	-2.287	-30.966	-33.253
	1260	-2.194	-0.523	-2.716
	1262	-41.302	-22.941	-64.243
	1264	-2.471	-12.758	-15.23
	1266	-41.307	-34.587	-75.894
	1268	-43.525	-21.888	-65.412
	1270	-43.79	-27.218	-71.009
	1272	-46.43	-29.902	-76.333
	1274	-47.278	-52.475	-99.753
	1276	-44.341	-17.544	-61.885
	1278	-48.429	-38.589	-87.018
	1280	-52.564	-46.874	-99.438
	1282	-54.903	-30.601	-85.504
	1284	-61.845	-34.067	-95.911
	1286	-52.226	-59.686	-111.912
	1288	-42.82	-33.375	-76.194
	1290	-46.794	-44.864	-91.658
	1292	-40.39	-16.583	-56.973
	1294	-37.431	-18.222	-55.652
	1296	-37.828	-10.709	-48.537
	1298	-35.216	-19.09	-54.306
	1300	-23.553	-12.551	-36.104
	1302	-36.143	-9.569	-45.712
	1304	-35.776	-13.601	-49.377
	1306	-41.633	-24.802	-66.434
	1308	-35.655	-17.653	-53.308
	1310	-30.343	-7.035	-37.378
	1312	-30.619	-20.756	-51.375
	1314	-29.44	-8.586	-38.026
	1316	-31.011	-21.989	-53.001
	1318	-30.184	8.588	-21.596
	1320	-36.743	1.752	-34.991
	1322	-40.568	-34.418	-74.985
	1324	-33.195	-12.199	-45.394
	1326	-23.479	-0.09	-23.569
	1328	-34.936	1.516	-33.42
	1330	-28.598	-7.13	-35.728
	1332	-23.242	-5.78	-29.022
	1334	-26.772	-7.173	-33.945
	1336	-17.511	1.311	-16.2
	1338	-24.234	-9.809	-34.044
	1340	-19.887	4.119	-15.768
	1342	-23.354	-2.258	-25.612
	1344	-23.443	-14.561	-38.004
	1346	-21.36	-5.053	-26.413
	1348	-28.215	-5.175	-33.39
	1350	-26.077	-24.038	-50.116
	1352	-26.901	-38.24	-65.141
	1354	-27.117	-35.775	-62.891
	1356	-27.699	-44.808	-72.508
	1358	-18.503	-34.673	-53.176
	1360	-1.966	-3.237	-5.203
	1362	-1.864	3.468	1.604
	1364	-1.901	8.72	6.819
	1366	-15.977	4.648	-11.33
	1368	-1.795	22.394	20.599
	1370	-1.902	6.572	4.67
	1372	-18.602	-15.127	-33.729
	1374	-1.77	20.667	18.897
	1376	-17.739	-22.222	-39.961
	1378	-1.94	-7.616	-9.556
	1380	-1.835	2.663	0.828
	1382	-1.649	-7.307	-8.956
	1384	-1.779	-33.714	-35.492
	1386	-2.196	-12.121	-14.316
	1388	-2.204	-13.518	-15.722
	1390	-2.234	-4.821	-7.055
	1392	-1.882	-7.999	-9.881
	1394	-1.875	-7.535	-9.41
	1396	-1.773	-3.994	-5.767
	1398	-22.734	-36.675	-59.409
	1400	-20.002	-33.21	-53.212
	1402	-2.206	-10.501	-12.706
	1404	-1.728	-36.389	-38.118
	1406	-1.636	-0.523	-2.159
	1408	-1.459	-7.555	-9.014
	1410	-1.507	-4.144	-5.65
	1412	-1.411	4.675	3.264
	1414	-1.332	0.776	-0.556
	1416	-1.296	10.198	8.902
	1418	-1.265	-0.659	-1.924
	1420	-1.348	-8.032	-9.38
	1422	-1.296	-1.15	-2.446
	1424	-1.264	-10.551	-11.815
	1426	-1.233	-6.817	-8.05
	1428	-1.273	5.079	3.806
	1430	-1.397	-10.489	-11.886
	1432	-1.454	-0.711	-2.165
	1434	-1.544	2.778	1.233
	1436	-1.594	3.847	2.253
	1438	-1.684	-2.308	-3.993
	1440	-1.733	-10.341	-12.074
	1442	-1.834	1.102	-0.732
	1444	-1.669	4.243	2.574
	1446	-1.792	-7.309	-9.101
	1448	-2.03	13.457	11.428
	1450	-1.868	13.079	11.211
	1452	-1.621	25.68	24.059
	1454	-1.66	13.204	11.544
	1456	-2.098	6.5	4.402
	1458	-1.734	17.332	15.598
	1460	-1.48	12.983	11.503
	1462	-1.517	5.604	4.087
	1464	-1.362	27.179	25.817
	1466	-1.521	19.46	17.939
	1468	-1.671	16.058	14.387
	1470	-1.934	14.886	12.952
	1472	-1.831	11.664	9.833
	1474	-2.016	-15.284	-17.3
	1476	-1.867	-19.577	-21.443
	1478	-1.727	-13.999	-15.726
	1480	-1.684	-25.946	-27.631
	1482	-1.504	-45.855	-47.359
	1484	-1.777	-38.777	-40.554
	1486	-1.801	-29.14	-30.941
	1488	-1.886	-11.009	-12.895
	1490	-1.797	-3.041	-4.838
	1492	-1.707	-19.808	-21.515
	1494	-3.963	-12.773	-16.735
	1496	-20.901	-24.052	-44.953
	1498	-25.276	-30.056	-55.332
	1500	-17.738	-25.184	-42.922
	1502	-4.053	-20.77	-24.823
	1504	-25.26	-25.35	-50.61
	1506	-21.591	-35.142	-56.732
	1508	-28.741	-34.271	-63.012
	1510	-27.989	-16.75	-44.739
	1512	-27.837	-17.62	-45.457
	1514	-25.101	34.704	9.604
	1516	-29.019	10.328	-18.691
	1518	-19.899	-12.045	-31.945
	1520	-27.254	-30.536	-57.79
	1522	-30.674	-18.283	-48.957
	1524	-23.764	-17.581	-41.345
	1526	-4.301	8.647	4.345
	1528	-5.225	-0.523	-5.748
	1530	-4.771	-5.699	-10.47
	1532	-32.602	-1.64	-34.242
	1534	-28.605	5.335	-23.27
	1536	-24.68	6.578	-18.102
	1538	-4.203	-7.239	-11.442
	1540	-22.794	0.264	-22.53
	1542	-27.26	5.763	-21.498
	1544	-28.366	-3.527	-31.893
	1546	-4.389	-2.623	-7.012
	1548	-4.373	15.355	10.983
	1550	-5.558	3.913	-1.645
	1552	-5.892	4.169	-1.723
	1554	-5.97	17.277	11.307
	1556	-23.943	-13.972	-37.916
	1558	-24.283	-1.806	-26.089
	1560	-5.827	-7.193	-13.02
	1562	-5.944	1.002	-4.942
	1564	-29.084	6.944	-22.14
	1566	-10.211	14.565	4.354
	1568	-9.751	1.152	-8.599
	1570	-11.336	-22.265	-33.601
	1572	-10.212	-13.544	-23.755
	1574	-10.853	11.765	0.912
	1576	-8.264	14.447	6.183
	1578	-9.268	6.389	-2.879
	1580	-10.353	24.581	14.228
	1582	-10.554	22.217	11.663
	1584	-10.006	22.576	12.57
	1586	-11.08	14.365	3.285
	1588	-9.401	7.519	-1.883
	1590	-7.803	24.842	17.039
	1592	-6.224	15.777	9.554
	1594	-5.515	20.691	15.176
	1596	-8.522	31.852	23.33
	1598	-10.256	39.011	28.755
	1600	-7.158	20.693	13.535
	1602	-5.966	40.333	34.366
	1604	-5.657	25.326	19.669
	1606	-5.805	33.896	28.091
	1608	-5.541	42.131	36.59
	1610	-6.422	39.338	32.916
	1612	-7.55	28.223	20.672
	1614	-8.216	40.654	32.438
	1616	-8.591	24.221	15.63
	1618	-11.614	29.463	17.849
	1620	-17.99	39.938	21.948
	1622	-29.169	1.043	-28.126
	1624	-14.118	9.416	-4.702
	1626	-19.184	23.654	4.47
	1628	-18.047	10.809	-7.238
	1630	-13.15	12.939	-0.211
	1632	-13.683	28.337	14.654
	1634	-20.804	38.351	17.546
	1636	-12.01	4.027	-7.982
	1638	-22.846	35.89	13.044
	1640	-17.553	33.207	15.655
	1642	-20.224	29.427	9.204
	1644	-21.079	33.003	11.924
	1646	-20.662	38.743	18.08
	1648	-19.383	15.305	-4.079
	1650	-25.501	18.459	-7.042
	1652	-31.674	32.828	1.153
	1654	-32.8	34.262	1.462
	1656	-25.622	20.479	-5.143
	1658	-18.069	16.784	-1.285
	1660	-21.476	11.211	-10.266
	1662	-20.881	31.217	10.335
	1664	-16.604	21.14	4.536
	1666	-17.531	12.533	-4.999
	1668	-22.133	17.266	-4.867
	1670	-23.994	22.33	-1.664
	1672	-23.433	35.747	12.314
	1674	-26.034	40.78	14.746
	1676	-23.82	38.129	14.309
	1678	-24.414	28.92	4.506
	1680	-27.295	30.706	3.411
	1682	-21.641	43.425	21.784
	1684	-24.094	22.912	-1.182
	1686	-24.753	27.947	3.193
	1688	-21.3	11.5	-9.801
	1690	-34.705	33.494	-1.211
	1692	-26.369	30.281	3.911
	1694	-21.698	15.722	-5.976
	1696	-23.822	41.586	17.764
	1698	-25.853	25.574	-0.279
	1700	-21.272	34.71	13.439
	1702	-24.573	37.119	12.546
	1704	-34.718	15.545	-19.173
	1706	-47.771	34.604	-13.167
	1708	-49.702	17.418	-32.283
	1710	-44.054	27.421	-16.633
	1712	-41.028	11.328	-29.701
	1714	-34.148	5.803	-28.345
	1716	-37.707	12.172	-25.535
	1718	-38.789	27.117	-11.673
	1720	-49.216	49.684	0.469
	1722	-46.354	42.792	-3.562
	1724	-43.923	38.841	-5.082
	1726	-40.96	16.887	-24.073
	1728	-44.867	14.785	-30.082
	1730	-42.522	6.836	-35.686
	1732	-24.955	16.638	-8.317
	1734	-42.939	21.577	-21.363
	1736	-26.37	16.147	-10.224
	1738	-17.366	25.885	8.519
	1740	-32.823	26.178	-6.645
	1742	-24.859	27.263	2.404
	1744	-28.522	32.805	4.282
	1746	-18.961	14.484	-4.477
	1748	-18.486	-4.804	-23.29
	1750	-22.327	11.738	-10.588
	1752	-43.51	8.171	-35.339
	1754	-34.459	16.736	-17.723
	1756	-38.634	7.142	-31.491
	1758	-38.617	12.218	-26.399
	1760	-35.585	-0.278	-35.863
	1762	-31.575	13.901	-17.675
	1764	-27.966	16.569	-11.397
	1766	-29.775	9.569	-20.206
	1768	-34.304	-20.719	-55.023
	1770	-41.345	12.243	-29.102
	1772	-32.406	-19.474	-51.88
	1774	-37.87	16.477	-21.394
	1776	-38.703	-4.812	-43.515
	1778	-19.946	14.718	-5.228
	1780	-16.188	13.33	-2.859
	1782	-19.3	20.535	1.235
	1784	-4.958	3.521	-1.437
	1786	-12.4	12.195	-0.205
	1788	-10.244	8.983	-1.261
	1790	-12.579	8.146	-4.433
	1792	-11.776	3.962	-7.814
	1794	-13.557	17.22	3.663
	1796	-13.515	13.933	0.419
	1798	-13.117	6.551	-6.567
	1800	-12.393	26.747	14.354
	1802	-14.455	9.889	-4.566
	1804	-13.923	19.309	5.386
	1806	-14.776	32.063	17.287
	1808	-19.163	18.522	-0.641
	1810	-17.825	11.658	-6.167
	1812	-20.304	7.597	-12.707
	1814	-19.857	-13.718	-33.575
	1816	-24.879	-7.265	-32.144
	1818	-21.43	4.204	-17.226
	1820	-28.172	-9.149	-37.321
	1822	-27.889	-34.784	-62.673
	1824	-31.379	-6.536	-37.914
	1826	-25.196	11.051	-14.145
	1828	-21.715	-24.878	-46.594
	1830	-22.039	-22.718	-44.757
	1832	-15.988	-10.377	-26.364
	1834	-18.065	-2.46	-20.525
	1836	-14.837	1.961	-12.876
	1838	-20.752	4.542	-16.21
	1840	-26.652	11.902	-14.751
	1842	-21.125	-8.005	-29.13
	1844	-20.564	3.862	-16.702
	1846	-20.566	-2.355	-22.921
	1848	-19.029	-5.672	-24.701
	1850	-22.63	-9.45	-32.08
	1852	-19.512	-20.768	-40.28
	1854	-18.441	-24.824	-43.266
	1856	-14.494	-4.528	-19.022
	1858	-17.703	4.929	-12.774
	1860	-17.944	8.611	-9.333
	1862	-25.127	-1.002	-26.129
	1864	-24.198	5.58	-18.618
	1866	-22.273	4.479	-17.793
	1868	-24.212	5.203	-19.009
	1870	-17.615	-9.567	-27.182
	1872	-17.91	14.202	-3.709
	1874	-14.354	-3.352	-17.706
	1876	-15.282	-4.399	-19.681
	1878	-19.198	-9.655	-28.853
	1880	-20.427	-17.982	-38.408
	1882	-20.803	11.306	-9.497
	1884	-25.872	-15.532	-41.404
	1886	-25.418	5.89	-19.528
	1888	-26.76	7.453	-19.307
	1890	-31.125	6.034	-25.09
	1892	-30.119	-1.429	-31.547
	1894	-23.694	-12.456	-36.15
	1896	-25.475	-18.259	-43.734
	1898	-17.949	-17.567	-35.516
	1900	-22.577	-14.05	-36.627
	1902	-26.265	-20.905	-47.17
	1904	-16.27	-0.993	-17.262
	1906	-17.442	-1.05	-18.492
	1908	-16.149	3.593	-12.556
	1910	-13.585	-23.265	-36.85
	1912	-20.332	-25.961	-46.293
	1914	-17.983	-1.255	-19.238
	1916	-13.521	-0.444	-13.965
	1918	-19.836	-17.717	-37.554
	1920	-18.241	-12.915	-31.157
	1922	-23.502	-22.158	-45.66
	1924	-22.04	-35.325	-57.365
	1926	-25.651	-29.492	-55.143
	1928	-27.788	-15.463	-43.252
	1930	-27.733	-6.054	-33.786
	1932	-23.909	-11.661	-35.57
	1934	-22.312	-13.527	-35.839
	1936	-21.373	-24.329	-45.703
	1938	-16.827	-7.509	-24.336
	1940	-15.203	-9.452	-24.655
	1942	-17.926	-17.314	-35.24
	1944	-15.62	-0.369	-15.989
	1946	-14.929	0.379	-14.55
	1948	-10.709	9.82	-0.89
	1950	-14.585	-4.628	-19.213
	1952	-14.413	-0.199	-14.612
	1954	-12.728	-18.401	-31.129
	1956	-13.756	-7.397	-21.153
	1958	-16.294	-12.975	-29.27
	1960	-19.225	-0.849	-20.073
	1962	-14.003	1.46	-12.542
	1964	-9.969	0.492	-9.478
	1966	-27.075	-28.229	-55.304
	1968	-15.514	-12.133	-27.647
	1970	-22.025	-22.031	-44.056
	1972	-15.052	-5.21	-20.262
	1974	-16.623	-8.467	-25.09
	1976	-15.768	1.423	-14.345
	1978	-11.579	-9.313	-20.892
	1980	-13.9	12.575	-1.325
	1982	-17.939	0.796	-17.143
	1984	-14.32	20.228	5.907
	1986	-16.398	16.004	-0.394
	1988	-14.411	3.597	-10.814
	1990	-20.47	1.307	-19.163
	1992	-17.656	-11.344	-29
	1994	-16.028	-1.488	-17.516
	1996	-14.538	6.501	-8.037
	1998	-12.115	-1.965	-14.079
	2000	-19.533	-1.922	-21.455
	2002	-20.13	17.296	-2.834
	2004	-17.123	2.141	-14.982
	2006	-21.414	-0.034	-21.447
	2008	-14.228	-3.556	-17.784
	2010	-15.459	-9.279	-24.738
	2012	-12.845	-5.57	-18.415
	2014	-17.402	25.523	8.121
	2016	-14.149	13.941	-0.208
	2018	-12.878	19.158	6.279
	2020	-16.558	10.562	-5.996
	2022	-15.374	9.511	-5.863
	2024	-14.732	28.854	14.122
	2026	-15.138	-4.81	-19.948
	2028	-10.655	-5.524	-16.179
	2030	-12.372	-9.873	-22.245
	2032	-14.128	-0.473	-14.602
	2034	-18.332	-34.561	-52.893
	2036	-17.203	11.996	-5.207
	2038	-17.605	14.304	-3.301
	2040	-15.216	13.067	-2.149
	2042	-13.656	30.356	16.699
	2044	-12.109	24.747	12.638
	2046	-11.339	32.586	21.247
	2048	-9.449	47.333	37.885
	2050	-10.361	35.314	24.953
	2052	-12.832	45.976	33.144
	2054	-11.178	10.517	-0.662
	2056	-11.383	37.2	25.817
	2058	-13.709	41.641	27.933
	2060	-11.479	47.48	36.001
	2062	-10.829	31.375	20.546
	2064	-10.069	29.866	19.798
	2066	-9.333	28.081	18.748
	2068	-9.64	30.728	21.088
	2070	-9.718	25.577	15.858
	2072	-9.924	15.601	5.677
	2074	-12.879	27.719	14.84
	2076	-17.568	25.601	8.032
	2078	-16.696	17.332	0.637
	2080	-17.421	-0.672	-18.093
	2082	-13.345	0.799	-12.546
	2084	-14.681	23.923	9.242
	2086	-13.029	6.047	-6.982
	2088	-11.157	10.028	-1.128
	2090	-10.608	-5.756	-16.364
	2092	-9.689	17.205	7.516
	2094	-11.821	6.27	-5.551
	2096	-11.185	10.278	-0.907
	2098	-13.186	24.819	11.633
	2100	-13.332	5.453	-7.879
	2102	-13.181	12.643	-0.539
	2104	-15.157	29.522	14.366
	2106	-14.755	2.093	-12.661
	2108	-13.098	-1.091	-14.189
	2110	-12.508	9.167	-3.341
	2112	-12.81	25.675	12.866
	2114	-12.002	27.851	15.849
	2116	-15.308	23.22	7.911
	2118	-11.45	16.033	4.583
	2120	-13.616	35.317	21.702
	2122	-12.675	31.851	19.175
	2124	-13.529	15.885	2.356
	2126	-15.535	13.831	-1.704
	2128	-15.748	10.502	-5.245
	2130	-13.869	36.814	22.946
	2132	-11.222	11.042	-0.181
	2134	-15.963	19.362	3.399
	2136	-12.999	2.43	-10.568
	2138	-16.654	32.828	16.175
	2140	-16.683	37.135	20.453
	2142	-15.854	33.567	17.714
	2144	-19.795	31.315	11.52
	2146	-20.534	12.336	-8.198
	2148	-20.907	9.64	-11.266
	2150	-22.616	6.713	-15.903
	2152	-23.011	23.682	0.671
	2154	-20.806	37.257	16.451
	2156	-16.814	22.776	5.962
	2158	-24.574	19.522	-5.052
	2160	-19.704	18.849	-0.855
	2162	-14.833	13.518	-1.314
	2164	-12.383	21.325	8.941
	2166	-13.749	29.793	16.044
	2168	-11.481	5.693	-5.788
	2170	-15.055	9.026	-6.029
	2172	-14.223	18.885	4.662
	2174	-12.265	13.757	1.492
	2176	-11.006	6.735	-4.271
	2178	-9.696	7.068	-2.627
	2180	-7.898	-11.746	-19.645
	2182	-9.755	29.965	20.209
	2184	-7.976	26.219	18.243
	2186	-8.304	29.907	21.603
	2188	-6.914	32.998	26.085
	2190	-7.815	19.474	11.66
	2192	-7.813	12.593	4.78
	2194	-9.003	31.728	22.725
	2196	-8.064	13.064	4.999
	2198	-7.649	29.663	22.014
	2200	-9.692	46.769	37.077
	2202	-8.778	5.051	-3.728
	2204	-9.298	-10.836	-20.134
	2206	-9.217	-2.615	-11.832
	2208	-8.279	3.304	-4.975
	2210	-7.391	5.422	-1.969
	2212	-8.303	5.715	-2.588
	2214	-8.552	21.212	12.66
	2216	-9.585	10.221	0.636
	2218	-6.703	33.362	26.66
	2220	-7.154	17.95	10.797
	2222	-7.415	17.82	10.405
	2224	-7.398	10.594	3.196
	2226	-8.883	-2.063	-10.946
	2228	-9.569	22.32	12.751
	2230	-7.812	-7.494	-15.306
	2232	-7.116	-4.297	-11.413
	2234	-7.076	1.677	-5.399
	2236	-6.79	-1.361	-8.151
	2238	-8.569	0.877	-7.692
	2240	-7.042	-16.452	-23.494
	2242	-6.551	13.982	7.431
	2244	-6.164	3.902	-2.262
	2246	-7.385	-3.287	-10.672
	2248	-6.089	15.16	9.071
	2250	-5.625	12.943	7.318
	2252	-6.079	9.731	3.652
	2254	-4.945	11.37	6.425
	2256	-4.587	0.385	-4.202
	2258	-4.267	17.922	13.655
	2260	-4.121	16.72	12.599
	2262	-4.475	2.572	-1.903
	2264	-3.904	4.549	0.644
	2266	-3.545	8.555	5.01
	2268	-4.533	1.99	-2.543
	2270	-4.277	15.164	10.887
	2272	-4.002	29.162	25.161
	2274	-4.036	9.233	5.197
	2276	-3.611	14.01	10.399
	2278	-3.751	-0.786	-4.537
	2280	-4.708	-13.451	-18.159
	2282	-4.68	-2.84	-7.521
	2284	-4.119	4.402	0.283
	2286	-3.954	-3.966	-7.92
	2288	-3.797	5.209	1.413
	2290	-4.228	3.598	-0.63
	2292	-3.592	4.997	1.404
	2294	-3.613	-9.136	-12.749
	2296	-3.208	2.563	-0.645
	2298	-3.053	9.177	6.123
	2300	-3.781	14.153	10.372
	2302	-3.121	12.669	9.548
	2304	-2.762	0.128	-2.634
	2306	-2.785	14.762	11.977
	2308	-3.402	9.525	6.123
	2310	-3.741	-0.98	-4.722
	2312	-3.791	-3.662	-7.452
	2314	-3.543	0.524	-3.019
	2316	-3.514	5.377	1.863
	2318	-3.507	8.211	4.704
	2320	-3.44	-7.276	-10.716
	2322	-3.141	-1.426	-4.568
	2324	-3.377	10.675	7.298
	2326	-3.111	-16.981	-20.092
	2328	-3.3	-4.796	-8.096
	2330	-3.293	-10.995	-14.288
	2332	-3.652	2.104	-1.548
	2334	-3.651	13.897	10.246
	2336	-3.368	16.473	13.104
	2338	-3.518	29.409	25.891
	2340	-3.438	39.927	36.489
	2342	-3.769	33.862	30.093
	2344	-3.515	34.594	31.078
	2346	-3.668	21.068	17.401
	2348	-3.363	5.352	1.989
	2350	-3.59	16.478	12.888
	2352	-3.529	15.654	12.125
	2354	-3.691	5.169	1.479
	2356	-4.034	-8.591	-12.625
	2358	-3.51	1.048	-2.461
	2360	-3.145	-14.934	-18.079
	2362	-2.757	3.11	0.354
	2364	-3.106	9.939	6.833
	2366	-2.614	6.483	3.87
	2368	-2.855	-1.05	-3.904
	2370	-3.161	-11.767	-14.928
	2372	-3.495	-0.509	-4.004
	2374	-3.268	-18.7	-21.968
	2376	-3.782	-4.855	-8.637
	2378	-3.717	11.809	8.092
	2380	-3.868	10.505	6.637
	2382	-4.024	-0.595	-4.618
	2384	-4.603	-5.85	-10.452
	2386	-4.195	-27.18	-31.374
	2388	-4.631	-9.93	-14.561
	2390	-4.751	-28.81	-33.561
	2392	-5.239	-25.942	-31.181
	2394	-4.843	-11.654	-16.496
	2396	-4.078	-12.588	-16.666
	2398	-3.399	-29.502	-32.901
	2400	-3.876	12.592	8.716
	2402	-4.19	-13.002	-17.192
	2404	-5.093	-8.044	-13.138
	2406	-5.091	9.953	4.862
	2408	-5.38	-3.769	-9.149
	2410	-5.421	-3.555	-8.976
	2412	-6.089	-6.736	-12.826
	2414	-5.896	-16.97	-22.866
	2416	-5.643	5.791	0.148
	2418	-6.047	2.118	-3.929
	2420	-5.087	33.347	28.26
	2422	-4.876	20.115	15.24
	2424	-5.567	17.195	11.628
	2426	-5.921	29.988	24.066
	2428	-5.04	23.536	18.496
	2430	-5.268	38.153	32.885
	2432	-4.835	16.562	11.727
	2434	-5.098	4.366	-0.733
	2436	-6.294	-0.658	-6.952
	2438	-7.725	29.614	21.889
	2440	-6.731	22.643	15.912
	2442	-6.857	19.43	12.573
	2444	-6.042	26.743	20.701
	2446	-5.826	13.929	8.104
	2448	-5.459	-5.321	-10.78
	2450	-5.834	9.42	3.587
	2452	-6.562	10.566	4.003
	2454	-6.802	9.585	2.783
	2456	-6.359	36.962	30.603
	2458	-5.041	8.808	3.767
	2460	-6.735	-3.02	-9.755
	2462	-8.957	26.659	17.702
	2464	-8.175	38.561	30.385
	2466	-8.738	24.644	15.907
	2468	-6.49	18.459	11.968
	2470	-5.448	3.51	-1.937
	2472	-6.443	12.202	5.76
	2474	-5.935	14.276	8.34
	2476	-6.054	15.573	9.519
	2478	-6	35.398	29.398
	2480	-6.471	12.298	5.827
	2482	-5.904	30.053	24.149
	2484	-5.896	36.825	30.929
	2486	-7.015	24.655	17.641
	2488	-6.575	29.75	23.174
	2490	-7.047	14.536	7.489
	2492	-7.585	30.177	22.591
	2494	-7.931	15.943	8.013
	2496	-6.247	17.758	11.512
	2498	-6.588	22.252	15.664
	2500	-5.729	9.631	3.902
	2502	-4.596	19.675	15.079
	2504	-4.949	30.916	25.967
	2506	-5.259	25.354	20.095
	2508	-4.119	24.239	20.121
	2510	-3.947	22.486	18.539
	2512	-4.384	30.511	26.127
	2514	-3.777	28.496	24.719
	2516	-3.373	35.891	32.518
	2518	-2.927	30.598	27.671
	2520	-2.835	25.257	22.421
	2522	-2.78	10.033	7.253
	2524	-3.232	23.297	20.065
	2526	-3.286	18.317	15.031
	2528	-3.356	26.638	23.282
	2530	-3.29	34.897	31.607
	2532	-2.653	31.179	28.525
	2534	-3.304	-1.138	-4.442
	2536	-3.103	-6.444	-9.546
	2538	-2.787	-0.791	-3.578
	2540	-3.237	25.051	21.814
	2542	-3.314	3.994	0.68
	2544	-3.311	21.699	18.389
	2546	-2.857	16.876	14.019
	2548	-2.244	27.161	24.917
	2550	-2.386	18.583	16.197
	2552	-2.201	23.494	21.292
	2554	-2.072	16.799	14.727
	2556	-2.008	36.431	34.423
	2558	-1.928	39.492	37.563
	2560	-1.786	18.082	16.296
	2562	-1.718	26.722	25.003
	2564	-1.975	31.131	29.155
	2566	-1.886	30.985	29.1
	2568	-2.021	18.989	16.968
	2570	-1.979	20.894	18.915
	2572	-2.235	19.581	17.346
	2574	-2.354	10.606	8.252
	2576	-2.452	14.433	11.981
	2578	-2.357	-6.545	-8.903
	2580	-2.146	-12.327	-14.473
	2582	-2.237	-1.767	-4.004
	2584	-2.1	-6.986	-9.085
	2586	-2.217	-12.61	-14.827
	2588	-2.429	2.096	-0.333
	2590	-2.796	-5.475	-8.271
	2592	-2.55	17.998	15.448
	2594	-3.067	4.747	1.679
	2596	-2.746	-3.429	-6.175
	2598	-3.082	-14.404	-17.486
	2600	-3.585	19.295	15.709
	2602	-3.914	5.888	1.974
	2604	-3.462	33.962	30.5
	2606	-3.357	19.821	16.464
	2608	-3.22	-6.157	-9.377
	2610	-2.934	14.232	11.298
	2612	-3.497	23.095	19.597
	2614	-3.401	29.003	25.602
	2616	-3.761	31.525	27.764
	2618	-2.755	25.763	23.008
	2620	-2.88	19.855	16.975
	2622	-3.367	2.376	-0.991
	2624	-3.172	21.23	18.058
	2626	-2.617	25.959	23.342
	2628	-3.258	2.709	-0.549
	2630	-3.225	38.708	35.483
	2632	-3.015	14.708	11.692
	2634	-2.757	18.299	15.542
	2636	-3.135	14.027	10.892
	2638	-3.375	29.903	26.528
	2640	-2.449	38.395	35.946
	2642	-2.789	34.446	31.658
	2644	-3.384	33.006	29.622
	2646	-4.221	25.706	21.485
	2648	-4.085	-2.841	-6.927
	2650	-5.017	17.344	12.327
	2652	-4.284	8.616	4.332
	2654	-4.428	-5.021	-9.449
	2656	-6.548	16.608	10.06
	2658	-4.952	20.308	15.356
	2660	-4.663	9.861	5.197
	2662	-4.281	1.277	-3.003
	2664	-4.098	22.859	18.761
	2666	-3.534	26.135	22.6
	2668	-3.981	25.803	21.822
	2670	-3.787	27.348	23.561
	2672	-3.511	44.622	41.111
	2674	-3.914	36.272	32.358
	2676	-4.635	6.948	2.313
	2678	-7.703	18.635	10.932
	2680	-6.01	32.558	26.549
	2682	-7.092	9.778	2.686
	2684	-8.566	27.913	19.347
	2686	-6.326	21.624	15.298
	2688	-6.974	42.443	35.469
	2690	-7.723	39.223	31.499
	2692	-7.118	41.878	34.76
	2694	-7.153	5.489	-1.664
	2696	-6.453	20.08	13.627
	2698	-5.236	1.306	-3.929
	2700	-4.961	33.612	28.651
	2702	-5.724	28.741	23.017
	2704	-6.911	40.91	34
	2706	-8.374	29.529	21.155
	2708	-8.108	31.888	23.781
	2710	-5.91	35.988	30.078
	2712	-8.923	32.461	23.538
	2714	-9.105	27.922	18.818
	2716	-7.207	40.006	32.799
	2718	-7.94	31.029	23.088
	2720	-8.93	42.153	33.223
	2722	-7.353	49.993	42.64
	2724	-5.63	27.448	21.817
	2726	-10.441	44.744	34.303
	2728	-9.048	24.039	14.99
	2730	-7.7	30.11	22.41
	2732	-8.473	27.635	19.162
	2734	-4.619	22.674	18.055
	2736	-9.082	28.711	19.629
	2738	-6.883	35.144	28.261
	2740	-4.642	30.551	25.909
	2742	-8.906	26.854	17.948
	2744	-8.661	30.294	21.633
	2746	-8.508	33.332	24.824
	2748	-7.568	43.51	35.942
	2750	-4.481	50.237	45.756
	2752	-4.308	49.018	44.709
	2754	-4.329	38.272	33.943
	2756	-3.436	4.686	1.25
	2758	-3.146	-4.664	-7.81
	2760	-3.97	-3.493	-7.462
	2762	-5.908	-8.74	-14.648
	2764	-6.114	-11.477	-17.591
	2766	-7.526	1.041	-6.485
	2768	-7.728	6.085	-1.643
	2770	-9.064	12.472	3.408
	2772	-7.299	-7.51	-14.809
	2774	-9.481	4.389	-5.093
	2776	-6.027	34	27.972
	2778	-6.313	2.531	-3.782
	2780	-9.457	1.991	-7.465
	2782	-11.405	14.521	3.117
	2784	-10.616	-4.116	-14.732
	2786	-6.97	28.56	21.59
	2788	-8.812	-0.238	-9.05
	2790	-5.262	30.741	25.479
	2792	-8.827	12.239	3.412
	2794	-11.104	19.995	8.891
	2796	-9.018	38.984	29.966
	2798	-4.635	-19.483	-24.117
	2800	-6.87	39.932	33.062
	2802	-68.312	-27.919	-96.231
	2804	-71.183	-50.763	-121.946
	2806	-62.641	-50.182	-112.823
	2808	-76.4	-49.733	-126.133
	2810	-10.075	10.538	0.463
	2812	-81.338	-54.512	-135.85
	2814	-65.973	-46.416	-112.389
	2816	-4.501	-22.049	-26.55
	2818	-8.744	6.537	-2.207
	2820	-8.599	8.641	0.042
	2822	-9.144	0.134	-9.009
	2824	-8.245	12.163	3.918
	2826	-11.231	-2.485	-13.717
	2828	-11.493	-16.23	-27.723
	2830	-9.213	22.073	12.859
	2832	-10.042	-4.463	-14.505
	2834	-9.852	-13.617	-23.469
	2836	-10.724	-16.199	-26.923
	2838	-12.789	-6.182	-18.971
	2840	-5.372	3.029	-2.343
	2842	-9.779	-16.119	-25.897
	2844	-6.871	-1.474	-8.345
	2846	-9.032	-6.135	-15.167
	2848	-8.019	-2.866	-10.885
	2850	-8.767	-8.071	-16.838
	2852	-6.62	-14.16	-20.78
	2854	-7.967	6.301	-1.666
	2856	-8.115	-9.825	-17.94
	2858	-7.63	1.686	-5.945
	2860	-4.649	-4.066	-8.715
	2862	-6.98	4.405	-2.576
	2864	-4.52	-4.111	-8.632
	2866	-79.583	-69.743	-149.326
	2868	-65.142	-84.333	-149.474
	2870	-7.935	-1.735	-9.671
	2872	-77.255	-73.715	-150.97
	2874	-7.107	1.739	-5.368
	2876	-8.495	-11.287	-19.782
	2878	-7.208	-3.958	-11.166
	2880	-4.911	-6.873	-11.784
	2882	-4.516	-10.828	-15.344
	2884	-8.197	15.512	7.315
	2886	-10.58	5.813	-4.767
	2888	-9.764	-20.331	-30.095
	2890	-10.125	-2.781	-12.906
	2892	-8.891	-1.847	-10.739
	2894	-10.505	11.528	1.022
	2896	-10.817	9.422	-1.395
	2898	-8.385	13.072	4.687
	2900	-9.685	18.205	8.52
	2902	-8.033	28.607	20.574
	2904	-9.479	6.665	-2.814
	2906	-5.933	28.475	22.542
	2908	-7.363	10.925	3.563
	2910	-5.95	16.268	10.318
	2912	-4.752	24.537	19.786
	2914	-4.962	17.19	12.228
	2916	-4.155	-8.183	-12.337
	2918	-5.584	20.132	14.548
	2920	-7.566	-6.817	-14.383
	2922	-4.589	8.468	3.879
	2924	-8.507	-2.936	-11.443
	2926	-8.928	3.425	-5.503
	2928	-8.997	10.514	1.518
	2930	-8.613	14.432	5.819
	2932	-8.158	2.207	-5.951
	2934	-7.827	-3.104	-10.931
	2936	-8.243	-4.935	-13.178
	2938	-8.772	24.328	15.556
	2940	-9.409	3.918	-5.492
	2942	-4.721	-16.421	-21.142
	2944	-7.658	0.813	-6.845
	2946	-6.937	10.279	3.343
	2948	-8.787	16.866	8.079
	2950	-9.395	18.408	9.014
	2952	-7.743	13.061	5.318
	2954	-6.353	-0.508	-6.862
	2956	-9.857	4.322	-5.535
	2958	-6.591	10.991	4.401
	2960	-5.904	8.711	2.807
	2962	-5.493	17.389	11.897
	2964	-5.74	27.088	21.348
	2966	-3.98	14.735	10.755
	2968	-3.586	6.898	3.311
	2970	-3.824	16.114	12.291
	2972	-7.541	1.018	-6.523
	2974	-5.677	16.204	10.527
	2976	-5.948	15.718	9.77
	2978	-3.638	7.256	3.618
	2980	-4.015	9.901	5.886
	2982	-3.487	11.282	7.795
	2984	-3.665	26.288	22.623
	2986	-3.943	31.378	27.435
	2988	-2.667	16.715	14.049
	2990	-3.618	4.596	0.979
	2992	-2.693	23.015	20.322
	2994	-2.463	9.444	6.98
	2996	-2.8	15.432	12.632
	2998	-3.014	11.949	8.935
	3000	-75.268	-40.944	-116.211
	3002	-4.522	25.262	20.74
	3004	-4.956	18.771	13.815
	3006	-3.783	12.228	8.445
	3008	-3.864	8.328	4.464
	3010	-4.54	23.799	19.259
	3012	-4.825	22.337	17.512
	3014	-4.965	14.328	9.363
	3016	-6.486	-2.984	-9.471
	3018	-5.768	38.267	32.499
	3020	-9.029	-10.833	-19.862
	3022	-8.596	-6.886	-15.483
	3024	-8.497	1.156	-7.342
	3026	-11.252	2.652	-8.6
	3028	-11.907	-5.958	-17.865
	3030	-10.296	0.724	-9.572
	3032	-14.357	0.192	-14.164
	3034	-11.866	-2.548	-14.415
	3036	-12.062	-1.392	-13.454
	3038	-11.432	-16.049	-27.481
	3040	-11.391	2.196	-9.195
	3042	-8.167	-1.222	-9.389
	3044	-6.858	1.434	-5.424
	3046	-10.427	4.682	-5.745
	3048	-10.526	9.839	-0.687
	3050	-7.746	-0.221	-7.967
	3052	-6.275	5.042	-1.233
	3054	-6.636	26.873	20.237
	3056	-7.559	42.163	34.604
	3058	-11.098	30.756	19.659
	3060	-9.912	10.156	0.245
	3062	-12.93	9.376	-3.554
	3064	-8.187	5.305	-2.881
	3066	-8.633	4.252	-4.382
	3068	-9.892	4.272	-5.62
	3070	-9.275	-17	-26.275
	3072	-9.669	7.205	-2.464
	3074	-16.023	13.961	-2.062
	3076	-18.492	-6.506	-24.998
	3078	-14.121	-8.659	-22.78
	3080	-15.527	0.492	-15.035
	3082	-9.994	26.675	16.681
	3084	-9.321	9.502	0.181
	3086	-10.911	21.884	10.973
	3088	-9.144	10.623	1.479
	3090	-9.375	3.454	-5.921
	3092	-8.046	9.57	1.524
	3094	-10.473	19.137	8.664
	3096	-7.685	25.734	18.049
	3098	-9.391	3.542	-5.849
	3100	-7.489	19.635	12.145
	3102	-6.623	25.45	18.827
	3104	-8.175	16.201	8.027
	3106	-8.098	11.081	2.983
	3108	-9.063	20.07	11.007
	3110	-6.625	32.536	25.911
	3112	-6.228	-9.372	-15.6
	3114	-5.626	1.029	-4.597
	3116	-4.648	-11.357	-16.005
	3118	-3.862	-4.669	-8.531
	3120	-4.966	-4.922	-9.888
	3122	-4.428	2.85	-1.578
	3124	-4.854	9.111	4.257
	3126	-9.432	23.579	14.148
	3128	-9.615	37.049	27.434
	3130	-8.427	13.958	5.53
	3132	-9.419	26.93	17.511
	3134	-9.634	21.129	11.494
	3136	-7.954	22.451	14.497
	3138	-7.306	2.176	-5.13
	3140	-8.324	1.064	-7.26
	3142	-5.108	9.175	4.067
	3144	-5.256	19.627	14.371
	3146	-6.431	3.978	-2.453
	3148	-5.42	4.097	-1.324
	3150	-4.011	-21.217	-25.228
	3152	-4.398	-15.888	-20.286
	3154	-5.055	-2.438	-7.493
	3156	-4.898	9.354	4.456
	3158	-6.218	-0.477	-6.695
	3160	-5.985	-5.058	-11.043
	3162	-6.566	-4.955	-11.521
	3164	-4.574	-18.13	-22.704
	3166	-4.595	-12.611	-17.206
	3168	-4.513	3.141	-1.372
	3170	-7.258	-18.729	-25.987
	3172	-4.012	-19.777	-23.789
	3174	-3.884	-5.786	-9.67
	3176	-3.325	-20.049	-23.374
	3178	-3.351	2.3	-1.05
	3180	-3.153	31.814	28.661
	3182	-3.919	16.145	12.226
	3184	-3.924	7.313	3.388
	3186	-3.346	15.405	12.059
	3188	-3.428	0.106	-3.322
	3190	-3.345	5.819	2.474
	3192	-3.577	19.678	16.102
	3194	-2.809	21.28	18.471
	3196	-2.606	7.057	4.451
	3198	-2.618	5.351	2.733
	3200	-3.757	-7.12	-10.877
	3202	-3.357	11.098	7.741
	3204	-3.325	18.077	14.753
	3206	-3.667	25.317	21.65
	3208	-3.896	15.032	11.135
	3210	-4.783	9.053	4.27
	3212	-4.262	9.328	5.066
	3214	-4.665	0.685	-3.98
	3216	-4.482	3.882	-0.6
	3218	-5.223	17.783	12.559
	3220	-4.357	24.865	20.508
	3222	-4.669	14.284	9.615
	3224	-4.146	20.909	16.763
	3226	-4.553	10.512	5.959
	3228	-5.199	1.877	-3.322
	3230	-5.791	20.981	15.189
	3232	-5.043	9.762	4.719
	3234	-3.173	5.755	2.582
	3236	-2.874	7.575	4.701
	3238	-2.375	9.949	7.574
	3240	-2.529	4.482	1.953
	3242	-2.549	0.806	-1.743
	3244	-2.839	-10.695	-13.533
	3246	-3.139	-1.355	-4.494
	3248	-4.229	9.274	5.046
	3250	-3.68	-5.579	-9.258
	3252	-4.004	-7.457	-11.461
	3254	-4.842	-4.332	-9.174
	3256	-8.938	3.686	-5.252
	3258	-5.837	-3.516	-9.353
	3260	-6.364	14.569	8.205
	3262	-9.783	-4.916	-14.699
	3264	-8.782	5.171	-3.611
	3266	-8.695	6.888	-1.806
	3268	-8.66	-6.595	-15.256
	3270	-6.183	-19.248	-25.431
	3272	-6.387	-5.598	-11.986
	3274	-8.272	-3.273	-11.545
	3276	-6.145	-15.167	-21.312
	3278	-6.258	11.119	4.861
	3280	-7.711	3.197	-4.514
	3282	-7.435	10.284	2.849
	3284	-7.469	1.154	-6.315
	3286	-7.209	0.714	-6.495
	3288	-6.218	7.391	1.173
	3290	-6.619	23.205	16.586
	3292	-9.181	4.818	-4.363
	3294	-7.088	12.531	5.443
	3296	-6.587	15.022	8.434
	3298	-5.74	17.456	11.716
	3300	-5.483	13.125	7.642
	3302	-8.949	23.234	14.285
	3304	-8.076	25.804	17.728
	3306	-8.82	11.79	2.97
	3308	-10.138	46.688	36.55
	3310	-5.669	13.289	7.62
	3312	-6.731	31.064	24.332
	3314	-6.255	27.624	21.368
	3316	-5.348	30.706	25.357
	3318	-4.71	27.898	23.187
	3320	-6.096	23.744	17.648
	3322	-5.294	20.223	14.929
	3324	-6.204	24.924	18.72
	3326	-4.985	12.496	7.511
	3328	-5.395	17.357	11.961
	3330	-4.17	25.632	21.462
	3332	-6.643	38.961	32.318
	3334	-6.302	12.872	6.57
	3336	-7.541	35.013	27.472
	3338	-10.296	40.792	30.495
	3340	-9.697	28.368	18.671
	3342	-9.133	29.346	20.214
	3344	-10.213	35.917	25.704
	3346	-13.894	21.345	7.45
	3348	-4.398	28.917	24.519
	3350	-12.735	27.42	14.685
	3352	-18.808	39.3	20.492
	3354	-8.92	25.194	16.274
	3356	-9.033	8.697	-0.336
	3358	-8.447	22.149	13.702
	3360	-10.866	4.016	-6.85
	3362	-10.822	8.627	-2.195
	3364	-8.509	14.284	5.774
	3366	-11.325	15.325	4
	3368	-9.714	47.768	38.054
	3370	-13.657	27.942	14.285
	3372	-9.01	32.765	23.755
	3374	-11.687	39.602	27.915
	3376	-13.007	21.87	8.864
	3378	-11.991	29.285	17.295
	3380	-18.158	20.151	1.993
	3382	-14.798	16.598	1.8
	3384	-16.746	12.177	-4.569
	3386	-18.16	9.258	-8.903
	3388	-25.051	30.22	5.168
	3390	-24.618	29.036	4.418
	3392	-25.336	20.691	-4.645
	3394	-25.001	3.715	-21.286
	3396	-33.318	10.949	-22.37
	3398	-41.479	-1.096	-42.575
	3400	-32.279	12.248	-20.031
	3402	-31.209	-1.478	-32.687
	3404	-27.938	4.609	-23.329
	3406	-28.592	-4.093	-32.685
	3408	-29.676	9.925	-19.751
	3410	-33.436	0.186	-33.25
	3412	-30.044	25.243	-4.801
	3414	-28.611	35.391	6.78
	3416	-33.751	16.923	-16.828
	3418	-36.308	6.027	-30.281
	3420	-36.539	13.997	-22.543
	3422	-37.196	13.167	-24.03
	3424	-40.674	9.38	-31.293
	3426	-35.328	8.336	-26.992
	3428	-37.503	26.72	-10.782
	3430	-37.173	16.458	-20.715
	3432	-30.506	12.217	-18.289
	3434	-38.907	-0.028	-38.934
	3436	-26.278	-1.708	-27.986
	3438	-23.275	12.313	-10.962
	3440	-38.153	32.706	-5.448
	3442	-26.891	-2.803	-29.694
	3444	-31.164	-2.572	-33.736
	3446	-30.402	24.625	-5.777
	3448	-29.378	2.012	-27.365
	3450	-38.439	12.635	-25.803
	3452	-34.64	18.595	-16.045
	3454	-35.909	22.692	-13.217
	3456	-38.329	4.462	-33.867
	3458	-34.919	18.777	-16.142
	3460	-26.44	17.582	-8.858
	3462	-19.805	40.762	20.956
	3464	-32.393	2.311	-30.082
	3466	-30.512	20.044	-10.468
	3468	-33.216	31.822	-1.394
	3470	-34.146	24.209	-9.937
	3472	-30.358	15.743	-14.615
	3474	-29.482	23.092	-6.389
	3476	-32.726	5.493	-27.233
	3478	-29.375	21.339	-8.036
	3480	-26.991	34.413	7.422
	3482	-34.092	39.323	5.232
	3484	-30.648	18.661	-11.987
	3486	-31.538	14.608	-16.931
	3488	-30.32	22.123	-8.197
	3490	-28.689	10.11	-18.579
	3492	-33.201	18.999	-14.202
	3494	-22.266	29.496	7.23
	3496	-29.071	16.214	-12.858
	3498	-26.174	16.636	-9.538
	3500	-30.16	12.891	-17.269
	3502	-25.478	22.065	-3.413
	3504	-24.642	28.356	3.713
	3506	-29.208	18.415	-10.793
	3508	-24.305	20.392	-3.914
	3510	-34.462	27.307	-7.155
	3512	-30.035	8.176	-21.86
	3514	-40.458	22.347	-18.111
	3516	-38.839	31.086	-7.753
	3518	-36	6.959	-29.041
	3520	-39.979	22.853	-17.126
	3522	-38.371	11.225	-27.145
	3524	-37.139	43.727	6.588
	3526	-35.811	26.537	-9.274
	3528	-36.956	27.185	-9.772
	3530	-37.333	10.897	-26.436
	3532	-35.584	24.111	-11.472
	3534	-34.789	24.317	-10.472
	3536	-30.459	17.571	-12.888
	3538	-35.404	23.377	-12.027
	3540	-28.45	32.011	3.561
	3542	-30.166	23.157	-7.009
	3544	-26.124	3.694	-22.43
	3546	-34.867	6.648	-28.219
	3548	-19.539	30.481	10.942
	3550	-30.107	11.082	-19.025
	3552	-29.308	1.672	-27.636
	3554	-24.936	13.716	-11.22
	3556	-23.443	28.078	4.635
	3558	-21.485	36.46	14.974
	3560	-28.119	31.813	3.694
	3562	-33.722	18.772	-14.95
	3564	-28.56	30.876	2.317
	3566	-27.428	37.761	10.333
	3568	-28.832	22.026	-6.806
	3570	-19.663	12.089	-7.573
	3572	-24.072	30.615	6.543
	3574	-22.832	29.763	6.93
	3576	-19.418	14.062	-5.356
	3578	-23.122	35.886	12.764
	3580	-23.624	5.626	-17.999
	3582	-31.805	14.732	-17.073
	3584	-35.994	20.912	-15.082
	3586	-21.928	5.443	-16.486
	3588	-32.324	6.884	-25.439
	3590	-32.588	-9.137	-41.726
	3592	-31.706	5.093	-26.613
	3594	-24.304	9.461	-14.843
	3596	-32.621	7.764	-24.858
	3598	-28.798	7.237	-21.561
	3600	-26.467	19.333	-7.133
	3602	-29.826	25.894	-3.932
	3604	-26.894	5.994	-20.9
	3606	-27.513	18.514	-9
	3608	-24.857	10.177	-14.68
	3610	-12.168	24.507	12.339
	3612	-20.481	10.823	-9.658
	3614	-24.892	33.29	8.398
	3616	-22.305	25.557	3.252
	3618	-19.406	36.128	16.722
	3620	-25.64	35.254	9.614
	3622	-20.358	41.329	20.971
	3624	-20.115	28.622	8.506
	3626	-29.52	5.189	-24.332
	3628	-31.297	4.509	-26.788
	3630	-27.177	20.535	-6.642
	3632	-29.617	10.41	-19.208
	3634	-31.004	-20.551	-51.555
	3636	-31.297	-21.151	-52.449
	3638	-30.019	-0.182	-30.201
	3640	-22.013	18.307	-3.707
	3642	-33.495	-4.337	-37.832
	3644	-32.364	-12.423	-44.788
	3646	-37.519	7.687	-29.832
	3648	-24.958	1.106	-23.852
	3650	-21.766	-10.799	-32.565
	3652	-21.322	-3.421	-24.744
	3654	-27.634	-31.235	-58.869
	3656	-25.568	6.99	-18.578
	3658	-28.061	-4.191	-32.252
	3660	-24.446	19.784	-4.662
	3662	-25.711	-5.536	-31.247
	3664	-18.394	10.553	-7.841
	3666	-23.983	2.992	-20.99
	3668	-28.419	-0.034	-28.453
	3670	-27.089	10.737	-16.352
	3672	-20.238	30.969	10.73
	3674	-27.33	-0.436	-27.766
	3676	-27.554	6.277	-21.277
	3678	-27.146	6.566	-20.58
	3680	-29.515	0.914	-28.601
	3682	-28.941	37.671	8.73
	3684	-26.429	51.918	25.488
	3686	-28.307	18.318	-9.989
	3688	-25.323	21.201	-4.122
	3690	-22.956	27.49	4.534
	3692	-25.821	21.483	-4.338
	3694	-21.186	-6.619	-27.805
	3696	-24.433	-3.96	-28.393
	3698	-18.438	25.43	6.992
	3700	-22.465	29.848	7.383
	3702	-30.387	46.427	16.04
	3704	-30.378	23.561	-6.817
	3706	-27.732	0.695	-27.038
	3708	-28.264	34.777	6.513
	3710	-15.599	17.564	1.965
	3712	-21.045	-1.598	-22.644
	3714	-19.828	2.535	-17.293
	3716	-22.825	49.829	27.004
	3718	-23.718	18.652	-5.065
	3720	-24.943	26.887	1.944
	3722	-27.458	6.231	-21.227
	3724	-32.768	18.035	-14.733
	3726	-28.089	-2.081	-30.171
	3728	-31.978	-3.832	-35.81
	3730	-25.218	21.839	-3.378
	3732	-18.58	19.481	0.9
	3734	-26.954	15.331	-11.623
	3736	-26.853	22.156	-4.697
	3738	-26.28	21.692	-4.588
	3740	-26.067	-2.411	-28.478
	3742	-24.245	7.446	-16.799
	3744	-24.885	1.525	-23.359
	3746	-26.901	18.657	-8.244
	3748	-22.291	15.653	-6.638
	3750	-20.447	38.649	18.202
	3752	-19.84	22.911	3.071
	3754	-18.223	0.812	-17.411
	3756	-17.362	21.906	4.544
	3758	-14.485	20.23	5.744
	3760	-13.442	35.451	22.008
	3762	-21.149	36.12	14.971
	3764	-20.227	36.823	16.596
	3766	-21.698	28.06	6.362
	3768	-23.411	23.998	0.587
	3770	-15.191	35.054	19.863
	3772	-22.111	39.275	17.165
	3774	-15.96	50.564	34.603
	3776	-23.094	9.385	-13.709
	3778	-18.115	22.497	4.382
	3780	-22.546	7.475	-15.07
	3782	-22.438	7.577	-14.861
	3784	-17.206	24.614	7.408
	3786	-17.969	36.153	18.184
	3788	-19.113	26.243	7.131
	3790	-14.874	17.49	2.616
	3792	-25.326	-8.597	-33.923
	3794	-22.252	18.799	-3.453
	3796	-23.435	17.522	-5.914
	3798	-24.049	28.49	4.441
	3800	-22.132	32.837	10.705
	3802	-60.445	-16.705	-77.15
	3804	-24.693	10.725	-13.969
	3806	-16.072	26.093	10.021
	3808	-9.676	15.331	5.655
	3810	-18.076	10.348	-7.727
	3812	-27.848	-6.083	-33.931
	3814	-29.563	-4.629	-34.192
	3816	-19.261	13.657	-5.605
	3818	-73.764	-69.554	-143.319
	3820	-73.012	-23.467	-96.479
	3822	-87.796	-14.532	-102.327
	3824	-4.566	15.424	10.857
	3826	-3.974	4.174	0.2
	3828	-89.125	-60.276	-149.401
	3830	-84.962	-46.516	-131.478
	3832	-3.432	1.43	-2.002
	3834	-3.517	18.097	14.581
	3836	-83.915	-59.516	-143.431
	3838	-4.815	16.857	12.042
	3840	-74.376	-15.583	-89.959
	3842	-3.229	19.064	15.835
	3844	-3.774	13.792	10.018
	3846	-83.728	-10.84	-94.568
	3848	-5.567	15.382	9.815
	3850	-4.831	22.837	18.006
	3852	-7.515	-1.613	-9.128
	3854	-4.883	17.836	12.953
	3856	-5.637	1.611	-4.026
	3858	-5.598	-4.325	-9.923
	3860	-85.751	-24.243	-109.994
	3862	-75.275	-10.401	-85.676
	3864	-78.09	-9.06	-87.149
	3866	-70.284	-33.554	-103.838
	3868	-78.155	-31.099	-109.254
	3870	-5.118	6.278	1.16
	3872	-85.007	-32.471	-117.478
	3874	-80.988	-29.984	-110.972
	3876	-3.378	-12.618	-15.996
	3878	-88.973	-20.782	-109.754
	3880	-89.846	-61.847	-151.693
	3882	-77.603	-46.844	-124.447
	3884	-87.395	-6.11	-93.505
	3886	-93.8	-34.325	-128.125
	3888	-4.641	28.214	23.573
	3890	-6.015	13.977	7.963
	3892	-30.022	14.699	-15.322
	3894	-6.788	-5.226	-12.014
	3896	-39.513	3.182	-36.331
	3898	-74.052	-9.304	-83.355
	3900	-72.222	-43.7	-115.921
	3902	-70.021	-14.119	-84.14
	3904	-68.364	-15.885	-84.249
	3906	-65.964	-35.16	-101.124
	3908	-75.473	-9.459	-84.932
	3910	-114.454	-11.671	-126.125
	3912	-63.894	-34.206	-98.1
	3914	-71.804	-17.322	-89.126
	3916	-68.358	-14.064	-82.422
	3918	-77.787	-19.362	-97.149
	3920	-64.712	-55.131	-119.843
	3922	-75.564	-27.82	-103.385
	3924	-62.747	-24.895	-87.642
	3926	-76.972	-20.092	-97.064
	3928	-74.722	-36.082	-110.804
	3930	-68.295	-15.327	-83.622
	3932	-64.1	-37.711	-101.81
	3934	-63.472	-34.42	-97.891
	3936	-73.976	-22.973	-96.949
	3938	-78.84	-37.948	-116.788
	3940	-68.775	-48.213	-116.987
	3942	-72.395	-34.229	-106.624
	3944	-58.98	-13.988	-72.968
	3946	-73.808	-42.468	-116.277
	3948	-67.302	-49.331	-116.632
	3950	-72.664	-50.362	-123.026
	3952	-73.269	-26.861	-100.13
	3954	-79.443	-25.437	-104.88
	3956	-78.052	-46.555	-124.607
	3958	-76.316	-41.712	-118.027
	3960	-65.996	-29.864	-95.86
	3962	-71.878	-33.009	-104.887
	3964	-74.071	-13.383	-87.454
	3966	-53.79	-43.062	-96.852
	3968	-63.758	-9.861	-73.619
	3970	-51.189	-26.864	-78.053
	3972	-77.733	-23.822	-101.555
	3974	-56.828	-18.083	-74.91
	3976	-57.161	-9.563	-66.724
	3978	-54.439	5.736	-48.703
	3980	-62.744	3.53	-59.214
	3982	-69.099	-2.214	-71.313
	3984	-84.883	-13.791	-98.673
	3986	-75.436	-1.877	-77.313
	3988	-65.827	-3.574	-69.401
	3990	-70.033	-30.364	-100.397
	3992	-99.111	-23.329	-122.44
[truncated: 23,004 more rows]
