# Supplementary material for: Novel pH-responsive nanohybrid for simultaneous delivery of doxorubicin and paclitaxel: an in-silico insight
Source: BMC Chem. 2021 Feb 11;15(1):11. doi: 10.1186/s13065-021-00735-4 (PMC7879683; doi:10.1186/s13065-021-00735-4)
Supplement: Supplementary file 15 — Additional file 15. Hydrogen bonds between PAX and C60 at pH = 5.5 [file 13065_2021_735_MOESM15_ESM.xlsx]

## Sheet: hbond-PAX-FUL
	title	Hydrogen Bonds
	xaxis	label	Time (ps)
	yaxis	label	Number
	s0	legend	Hydrogen bonds
	s1	legend	Pairs within 0.35 nm
	0	0	0
	10	0	0
	20	0	0
	30	0	0
	40	0	0
	50	0	0
	60	0	0
	70	0	0
	80	0	0
	90	0	0
	100	0	0
	110	0	0
	120	0	0
	130	0	0
	140	0	0
	150	0	0
	160	0	0
	170	0	0
	180	0	0
	190	0	0
	200	0	0
	210	0	0
	220	0	0
	230	0	0
	240	0	0
	250	0	0
	260	0	0
	270	0	0
	280	0	0
	290	0	0
	300	0	0
	310	0	0
	320	0	0
	330	0	0
	340	0	0
	350	0	0
	360	0	0
	370	0	0
	380	0	0
	390	0	0
	400	0	0
	410	0	0
	420	0	0
	430	0	0
	440	0	0
	450	0	0
	460	0	0
	470	0	0
	480	0	0
	490	0	0
	500	0	0
	510	0	0
	520	0	0
	530	0	0
	540	0	0
	550	0	0
	560	0	0
	570	0	0
	580	0	0
	590	0	0
	600	0	0
	610	0	0
	620	0	0
	630	0	0
	640	0	0
	650	0	0
	660	0	0
	670	0	0
	680	0	0
	690	0	0
	700	0	0
	710	0	0
	720	0	0
	730	0	0
	740	0	0
	750	0	0
	760	0	0
	770	0	0
	780	0	0
	790	0	0
	800	0	0
	810	0	0
	820	0	0
	830	0	0
	840	0	0
	850	0	0
	860	0	0
	870	0	0
	880	0	0
	890	0	0
	900	0	0
	910	0	0
	920	0	0
	930	0	0
	940	0	0
	950	0	0
	960	0	0
	970	0	0
	980	0	0
	990	0	0
	1000	0	0
	1010	0	0
	1020	0	0
	1030	0	0
	1040	0	0
	1050	0	0
	1060	0	0
	1070	0	0
	1080	0	0
	1090	0	0
	1100	0	0
	1110	0	0
	1120	0	0
	1130	0	0
	1140	0	0
	1150	0	0
	1160	0	0
	1170	0	0
	1180	0	0
	1190	0	0
	1200	0	0
	1210	0	0
	1220	0	0
	1230	0	0
	1240	0	0
	1250	0	0
	1260	0	0
	1270	0	0
	1280	0	0
	1290	0	0
	1300	0	0
	1310	0	0
	1320	0	0
	1330	0	0
	1340	0	0
	1350	0	0
	1360	0	0
	1370	0	0
	1380	0	0
	1390	0	0
	1400	0	0
	1410	0	0
	1420	0	0
	1430	0	0
	1440	0	0
	1450	0	0
	1460	0	0
	1470	0	0
	1480	0	0
	1490	0	0
	1500	0	0
	1510	0	0
	1520	0	0
	1530	0	0
	1540	0	0
	1550	0	0
	1560	0	0
	1570	0	0
	1580	0	0
	1590	0	0
	1600	0	0
	1610	0	0
	1620	0	0
	1630	0	0
	1640	0	0
	1650	0	0
	1660	0	0
	1670	0	0
	1680	0	0
	1690	0	0
	1700	0	0
	1710	0	0
	1720	0	0
	1730	0	0
	1740	0	0
	1750	0	0
	1760	0	0
	1770	0	0
	1780	0	0
	1790	0	0
	1800	0	0
	1810	0	0
	1820	0	0
	1830	0	0
	1840	0	0
	1850	0	0
	1860	0	0
	1870	0	0
	1880	0	0
	1890	0	0
	1900	0	0
	1910	0	0
	1920	0	0
	1930	0	0
	1940	0	0
	1950	0	0
	1960	0	0
	1970	0	0
	1980	0	0
	1990	0	0
	2000	0	0
	2010	0	0
	2020	0	0
	2030	0	0
	2040	0	0
	2050	0	0
	2060	0	0
	2070	0	0
	2080	0	0
	2090	0	0
	2100	0	0
	2110	0	0
	2120	0	0
	2130	0	0
	2140	0	0
	2150	0	0
	2160	0	0
	2170	0	0
	2180	0	0
	2190	0	0
	2200	0	0
	2210	0	0
	2220	0	0
	2230	0	0
	2240	0	0
	2250	0	0
	2260	0	0
	2270	0	0
	2280	0	0
	2290	0	0
	2300	0	0
	2310	0	0
	2320	0	0
	2330	0	0
	2340	0	0
	2350	0	0
	2360	0	0
	2370	0	0
	2380	0	0
	2390	0	0
	2400	0	0
	2410	0	0
	2420	0	0
	2430	0	0
	2440	0	0
	2450	0	0
	2460	0	0
	2470	0	0
	2480	0	0
	2490	0	0
	2500	0	0
	2510	0	0
	2520	0	0
	2530	0	0
	2540	0	0
	2550	0	0
	2560	0	0
	2570	0	0
	2580	0	0
	2590	0	0
	2600	0	0
	2610	0	0
	2620	0	0
	2630	0	0
	2640	0	0
	2650	0	0
	2660	0	0
	2670	0	0
	2680	0	0
	2690	0	0
	2700	0	0
	2710	0	0
	2720	0	0
	2730	0	0
	2740	0	0
	2750	0	0
	2760	0	0
	2770	0	0
	2780	0	0
	2790	0	0
	2800	0	0
	2810	0	0
	2820	0	0
	2830	0	0
	2840	0	0
	2850	0	0
	2860	0	0
	2870	0	0
	2880	0	0
	2890	0	0
	2900	0	0
	2910	0	0
	2920	0	0
	2930	0	0
	2940	0	0
	2950	0	0
	2960	0	0
	2970	0	0
	2980	0	0
	2990	0	0
	3000	0	0
	3010	0	0
	3020	0	0
	3030	0	0
	3040	0	0
	3050	0	0
	3060	0	0
	3070	0	0
	3080	0	0
	3090	0	0
	3100	0	0
	3110	0	0
	3120	0	0
	3130	0	0
	3140	0	0
	3150	0	0
	3160	0	0
	3170	0	0
	3180	0	0
	3190	0	0
	3200	0	0
	3210	0	0
	3220	0	0
	3230	0	0
	3240	0	0
	3250	0	0
	3260	0	0
	3270	0	0
	3280	0	0
	3290	0	0
	3300	0	0
	3310	0	0
	3320	0	0
	3330	0	0
	3340	0	0
	3350	0	0
	3360	0	0
	3370	0	0
	3380	0	0
	3390	0	0
	3400	0	0
	3410	0	0
	3420	0	0
	3430	0	0
	3440	0	0
	3450	0	0
	3460	0	0
	3470	0	0
	3480	0	0
	3490	0	0
	3500	0	0
	3510	0	0
	3520	0	0
	3530	0	0
	3540	0	0
	3550	0	0
	3560	0	0
	3570	0	0
	3580	0	0
	3590	0	0
	3600	0	0
	3610	0	0
	3620	0	0
	3630	0	0
	3640	0	0
	3650	0	0
	3660	0	0
	3670	0	0
	3680	0	0
	3690	0	0
	3700	0	0
	3710	0	0
	3720	0	0
	3730	0	0
	3740	0	0
	3750	0	0
	3760	0	0
	3770	0	0
	3780	0	0
	3790	0	0
	3800	0	0
	3810	0	0
	3820	0	0
	3830	0	0
	3840	0	0
	3850	0	0
	3860	0	0
	3870	0	0
	3880	0	0
	3890	0	0
	3900	0	0
	3910	0	0
	3920	0	0
	3930	0	0
	3940	0	0
	3950	0	0
	3960	0	0
	3970	0	0
	3980	0	0
	3990	0	0
	4000	0	0
	4010	0	0
	4020	0	0
	4030	0	0
	4040	0	0
	4050	0	0
	4060	0	0
	4070	0	0
	4080	0	0
	4090	0	0
	4100	0	0
	4110	0	0
	4120	0	0
	4130	0	0
	4140	0	0
	4150	0	0
	4160	0	0
	4170	0	0
	4180	0	0
	4190	0	0
	4200	0	0
	4210	0	0
	4220	0	0
	4230	0	0
	4240	0	0
	4250	0	0
	4260	0	0
	4270	0	0
	4280	0	0
	4290	0	0
	4300	0	0
	4310	0	0
	4320	0	0
	4330	0	0
	4340	0	0
	4350	0	0
	4360	0	0
	4370	0	0
	4380	0	0
	4390	0	0
	4400	0	0
	4410	0	0
	4420	0	0
	4430	0	0
	4440	0	0
	4450	0	0
	4460	0	0
	4470	0	0
	4480	0	0
	4490	0	0
	4500	0	0
	4510	0	0
	4520	0	0
	4530	0	0
	4540	0	0
	4550	0	0
	4560	0	0
	4570	0	0
	4580	0	0
	4590	0	0
	4600	0	0
	4610	0	0
	4620	0	0
	4630	0	0
	4640	0	0
	4650	0	0
	4660	0	0
	4670	0	0
	4680	0	0
	4690	0	0
	4700	0	0
	4710	0	0
	4720	0	0
	4730	0	0
	4740	0	0
	4750	0	0
	4760	0	0
	4770	0	0
	4780	0	0
	4790	0	0
	4800	0	0
	4810	0	0
	4820	0	0
	4830	0	0
	4840	0	0
	4850	0	0
	4860	0	0
	4870	0	0
	4880	0	0
	4890	0	0
	4900	0	0
	4910	0	0
	4920	0	0
	4930	0	0
	4940	0	0
	4950	0	0
	4960	0	0
	4970	0	0
	4980	0	0
	4990	0	0
	5000	0	0
	5010	0	0
	5020	0	0
	5030	0	0
	5040	0	0
	5050	0	0
	5060	0	0
	5070	0	0
	5080	0	0
	5090	0	0
	5100	0	0
	5110	0	0
	5120	0	0
	5130	0	0
	5140	0	0
	5150	0	0
	5160	0	0
	5170	0	0
	5180	0	0
	5190	0	0
	5200	0	0
	5210	0	0
	5220	0	0
	5230	0	0
	5240	0	0
	5250	0	0
	5260	0	0
	5270	0	0
	5280	0	0
	5290	0	0
	5300	0	0
	5310	0	0
	5320	0	0
	5330	0	0
	5340	0	0
	5350	0	0
	5360	0	0
	5370	0	0
	5380	0	0
	5390	0	0
	5400	0	0
	5410	0	0
	5420	0	0
	5430	0	0
	5440	0	0
	5450	0	0
	5460	0	0
	5470	0	0
	5480	0	0
	5490	0	0
	5500	0	0
	5510	0	0
	5520	0	0
	5530	0	0
	5540	0	0
	5550	0	0
	5560	0	0
	5570	0	0
	5580	0	0
	5590	0	0
	5600	0	0
	5610	0	0
	5620	0	0
	5630	0	0
	5640	0	0
	5650	0	0
	5660	0	0
	5670	0	0
	5680	0	0
	5690	0	0
	5700	0	0
	5710	0	0
	5720	0	0
	5730	0	0
	5740	0	0
	5750	0	0
	5760	0	0
	5770	0	0
	5780	0	0
	5790	0	0
	5800	0	0
	5810	0	0
	5820	0	0
	5830	0	0
	5840	0	0
	5850	0	0
	5860	0	0
	5870	0	0
	5880	0	0
	5890	0	0
	5900	0	0
	5910	0	0
	5920	0	0
	5930	0	0
	5940	0	0
	5950	0	0
	5960	0	0
	5970	0	0
	5980	0	0
	5990	0	0
	6000	0	0
	6010	0	0
	6020	0	0
	6030	0	0
	6040	0	0
	6050	0	0
	6060	0	0
	6070	0	0
	6080	0	0
	6090	0	0
	6100	0	0
	6110	0	0
	6120	0	0
	6130	0	0
	6140	0	0
	6150	0	0
	6160	0	0
	6170	0	0
	6180	0	0
	6190	0	0
	6200	0	0
	6210	0	0
	6220	0	0
	6230	0	0
	6240	0	0
	6250	0	0
	6260	0	0
	6270	0	0
	6280	0	0
	6290	0	0
	6300	0	0
	6310	0	0
	6320	0	0
	6330	0	0
	6340	0	0
	6350	0	0
	6360	0	0
	6370	0	0
	6380	0	0
	6390	0	0
	6400	0	0
	6410	0	0
	6420	0	0
	6430	0	0
	6440	0	0
	6450	0	0
	6460	0	0
	6470	0	0
	6480	0	0
	6490	0	0
	6500	0	0
	6510	0	0
	6520	0	0
	6530	0	0
	6540	0	0
	6550	0	0
	6560	0	0
	6570	0	0
	6580	0	0
	6590	0	0
	6600	0	0
	6610	0	0
	6620	0	0
	6630	0	0
	6640	0	0
	6650	0	0
	6660	0	0
	6670	0	0
	6680	0	0
	6690	0	0
	6700	0	0
	6710	0	0
	6720	0	0
	6730	0	0
	6740	0	0
	6750	0	0
	6760	0	0
	6770	0	0
	6780	0	0
	6790	0	0
	6800	0	0
	6810	0	0
	6820	0	0
	6830	0	0
	6840	0	0
	6850	0	0
	6860	0	0
	6870	0	0
	6880	0	0
	6890	0	0
	6900	0	0
	6910	0	0
	6920	0	0
	6930	0	0
	6940	0	0
	6950	0	0
	6960	0	0
	6970	0	0
	6980	0	0
	6990	0	0
	7000	0	0
	7010	0	0
	7020	0	0
	7030	0	0
	7040	0	0
	7050	0	0
	7060	0	0
	7070	0	0
	7080	0	0
	7090	0	0
	7100	0	0
	7110	0	0
	7120	0	0
	7130	0	0
	7140	0	0
	7150	0	0
	7160	0	0
	7170	0	0
	7180	0	0
	7190	0	0
	7200	0	0
	7210	0	0
	7220	0	0
	7230	0	0
	7240	0	0
	7250	0	0
	7260	0	0
	7270	0	0
	7280	0	0
	7290	0	0
	7300	0	0
	7310	0	0
	7320	0	0
	7330	0	0
	7340	0	0
	7350	0	0
	7360	0	0
	7370	0	0
	7380	0	0
	7390	0	0
	7400	0	0
	7410	0	0
	7420	0	0
	7430	0	0
	7440	0	0
	7450	0	0
	7460	0	0
	7470	0	0
	7480	0	0
	7490	0	0
	7500	0	0
	7510	0	0
	7520	0	0
	7530	0	0
	7540	0	0
	7550	0	0
	7560	0	0
	7570	0	0
	7580	0	0
	7590	0	0
	7600	0	0
	7610	0	0
	7620	0	0
	7630	0	0
	7640	0	0
	7650	0	0
	7660	0	0
	7670	0	0
	7680	0	0
	7690	0	0
	7700	0	0
	7710	0	0
	7720	0	0
	7730	0	0
	7740	0	0
	7750	0	0
	7760	0	0
	7770	0	0
	7780	0	0
	7790	0	0
	7800	0	0
	7810	0	0
	7820	0	0
	7830	0	0
	7840	0	0
	7850	0	0
	7860	0	0
	7870	0	0
	7880	0	0
	7890	0	0
	7900	0	0
	7910	0	0
	7920	0	0
	7930	0	0
	7940	0	0
	7950	0	0
	7960	0	0
	7970	0	0
	7980	0	0
	7990	0	0
	8000	0	0
	8010	0	0
	8020	0	0
	8030	0	0
	8040	0	0
	8050	0	0
	8060	0	0
	8070	0	0
	8080	0	0
	8090	0	0
	8100	0	0
	8110	0	0
	8120	0	0
	8130	0	0
	8140	0	0
	8150	0	0
	8160	0	0
	8170	0	0
	8180	0	0
	8190	0	0
	8200	0	0
	8210	0	0
	8220	0	0
	8230	0	0
	8240	0	0
	8250	0	0
	8260	0	0
	8270	0	0
	8280	0	0
	8290	0	0
	8300	0	0
	8310	0	0
	8320	0	0
	8330	0	0
	8340	0	0
	8350	0	0
	8360	0	0
	8370	0	0
	8380	0	0
	8390	0	0
	8400	0	0
	8410	0	0
	8420	0	0
	8430	0	0
	8440	0	0
	8450	0	0
	8460	0	0
	8470	0	0
	8480	0	0
	8490	0	0
	8500	0	0
	8510	0	0
	8520	0	0
	8530	0	0
	8540	0	0
	8550	0	0
	8560	0	0
	8570	0	0
	8580	0	0
	8590	0	0
	8600	0	0
	8610	0	0
	8620	0	0
	8630	0	0
	8640	0	0
	8650	0	0
	8660	0	0
	8670	0	0
	8680	0	0
	8690	0	0
	8700	0	0
	8710	0	0
	8720	0	0
	8730	0	0
	8740	0	0
	8750	0	0
	8760	0	0
	8770	0	0
	8780	0	0
	8790	0	0
	8800	0	0
	8810	0	0
	8820	0	0
	8830	0	0
	8840	0	0
	8850	0	0
	8860	0	0
	8870	0	0
	8880	0	0
	8890	0	0
	8900	0	0
	8910	0	0
	8920	0	0
	8930	0	0
	8940	0	0
	8950	0	0
	8960	0	0
	8970	0	0
	8980	0	0
	8990	0	0
	9000	0	0
	9010	0	0
	9020	0	0
	9030	0	0
	9040	0	0
	9050	0	0
	9060	0	0
	9070	0	0
	9080	0	0
	9090	0	0
	9100	0	0
	9110	0	0
	9120	0	0
	9130	0	0
	9140	0	0
	9150	0	0
	9160	0	0
	9170	0	0
	9180	0	0
	9190	0	0
	9200	0	0
	9210	0	0
	9220	0	0
	9230	0	0
	9240	0	0
	9250	0	0
	9260	0	0
	9270	0	0
	9280	0	0
	9290	0	0
	9300	0	0
	9310	0	0
	9320	0	0
	9330	0	0
	9340	0	0
	9350	0	0
	9360	0	0
	9370	0	0
	9380	0	0
	9390	0	0
	9400	0	0
	9410	0	0
	9420	0	0
	9430	0	0
	9440	0	0
	9450	0	0
	9460	0	0
	9470	0	0
	9480	0	0
	9490	0	0
	9500	0	0
	9510	0	0
	9520	0	0
	9530	0	0
	9540	0	0
	9550	0	0
	9560	0	0
	9570	0	0
	9580	0	0
	9590	0	0
	9600	0	0
	9610	0	0
	9620	0	0
	9630	0	0
	9640	0	0
	9650	0	0
	9660	0	0
	9670	0	0
	9680	0	0
	9690	0	0
	9700	0	0
	9710	0	0
	9720	0	0
	9730	0	0
	9740	0	0
	9750	0	0
	9760	0	0
	9770	0	0
	9780	0	0
	9790	0	0
	9800	0	0
	9810	0	0
	9820	0	0
	9830	0	0
	9840	0	0
	9850	0	0
	9860	0	0
	9870	0	0
	9880	0	0
	9890	0	0
	9900	0	0
	9910	0	0
	9920	0	0
	9930	0	0
	9940	0	0
	9950	0	0
	9960	0	0
	9970	0	0
	9980	0	0
	9990	0	0
	10000	0	0
	10010	0	0
	10020	0	0
	10030	0	0
	10040	0	0
	10050	0	0
	10060	0	0
	10070	0	0
	10080	0	0
	10090	0	0
	10100	0	0
	10110	0	0
	10120	0	0
	10130	0	0
	10140	0	0
	10150	0	0
	10160	0	0
	10170	0	0
	10180	0	0
	10190	0	0
	10200	0	0
	10210	0	0
	10220	0	0
	10230	0	0
	10240	0	0
	10250	0	0
	10260	0	0
	10270	0	0
	10280	0	0
	10290	0	0
	10300	0	0
	10310	0	0
	10320	0	0
	10330	0	0
	10340	0	0
	10350	0	0
	10360	0	0
	10370	0	0
	10380	0	0
	10390	0	0
	10400	0	0
	10410	0	0
	10420	0	0
	10430	0	0
	10440	0	0
	10450	0	0
	10460	0	0
	10470	0	0
	10480	0	0
	10490	0	0
	10500	0	0
	10510	0	0
	10520	0	0
	10530	0	0
	10540	0	0
	10550	0	0
	10560	0	0
	10570	0	0
	10580	0	0
	10590	0	0
	10600	0	0
	10610	0	0
	10620	0	0
	10630	0	0
	10640	0	0
	10650	0	0
	10660	0	0
	10670	0	0
	10680	0	0
	10690	0	0
	10700	0	0
	10710	0	0
	10720	0	0
	10730	0	0
	10740	0	0
	10750	0	0
	10760	0	0
	10770	0	0
	10780	0	0
	10790	0	0
	10800	0	0
	10810	0	0
	10820	0	0
	10830	0	0
	10840	0	0
	10850	0	0
	10860	0	0
	10870	0	0
	10880	0	0
	10890	0	0
	10900	0	0
	10910	0	0
	10920	0	0
	10930	0	0
	10940	0	0
	10950	0	0
	10960	0	0
	10970	0	0
	10980	0	0
	10990	0	0
	11000	0	0
	11010	0	0
	11020	0	0
	11030	0	0
	11040	0	0
	11050	0	0
	11060	0	0
	11070	0	0
	11080	0	0
	11090	0	0
	11100	0	0
	11110	0	0
	11120	0	0
	11130	0	0
	11140	0	0
	11150	0	0
	11160	0	0
	11170	0	0
	11180	0	0
	11190	0	0
	11200	0	0
	11210	0	0
	11220	0	0
	11230	0	0
	11240	0	0
	11250	0	0
	11260	0	0
	11270	0	0
	11280	0	0
	11290	0	0
	11300	0	0
	11310	0	0
	11320	0	0
	11330	0	0
	11340	0	0
	11350	0	0
	11360	0	0
	11370	0	0
	11380	0	0
	11390	0	0
	11400	0	0
	11410	0	0
	11420	0	0
	11430	0	0
	11440	0	0
	11450	0	0
	11460	0	0
	11470	0	0
	11480	0	0
	11490	0	0
	11500	0	0
	11510	0	0
	11520	0	0
	11530	0	0
	11540	0	0
	11550	0	0
	11560	0	0
	11570	0	0
	11580	0	0
	11590	0	0
	11600	0	0
	11610	0	0
	11620	0	0
	11630	0	0
	11640	0	0
	11650	0	0
	11660	0	0
	11670	0	0
	11680	0	0
	11690	0	0
	11700	0	0
	11710	0	0
	11720	0	0
	11730	0	0
	11740	0	0
	11750	0	0
	11760	0	0
	11770	0	0
	11780	0	0
	11790	0	0
	11800	0	0
	11810	0	0
	11820	0	0
	11830	0	0
	11840	0	0
	11850	0	0
	11860	0	0
	11870	0	0
	11880	0	0
	11890	0	0
	11900	0	0
	11910	0	0
	11920	0	0
	11930	0	0
	11940	0	0
	11950	0	0
	11960	0	0
	11970	0	0
	11980	0	0
	11990	0	0
	12000	0	0
	12010	0	0
	12020	0	0
	12030	0	0
	12040	0	0
	12050	0	0
	12060	0	0
	12070	0	0
	12080	0	0
	12090	0	0
	12100	0	0
	12110	0	0
	12120	0	0
	12130	0	0
	12140	0	0
	12150	0	0
	12160	0	0
	12170	0	0
	12180	0	0
	12190	0	0
	12200	0	0
	12210	0	0
	12220	0	0
	12230	0	0
	12240	0	0
	12250	0	0
	12260	0	0
	12270	0	0
	12280	0	0
	12290	0	0
	12300	0	0
	12310	0	0
	12320	0	0
	12330	0	0
	12340	0	0
	12350	0	0
	12360	0	0
	12370	0	0
	12380	0	0
	12390	0	0
	12400	0	0
	12410	0	0
	12420	0	0
	12430	0	0
	12440	0	0
	12450	0	0
	12460	0	0
	12470	0	0
	12480	0	0
	12490	0	0
	12500	0	0
	12510	0	0
	12520	0	0
	12530	0	0
	12540	0	0
	12550	0	0
	12560	0	0
	12570	0	0
	12580	0	0
	12590	0	0
	12600	0	0
	12610	0	0
	12620	0	0
	12630	0	0
	12640	0	0
	12650	0	0
	12660	0	0
	12670	0	0
	12680	0	0
	12690	0	0
	12700	0	0
	12710	0	0
	12720	0	0
	12730	0	0
	12740	0	0
	12750	0	0
	12760	0	0
	12770	0	0
	12780	0	0
	12790	0	0
	12800	0	0
	12810	0	0
	12820	0	0
	12830	0	0
	12840	0	0
	12850	0	0
	12860	0	0
	12870	0	0
	12880	0	0
	12890	0	0
	12900	0	0
	12910	0	0
	12920	0	0
	12930	0	0
	12940	0	0
	12950	0	0
	12960	0	0
	12970	0	0
	12980	0	0
	12990	0	0
	13000	0	0
	13010	0	0
	13020	0	0
	13030	0	0
	13040	0	0
	13050	0	0
	13060	0	0
	13070	0	0
	13080	0	0
	13090	0	0
	13100	0	0
	13110	0	0
	13120	0	0
	13130	0	0
	13140	0	0
	13150	0	0
	13160	0	0
	13170	0	0
	13180	0	0
	13190	0	0
	13200	0	0
	13210	0	0
	13220	0	0
	13230	0	0
	13240	0	0
	13250	0	0
	13260	0	0
	13270	0	0
	13280	0	0
	13290	0	0
	13300	0	0
	13310	0	0
	13320	0	0
	13330	0	0
	13340	0	0
	13350	0	0
	13360	0	0
	13370	0	0
	13380	0	0
	13390	0	0
	13400	0	0
	13410	0	0
	13420	0	0
	13430	0	0
	13440	0	0
	13450	0	0
	13460	0	0
	13470	0	0
	13480	0	0
	13490	0	0
	13500	0	0
	13510	0	0
	13520	0	0
	13530	0	0
	13540	0	0
	13550	0	0
	13560	0	0
	13570	0	0
	13580	0	0
	13590	0	0
	13600	0	0
	13610	0	0
	13620	0	0
	13630	0	0
	13640	0	0
	13650	0	0
	13660	0	0
	13670	0	0
	13680	0	0
	13690	0	0
	13700	0	0
	13710	0	0
	13720	0	0
	13730	0	0
	13740	0	0
	13750	0	0
	13760	0	0
	13770	0	0
	13780	0	0
	13790	0	0
	13800	0	0
	13810	0	0
	13820	0	0
	13830	0	0
	13840	0	0
	13850	0	0
	13860	0	0
	13870	0	0
	13880	0	0
	13890	0	0
	13900	0	0
	13910	0	0
	13920	0	0
	13930	0	0
	13940	0	0
	13950	0	0
	13960	0	0
	13970	0	0
	13980	0	0
	13990	0	0
	14000	0	0
	14010	0	0
	14020	0	0
	14030	0	0
	14040	0	0
	14050	0	0
	14060	0	0
	14070	0	0
	14080	0	0
	14090	0	0
	14100	0	0
	14110	0	0
	14120	0	0
	14130	0	0
	14140	0	0
	14150	0	0
	14160	0	0
	14170	0	0
	14180	0	0
	14190	0	0
	14200	0	0
	14210	0	0
	14220	0	0
	14230	0	0
	14240	0	0
	14250	0	0
	14260	0	0
	14270	0	0
	14280	0	0
	14290	0	0
	14300	0	0
	14310	0	0
	14320	0	0
	14330	0	0
	14340	0	0
	14350	0	0
	14360	0	0
	14370	0	0
	14380	0	0
	14390	0	0
	14400	0	0
	14410	0	0
	14420	0	0
	14430	0	0
	14440	0	0
	14450	0	0
	14460	0	0
	14470	0	0
	14480	0	0
	14490	0	0
	14500	0	0
	14510	0	0
	14520	0	0
	14530	0	0
	14540	0	0
	14550	0	0
	14560	0	0
	14570	0	0
	14580	0	0
	14590	0	0
	14600	0	0
	14610	0	0
	14620	0	0
	14630	0	0
	14640	0	0
	14650	0	0
	14660	0	0
	14670	0	0
	14680	0	0
	14690	0	0
	14700	0	0
	14710	0	0
	14720	0	0
	14730	0	0
	14740	0	0
	14750	0	0
	14760	0	0
	14770	0	0
	14780	0	0
	14790	0	0
	14800	0	0
	14810	0	0
	14820	0	0
	14830	0	0
	14840	0	0
	14850	0	0
	14860	0	0
	14870	0	0
	14880	0	0
	14890	0	0
	14900	0	0
	14910	0	0
	14920	0	0
	14930	0	0
	14940	0	0
	14950	0	0
	14960	0	0
	14970	0	0
	14980	0	0
	14990	0	0
	15000	0	0
	15010	0	0
	15020	0	0
	15030	0	0
	15040	0	0
	15050	0	0
	15060	0	0
	15070	0	0
	15080	0	0
	15090	0	0
	15100	0	0
	15110	0	0
	15120	0	0
	15130	0	0
	15140	0	0
	15150	0	0
	15160	0	0
	15170	0	0
	15180	0	0
	15190	0	0
	15200	0	0
	15210	0	0
	15220	0	0
	15230	0	0
	15240	0	0
	15250	0	0
	15260	0	0
	15270	0	0
	15280	0	0
	15290	0	0
	15300	0	0
	15310	0	0
	15320	0	0
	15330	0	0
	15340	0	0
	15350	0	0
	15360	0	0
	15370	0	0
	15380	0	0
	15390	0	0
	15400	0	0
	15410	0	0
	15420	0	0
	15430	0	0
	15440	0	0
	15450	0	0
	15460	0	0
	15470	0	0
	15480	0	0
	15490	0	0
	15500	0	0
	15510	0	0
	15520	0	0
	15530	0	0
	15540	0	0
	15550	0	0
	15560	0	0
	15570	0	0
	15580	0	0
	15590	0	0
	15600	0	0
	15610	0	0
	15620	0	0
	15630	0	0
	15640	0	0
	15650	0	0
	15660	0	0
	15670	0	0
	15680	0	0
	15690	0	0
	15700	0	0
	15710	0	0
	15720	0	0
	15730	0	0
	15740	0	0
	15750	0	0
	15760	0	0
	15770	0	0
	15780	0	0
	15790	0	0
	15800	0	0
	15810	0	0
	15820	0	0
	15830	0	0
	15840	0	0
	15850	0	0
	15860	0	0
	15870	0	0
	15880	0	0
	15890	0	0
	15900	0	0
	15910	0	0
	15920	0	0
	15930	0	0
	15940	0	0
	15950	0	0
	15960	0	0
	15970	0	0
	15980	0	0
	15990	0	0
	16000	0	0
	16010	0	0
	16020	0	0
	16030	0	0
	16040	0	0
	16050	0	0
	16060	0	0
	16070	0	0
	16080	0	0
	16090	0	0
	16100	0	0
	16110	0	0
	16120	0	0
	16130	0	0
	16140	0	0
	16150	0	0
	16160	0	0
	16170	0	0
	16180	0	0
	16190	0	0
	16200	0	0
	16210	0	0
	16220	0	0
	16230	0	0
	16240	0	0
	16250	0	0
	16260	0	0
	16270	0	0
	16280	0	0
	16290	0	0
	16300	0	0
	16310	0	0
	16320	0	0
	16330	0	0
	16340	0	0
	16350	0	0
	16360	0	0
	16370	0	0
	16380	0	0
	16390	0	0
	16400	0	0
	16410	0	0
	16420	0	0
	16430	0	0
	16440	0	0
	16450	0	0
	16460	0	0
	16470	0	0
	16480	0	0
	16490	0	0
	16500	0	0
	16510	0	0
	16520	0	0
	16530	0	0
	16540	0	0
	16550	0	0
	16560	0	0
	16570	0	0
	16580	0	0
	16590	0	0
	16600	0	0
	16610	0	0
	16620	0	0
	16630	0	0
	16640	0	0
	16650	0	0
	16660	0	0
	16670	0	0
	16680	0	0
	16690	0	0
	16700	0	0
	16710	0	0
	16720	0	0
	16730	0	0
	16740	0	0
	16750	0	0
	16760	0	0
	16770	0	0
	16780	0	0
	16790	0	0
	16800	0	0
	16810	0	0
	16820	0	0
	16830	0	0
	16840	0	0
	16850	0	0
	16860	0	0
	16870	0	0
	16880	0	0
	16890	0	0
	16900	0	0
	16910	0	0
	16920	0	0
	16930	0	0
	16940	0	0
	16950	0	0
	16960	0	0
	16970	0	0
	16980	0	0
	16990	0	0
	17000	0	0
	17010	0	0
	17020	0	0
	17030	0	0
	17040	0	0
	17050	0	0
	17060	0	0
	17070	0	0
	17080	0	0
	17090	0	0
	17100	0	0
	17110	0	0
	17120	0	0
	17130	0	0
	17140	0	0
	17150	0	0
	17160	0	0
	17170	0	0
	17180	0	0
	17190	0	0
	17200	0	0
	17210	0	0
	17220	0	0
	17230	0	0
	17240	0	0
	17250	0	0
	17260	0	0
	17270	0	0
	17280	0	0
	17290	0	0
	17300	0	0
	17310	0	0
	17320	0	0
	17330	0	0
	17340	0	0
	17350	0	0
	17360	0	0
	17370	0	0
	17380	0	0
	17390	0	0
	17400	0	0
	17410	0	0
	17420	0	0
	17430	0	0
	17440	0	0
	17450	0	0
	17460	0	0
	17470	0	0
	17480	0	0
	17490	0	0
	17500	0	0
	17510	0	0
	17520	0	0
	17530	0	0
	17540	0	0
	17550	0	0
	17560	0	0
	17570	0	0
	17580	0	0
	17590	0	0
	17600	0	0
	17610	0	0
	17620	0	0
	17630	0	0
	17640	0	0
	17650	0	0
	17660	0	0
	17670	0	0
	17680	0	0
	17690	0	0
	17700	0	0
	17710	0	0
	17720	0	0
	17730	0	0
	17740	0	0
	17750	0	0
	17760	0	0
	17770	0	0
	17780	0	0
	17790	0	0
	17800	0	0
	17810	0	0
	17820	0	0
	17830	0	0
	17840	0	0
	17850	0	0
	17860	0	0
	17870	0	0
	17880	0	0
	17890	0	0
	17900	0	0
	17910	0	0
	17920	0	0
	17930	0	0
	17940	0	0
	17950	0	0
	17960	0	0
	17970	0	0
	17980	0	0
	17990	0	0
	18000	0	0
	18010	0	0
	18020	0	0
	18030	0	0
	18040	0	0
	18050	0	0
	18060	0	0
	18070	0	0
	18080	0	0
	18090	0	0
	18100	0	0
	18110	0	0
	18120	0	0
	18130	0	0
	18140	0	0
	18150	0	0
	18160	0	0
	18170	0	0
	18180	0	0
	18190	0	0
	18200	0	0
	18210	0	0
	18220	0	0
	18230	0	0
	18240	0	0
	18250	0	0
	18260	0	0
	18270	0	0
	18280	0	0
	18290	0	0
	18300	0	0
	18310	0	0
	18320	0	0
	18330	0	0
	18340	0	0
	18350	0	0
	18360	0	0
	18370	0	0
	18380	0	0
	18390	0	0
	18400	0	0
	18410	0	0
	18420	0	0
	18430	0	0
	18440	0	0
	18450	0	0
	18460	0	0
	18470	0	0
	18480	0	0
	18490	0	0
	18500	0	0
	18510	0	0
	18520	0	0
	18530	0	0
	18540	0	0
	18550	0	0
	18560	0	0
	18570	0	0
	18580	0	0
	18590	0	0
	18600	0	0
	18610	0	0
	18620	0	0
	18630	0	0
	18640	0	0
	18650	0	0
	18660	0	0
	18670	0	0
	18680	0	0
	18690	0	0
	18700	0	0
	18710	0	0
	18720	0	0
	18730	0	0
	18740	0	0
	18750	0	0
	18760	0	0
	18770	0	0
	18780	0	0
	18790	0	0
	18800	0	0
	18810	0	0
	18820	0	0
	18830	0	0
	18840	0	0
	18850	0	0
	18860	0	0
	18870	0	0
	18880	0	0
	18890	0	0
	18900	0	0
	18910	0	0
	18920	0	0
	18930	0	0
	18940	0	0
	18950	0	0
	18960	0	0
	18970	0	0
	18980	0	0
	18990	0	0
	19000	0	0
	19010	0	0
	19020	0	0
	19030	0	0
	19040	0	0
	19050	0	0
	19060	0	0
	19070	0	0
	19080	0	0
	19090	0	0
	19100	0	0
	19110	0	0
	19120	0	0
	19130	0	0
	19140	0	0
	19150	0	0
	19160	0	0
	19170	0	0
	19180	0	0
	19190	0	0
	19200	0	0
	19210	0	0
	19220	0	0
	19230	0	0
	19240	0	0
	19250	0	0
	19260	0	0
	19270	0	0
	19280	0	0
	19290	0	0
	19300	0	0
	19310	0	0
	19320	0	0
	19330	0	0
	19340	0	0
	19350	0	0
	19360	0	0
	19370	0	0
	19380	0	0
	19390	0	0
	19400	0	0
	19410	0	0
	19420	0	0
	19430	0	0
	19440	0	0
	19450	0	0
	19460	0	0
	19470	0	0
	19480	0	0
	19490	0	0
	19500	0	0
	19510	0	0
	19520	0	0
	19530	0	0
	19540	0	0
	19550	0	0
	19560	0	0
	19570	0	0
	19580	0	0
	19590	0	0
	19600	0	0
	19610	0	0
	19620	0	0
	19630	0	0
	19640	0	0
	19650	0	0
	19660	0	0
	19670	0	0
	19680	0	0
	19690	0	0
	19700	0	0
	19710	0	0
	19720	0	0
	19730	0	0
	19740	0	0
	19750	0	0
	19760	0	0
	19770	0	0
	19780	0	0
	19790	0	0
	19800	0	0
	19810	0	0
	19820	0	0
	19830	0	0
	19840	0	0
	19850	0	0
	19860	0	0
	19870	0	0
	19880	0	0
	19890	0	0
	19900	0	0
	19910	0	0
	19920	0	0
	19930	0	0
	19940	0	0
[truncated: 3,006 more rows]
