# Supplementary material for: Novel pH-responsive nanohybrid for simultaneous delivery of doxorubicin and paclitaxel: an in-silico insight
Source: BMC Chem. 2021 Feb 11;15(1):11. doi: 10.1186/s13065-021-00735-4 (PMC7879683; doi:10.1186/s13065-021-00735-4)
Supplement: Supplementary file 17 — Additional file 17. RDF of PAX-C60 at pH = 5.5 [file 13065_2021_735_MOESM17_ESM.xlsx]

## Sheet: rdf-PAX-FUL
title	Radial	distribution
xaxis	label	r
yaxis	label
subtitle	PAX	-	FUL
0	0
0.002	0
0.004	0
0.006	0
0.008	0
0.01	0
0.012	0
0.014	0
0.016	0
0.018	0
0.02	0
0.022	0
0.024	0
0.026	0
0.028	0
0.03	0
0.032	0
0.034	0
0.036	0
0.038	0
0.04	0
0.042	0
0.044	0
0.046	0
0.048	0
0.05	0
0.052	0
0.054	0
0.056	0
0.058	0
0.06	0
0.062	0
0.064	0
0.066	0
0.068	0
0.07	0
0.072	0
0.074	0
0.076	0
0.078	0
0.08	0
0.082	0
0.084	0
0.086	0
0.088	0
0.09	0
0.092	0
0.094	0
0.096	0
0.098	0
0.1	0
0.102	0
0.104	0
0.106	0
0.108	0
0.11	0
0.112	0
0.114	0
0.116	0
0.118	0
0.12	0
0.122	0
0.124	0
0.126	0
0.128	0
0.13	0
0.132	0
0.134	0
0.136	0
0.138	0
0.14	0
0.142	0
0.144	0
0.146	0
0.148	0
0.15	0
0.152	0
0.154	0
0.156	0
0.158	0
0.16	0
0.162	0
0.164	0
0.166	0
0.168	0
0.17	0
0.172	0
0.174	0
0.176	0
0.178	0
0.18	0
0.182	0
0.184	0
0.186	0
0.188	0
0.19	0
0.192	0.000526795
0.194	0
0.196	0
0.198	0
0.2	0
0.202	0.000475925
0.204	0
0.206	0
0.208	0
0.21	0.000440354
0.212	0.000864172
0.214	0.00212025
0.216	0.00124869
0.218	0.00122589
0.22	0.00160493
0.222	0.000394039
0.224	0.000387031
0.226	0.00190106
0.228	0.00224142
0.23	0.00146842
0.232	0.0014432
0.234	0.00248261
0.236	0.00278938
0.238	0.00239988
0.24	0.00202289
0.242	0.00364758
0.244	0.00391424
0.246	0.00385083
0.248	0.00442045
0.25	0.00372859
0.252	0.00305803
0.254	0.00391307
0.256	0.00355591
0.258	0.0032092
0.26	0.00574547
0.262	0.00622389
0.264	0.00585133
0.266	0.00494028
0.268	0.00648909
0.27	0.00665972
0.272	0.00761219
0.274	0.0103467
0.276	0.0127466
0.278	0.00904597
0.28	0.0111465
0.282	0.0119658
0.284	0.0125202
0.286	0.0123458
0.288	0.0103018
0.29	0.0138547
0.292	0.0138934
0.294	0.013031
0.296	0.0135204
0.298	0.0166197
0.3	0.0140254
0.302	0.0144792
0.304	0.0130283
0.306	0.0178361
0.308	0.0182193
0.31	0.0173788
0.312	0.0171566
0.314	0.0185145
0.316	0.0225598
0.318	0.0226605
0.32	0.0202921
0.322	0.0217265
0.324	0.0201641
0.326	0.0259476
0.328	0.0285203
0.33	0.0265706
0.332	0.0310089
0.334	0.0285492
0.336	0.0318226
0.338	0.0271976
0.34	0.0304064
0.342	0.0297197
0.344	0.0295392
0.346	0.0339034
0.348	0.0317506
0.35	0.0364616
0.352	0.0391829
0.354	0.0388967
0.356	0.0369284
0.358	0.0409112
0.36	0.037311
0.362	0.0419392
0.364	0.0426514
0.366	0.0447961
0.368	0.0418727
0.37	0.046386
0.372	0.0451871
0.374	0.0477594
0.376	0.0465665
0.378	0.0471618
0.38	0.0502976
0.382	0.0516355
0.384	0.0522845
0.386	0.0516135
0.388	0.0550818
0.39	0.0541354
0.392	0.0549752
0.394	0.0581709
0.396	0.0595659
0.398	0.0617886
0.4	0.0603226
0.402	0.0575607
0.404	0.0561595
0.406	0.0599676
0.408	0.0659132
0.41	0.0638853
0.412	0.0677286
0.414	0.0696818
0.416	0.0680029
0.418	0.0716887
0.42	0.0721087
0.422	0.0704464
0.424	0.0718343
0.426	0.0731949
0.428	0.0713465
0.43	0.0807666
0.432	0.0756505
0.434	0.0713462
0.436	0.0793777
0.438	0.0741995
0.44	0.0824535
0.442	0.0829021
0.444	0.0789063
0.446	0.0805428
0.448	0.0822447
0.45	0.0876526
0.452	0.0875452
0.454	0.0814042
0.456	0.0898442
0.458	0.0935048
0.46	0.0850763
0.462	0.0880716
0.464	0.0887571
0.466	0.0923802
0.468	0.0903496
0.47	0.0951208
0.472	0.0917889
0.474	0.097325
0.476	0.0992522
0.478	0.104117
0.48	0.103673
0.482	0.104655
0.484	0.107521
0.486	0.10524
0.488	0.106663
0.49	0.109191
0.492	0.107182
0.494	0.116183
0.496	0.11367
0.498	0.114638
0.5	0.11543
0.502	0.114284
0.504	0.126451
0.506	0.124313
0.508	0.120932
0.51	0.126925
0.512	0.12142
0.514	0.126795
0.516	0.131725
0.518	0.133456
0.52	0.128414
0.522	0.135771
0.524	0.13261
0.526	0.140873
0.528	0.14447
0.53	0.147051
0.532	0.146491
0.534	0.151326
0.536	0.152429
0.538	0.153976
0.54	0.152443
0.542	0.153696
0.544	0.159857
0.546	0.170734
0.548	0.16749
0.55	0.172052
0.552	0.172587
0.554	0.174132
0.556	0.181043
0.558	0.183933
0.56	0.187631
0.562	0.188147
0.564	0.191091
0.566	0.19113
0.568	0.199964
0.57	0.205432
0.572	0.20899
0.574	0.217373
0.576	0.216633
0.578	0.221175
0.58	0.226529
0.582	0.22274
0.584	0.233393
0.586	0.241481
0.588	0.240677
0.59	0.245694
0.592	0.250236
0.594	0.257585
0.596	0.261767
0.598	0.261476
0.6	0.267781
0.602	0.274571
0.604	0.283462
0.606	0.288039
0.608	0.28752
0.61	0.290127
0.612	0.298491
0.614	0.303977
0.616	0.302456
0.618	0.313936
0.62	0.322717
0.622	0.327376
0.624	0.324389
0.626	0.34391
0.628	0.342674
0.63	0.341763
0.632	0.345836
0.634	0.351374
0.636	0.35792
0.638	0.361536
0.64	0.363081
0.642	0.385561
0.644	0.382975
0.646	0.393129
0.648	0.391024
0.65	0.397687
0.652	0.404465
0.654	0.408999
0.656	0.411294
0.658	0.420491
0.66	0.424874
0.662	0.431555
0.664	0.43659
0.666	0.440047
0.668	0.439647
0.67	0.450486
0.672	0.462281
0.674	0.463662
0.676	0.466259
0.678	0.479332
0.68	0.487587
0.682	0.487169
0.684	0.491486
0.686	0.494755
0.688	0.506849
0.69	0.51088
0.692	0.513785
0.694	0.528107
0.696	0.529387
0.698	0.544073
0.7	0.547215
0.702	0.552687
0.704	0.568343
0.706	0.572466
0.708	0.572945
0.71	0.588416
0.712	0.581923
0.714	0.601155
0.716	0.59989
0.718	0.610849
0.72	0.613435
0.722	0.622983
0.724	0.637721
0.726	0.636733
0.728	0.656971
0.73	0.666676
0.732	0.672368
0.734	0.688733
0.736	0.688095
0.738	0.695724
0.74	0.692171
0.742	0.709443
0.744	0.716565
0.746	0.737943
0.748	0.735251
0.75	0.73991
0.752	0.753514
0.754	0.760189
0.756	0.767102
0.758	0.781829
0.76	0.785479
0.762	0.799453
0.764	0.807128
0.766	0.820322
0.768	0.830382
0.77	0.826327
0.772	0.839751
0.774	0.841797
0.776	0.854108
0.778	0.858898
0.78	0.86663
0.782	0.884999
0.784	0.886567
0.786	0.902201
0.788	0.915104
0.79	0.921128
0.792	0.931741
0.794	0.936019
0.796	0.949686
0.798	0.949185
0.8	0.953412
0.802	0.976434
0.804	0.971428
0.806	0.98288
0.808	0.995202
0.81	0.999131
0.812	1.00283
0.814	1.0308
0.816	1.03465
0.818	1.03793
0.82	1.03723
0.822	1.05699
0.824	1.07026
0.826	1.07348
0.828	1.08288
0.83	1.09589
0.832	1.10569
0.834	1.10957
0.836	1.11402
0.838	1.12013
0.84	1.13367
0.842	1.13992
0.844	1.1502
0.846	1.15608
0.848	1.17044
0.85	1.17703
0.852	1.18831
0.854	1.20374
0.856	1.21471
0.858	1.22713
0.86	1.22548
0.862	1.23728
0.864	1.24618
0.866	1.25355
0.868	1.25538
0.87	1.2783
0.872	1.28748
0.874	1.28606
0.876	1.31567
0.878	1.30535
0.88	1.3163
0.882	1.33565
0.884	1.35574
0.886	1.35417
0.888	1.35934
0.89	1.35827
0.892	1.37534
0.894	1.38209
0.896	1.39506
0.898	1.40812
0.9	1.42018
0.902	1.42741
0.904	1.43918
0.906	1.43956
0.908	1.4602
0.91	1.46018
0.912	1.47186
0.914	1.48661
0.916	1.49291
0.918	1.49508
0.92	1.51131
0.922	1.52126
0.924	1.5198
0.926	1.52752
0.928	1.53636
0.93	1.54661
0.932	1.54626
0.934	1.56743
0.936	1.5735
0.938	1.58437
0.94	1.59161
0.942	1.60059
0.944	1.61164
0.946	1.60544
0.948	1.61509
0.95	1.63919
0.952	1.64319
0.954	1.65046
0.956	1.66195
0.958	1.65433
0.96	1.66517
0.962	1.6771
0.964	1.68734
0.966	1.69092
0.968	1.7132
0.97	1.71531
0.972	1.72602
0.974	1.71542
0.976	1.74044
0.978	1.73965
0.98	1.74722
0.982	1.76
0.984	1.76348
0.986	1.76811
0.988	1.77718
0.99	1.78616
0.992	1.79921
0.994	1.80333
0.996	1.8146
0.998	1.81948
1	1.82213
1.002	1.8272
1.004	1.83552
1.006	1.84928
1.008	1.85
1.01	1.85954
1.012	1.87063
1.014	1.86512
1.016	1.88112
1.018	1.87477
1.02	1.89019
1.022	1.89855
1.024	1.90192
1.026	1.91369
1.028	1.9248
1.03	1.92758
1.032	1.93156
1.034	1.93178
1.036	1.95407
1.038	1.95777
1.04	1.96051
1.042	1.97593
1.044	1.9719
1.046	1.98208
1.048	1.99302
1.05	2.0078
1.052	2.00405
1.054	2.00989
1.056	2.02357
1.058	2.02782
1.06	2.04163
1.062	2.05817
1.064	2.0484
1.066	2.05429
1.068	2.05483
1.07	2.07059
1.072	2.08311
1.074	2.0771
1.076	2.08237
1.078	2.09531
1.08	2.10793
1.082	2.1167
1.084	2.12383
1.086	2.13526
1.088	2.14384
1.09	2.14448
1.092	2.14152
1.094	2.14989
1.096	2.1651
1.098	2.17713
1.1	2.17689
1.102	2.18467
1.104	2.19765
1.106	2.1876
1.108	2.20518
1.11	2.2033
1.112	2.21453
1.114	2.22008
1.116	2.23542
1.118	2.24259
1.12	2.25455
1.122	2.25579
1.124	2.2599
1.126	2.26137
1.128	2.26276
1.13	2.27033
1.132	2.26779
1.134	2.2725
1.136	2.28786
1.138	2.28523
1.14	2.30107
1.142	2.30733
1.144	2.29894
1.146	2.31939
1.148	2.31804
1.15	2.31232
1.152	2.3236
1.154	2.3393
1.156	2.32544
1.158	2.35233
1.16	2.34767
1.162	2.35358
1.164	2.35415
1.166	2.36724
1.168	2.35427
1.17	2.37297
1.172	2.36684
1.174	2.3636
1.176	2.37385
1.178	2.38078
1.18	2.3759
1.182	2.39014
1.184	2.38538
1.186	2.39512
1.188	2.38882
1.19	2.39532
1.192	2.407
1.194	2.42381
1.196	2.40823
1.198	2.4096
1.2	2.42287
1.202	2.42563
1.204	2.42868
1.206	2.41714
1.208	2.43561
1.21	2.43694
1.212	2.44394
1.214	2.44166
1.216	2.43875
1.218	2.44029
1.22	2.45466
1.222	2.44441
1.224	2.46416
1.226	2.46325
1.228	2.46157
1.23	2.45991
1.232	2.47229
1.234	2.47781
1.236	2.48546
1.238	2.47456
1.24	2.48346
1.242	2.49477
1.244	2.49043
1.246	2.48623
1.248	2.49136
1.25	2.49861
1.252	2.4921
1.254	2.51521
1.256	2.50875
1.258	2.51702
1.26	2.5079
1.262	2.51422
1.264	2.51959
1.266	2.52399
1.268	2.52896
1.27	2.53325
1.272	2.53578
1.274	2.5326
1.276	2.53088
1.278	2.54718
1.28	2.54445
1.282	2.54065
1.284	2.54821
1.286	2.5476
1.288	2.55116
1.29	2.5596
1.292	2.5656
1.294	2.55217
1.296	2.55914
1.298	2.57424
1.3	2.56727
1.302	2.57266
1.304	2.57019
1.306	2.57113
1.308	2.57373
1.31	2.56973
1.312	2.5843
1.314	2.57943
1.316	2.58078
1.318	2.58022
1.32	2.57771
1.322	2.57039
1.324	2.59186
1.326	2.58638
1.328	2.59093
1.33	2.58538
1.332	2.59053
1.334	2.58828
1.336	2.59461
1.338	2.59203
1.34	2.6001
1.342	2.61455
1.344	2.60355
1.346	2.59985
1.348	2.60712
1.35	2.60407
1.352	2.60878
1.354	2.59818
1.356	2.61081
1.358	2.613
1.36	2.61372
1.362	2.61475
1.364	2.61879
1.366	2.62118
1.368	2.62568
1.37	2.62454
1.372	2.6164
1.374	2.62185
1.376	2.61663
1.378	2.63088
1.38	2.63048
1.382	2.63941
1.384	2.62017
1.386	2.62545
1.388	2.61981
1.39	2.63466
1.392	2.62307
1.394	2.63055
1.396	2.63014
1.398	2.63392
1.4	2.63566
1.402	2.63756
1.404	2.63556
1.406	2.6298
1.408	2.63855
1.41	2.62338
1.412	2.64225
1.414	2.6341
1.416	2.62941
1.418	2.62858
1.42	2.63247
1.422	2.63902
1.424	2.64314
1.426	2.6455
1.428	2.6341
1.43	2.63786
1.432	2.62723
1.434	2.6404
1.436	2.63981
1.438	2.63907
1.44	2.6429
1.442	2.64203
1.444	2.64266
1.446	2.64279
1.448	2.63945
1.45	2.65401
1.452	2.65864
1.454	2.64531
1.456	2.64013
1.458	2.64996
1.46	2.64811
1.462	2.65241
1.464	2.65451
1.466	2.65723
1.468	2.64873
1.47	2.64669
1.472	2.6477
1.474	2.65363
1.476	2.65679
1.478	2.65639
1.48	2.65177
1.482	2.65494
1.484	2.65106
1.486	2.65887
1.488	2.66013
1.49	2.65593
1.492	2.65974
1.494	2.66815
1.496	2.66058
1.498	2.65832
1.5	2.65522
1.502	2.6581
1.504	2.6449
1.506	2.66551
1.508	2.65498
1.51	2.65271
1.512	2.66035
1.514	2.66463
1.516	2.65914
1.518	2.65915
1.52	2.65256
1.522	2.65239
1.524	2.66179
1.526	2.65411
1.528	2.64434
1.53	2.65712
1.532	2.65511
1.534	2.6593
1.536	2.65428
1.538	2.65641
1.54	2.65879
1.542	2.65285
1.544	2.64398
1.546	2.65652
1.548	2.65216
1.55	2.65252
1.552	2.64278
1.554	2.64784
1.556	2.6489
1.558	2.65056
1.56	2.64721
1.562	2.64808
1.564	2.64428
1.566	2.63953
1.568	2.64666
1.57	2.63619
1.572	2.65436
1.574	2.6367
1.576	2.6464
1.578	2.64814
1.58	2.64224
1.582	2.64265
1.584	2.63892
1.586	2.63329
1.588	2.64042
1.59	2.62966
1.592	2.63622
1.594	2.63717
1.596	2.63493
1.598	2.64105
1.6	2.63476
1.602	2.62979
1.604	2.63516
1.606	2.62444
1.608	2.63752
1.61	2.62562
1.612	2.62147
1.614	2.62773
1.616	2.62747
1.618	2.62804
1.62	2.61391
1.622	2.61841
1.624	2.62061
1.626	2.61651
1.628	2.61263
1.63	2.62169
1.632	2.61606
1.634	2.61205
1.636	2.61187
1.638	2.61294
1.64	2.61614
1.642	2.6093
1.644	2.60601
1.646	2.61183
1.648	2.60455
1.65	2.61831
1.652	2.61188
1.654	2.61857
1.656	2.61324
1.658	2.6086
1.66	2.60933
1.662	2.60533
1.664	2.60348
1.666	2.61257
1.668	2.60398
1.67	2.60241
1.672	2.59745
1.674	2.59815
1.676	2.59957
1.678	2.60017
1.68	2.59901
1.682	2.59224
1.684	2.60386
1.686	2.59767
1.688	2.59955
1.69	2.59357
1.692	2.59026
1.694	2.5892
1.696	2.58762
1.698	2.58973
1.7	2.58625
1.702	2.59068
1.704	2.58186
1.706	2.58093
1.708	2.57753
1.71	2.57854
1.712	2.58289
1.714	2.58182
1.716	2.57626
1.718	2.57064
1.72	2.57453
1.722	2.5739
1.724	2.56698
1.726	2.55737
1.728	2.57013
1.73	2.56517
1.732	2.56393
1.734	2.56285
1.736	2.56188
1.738	2.55812
1.74	2.55422
1.742	2.56372
1.744	2.5566
1.746	2.55861
1.748	2.55233
1.75	2.55533
1.752	2.54403
1.754	2.54427
1.756	2.54811
1.758	2.54469
1.76	2.54656
1.762	2.5394
1.764	2.5425
1.766	2.53979
1.768	2.53805
1.77	2.53718
1.772	2.53986
1.774	2.53884
1.776	2.53363
1.778	2.53333
1.78	2.52758
1.782	2.52877
1.784	2.52203
1.786	2.51802
1.788	2.51861
1.79	2.50821
1.792	2.51449
1.794	2.51751
1.796	2.51227
1.798	2.50631
1.8	2.50152
1.802	2.50497
1.804	2.49728
1.806	2.4952
1.808	2.48785
1.81	2.49511
1.812	2.4887
1.814	2.49184
1.816	2.48888
1.818	2.48115
1.82	2.48532
1.822	2.48121
1.824	2.47058
1.826	2.4751
1.828	2.47598
1.83	2.47433
1.832	2.46815
1.834	2.4602
1.836	2.46929
1.838	2.46166
1.84	2.46909
1.842	2.45157
1.844	2.45602
1.846	2.44987
1.848	2.45122
1.85	2.44933
1.852	2.45073
1.854	2.4482
1.856	2.43959
1.858	2.43877
1.86	2.43969
1.862	2.43723
1.864	2.43047
1.866	2.43209
1.868	2.4254
1.87	2.42716
1.872	2.42755
1.874	2.41946
1.876	2.42138
1.878	2.41954
1.88	2.41918
1.882	2.41189
1.884	2.41167
1.886	2.40752
1.888	2.40507
1.89	2.39874
1.892	2.39371
1.894	2.3988
1.896	2.39573
1.898	2.39143
1.9	2.39133
1.902	2.39192
1.904	2.38859
1.906	2.37662
1.908	2.37792
1.91	2.37232
1.912	2.36977
1.914	2.36969
1.916	2.36493
1.918	2.36167
1.92	2.35323
1.922	2.35456
1.924	2.34823
1.926	2.35918
1.928	2.34299
1.93	2.3421
1.932	2.34251
1.934	2.33544
1.936	2.32893
1.938	2.31766
1.94	2.32032
1.942	2.31871
1.944	2.3129
1.946	2.3096
1.948	2.30316
1.95	2.29823
1.952	2.29976
1.954	2.29575
1.956	2.28716
1.958	2.28434
1.96	2.28177
1.962	2.27336
1.964	2.26703
1.966	2.26772
1.968	2.26576
1.97	2.25617
1.972	2.25135
1.974	2.24728
1.976	2.24445
1.978	2.23711
1.98	2.2376
1.982	2.23125
1.984	2.22604
1.986	2.22128
1.988	2.2189
1.99	2.20552
1.992	2.20324
1.994	2.20229
1.996	2.19712
1.998	2.19333
2	2.18875
2.002	2.18118
2.004	2.17678
2.006	2.17635
2.008	2.16386
2.01	2.1585
2.012	2.16012
2.014	2.15234
2.016	2.14823
2.018	2.14083
2.02	2.14027
2.022	2.13266
2.024	2.12439
2.026	2.12454
2.028	2.11495
2.03	2.10939
2.032	2.10729
2.034	2.09914
2.036	2.10205
2.038	2.08746
2.04	2.08014
2.042	2.0824
2.044	2.07821
2.046	2.06909
2.048	2.06818
2.05	2.05305
2.052	2.05822
2.054	2.04998
2.056	2.04763
2.058	2.04192
2.06	2.03336
2.062	2.02431
2.064	2.0207
2.066	2.01776
2.068	2.01047
2.07	2.01053
2.072	2.00246
2.074	1.98881
2.076	1.98616
2.078	1.98663
2.08	1.98083
2.082	1.97164
2.084	1.96777
2.086	1.96585
2.088	1.95068
2.09	1.95309
2.092	1.94975
2.094	1.94292
2.096	1.93291
2.098	1.92722
2.1	1.92204
2.102	1.92031
2.104	1.90703
2.106	1.91273
2.108	1.9052
2.11	1.90181
2.112	1.89184
2.114	1.88819
2.116	1.88496
2.118	1.88215
2.12	1.86833
2.122	1.86705
2.124	1.86377
2.126	1.85982
2.128	1.84438
2.13	1.84804
2.132	1.84427
2.134	1.83694
2.136	1.83509
2.138	1.82624
2.14	1.82033
2.142	1.8174
2.144	1.81697
2.146	1.80413
2.148	1.79961
2.15	1.80057
2.152	1.78889
2.154	1.78722
2.156	1.78157
2.158	1.77466
2.16	1.77061
2.162	1.76468
2.164	1.76035
2.166	1.75317
2.168	1.7495
2.17	1.74139
2.172	1.73749
2.174	1.73698
2.176	1.72471
2.178	1.72363
2.18	1.71614
2.182	1.71559
2.184	1.70887
2.186	1.71006
2.188	1.69946
2.19	1.69162
2.192	1.69037
2.194	1.68495
2.196	1.67775
2.198	1.67386
2.2	1.66408
2.202	1.66248
2.204	1.65375
2.206	1.65359
2.208	1.64603
2.21	1.63752
2.212	1.63217
2.214	1.63423
2.216	1.62565
2.218	1.62032
2.22	1.61739
2.222	1.60402
2.224	1.60484
2.226	1.60346
2.228	1.59734
2.23	1.59204
2.232	1.58159
2.234	1.5783
2.236	1.5725
2.238	1.57054
2.24	1.56589
2.242	1.56395
2.244	1.54938
2.246	1.54854
2.248	1.54493
2.25	1.53426
2.252	1.53647
2.254	1.52824
2.256	1.52467
2.258	1.52016
2.26	1.51091
2.262	1.50806
2.264	1.49954
2.266	1.49774
2.268	1.49155
2.27	1.48808
2.272	1.48208
2.274	1.4711
2.276	1.46981
2.278	1.46623
2.28	1.46097
2.282	1.45262
2.284	1.45499
2.286	1.44877
2.288	1.43828
2.29	1.43262
2.292	1.43295
2.294	1.425
2.296	1.42368
2.298	1.41634
2.3	1.41391
2.302	1.40998
2.304	1.40051
2.306	1.40155
2.308	1.39526
2.31	1.38793
2.312	1.38148
2.314	1.38275
2.316	1.37907
2.318	1.36986
2.32	1.3675
2.322	1.35992
2.324	1.35752
2.326	1.35205
2.328	1.34485
2.33	1.34596
2.332	1.33843
2.334	1.33309
2.336	1.3284
2.338	1.32589
2.34	1.32004
2.342	1.31754
2.344	1.30714
2.346	1.30622
2.348	1.30332
2.35	1.29935
2.352	1.29592
2.354	1.29033
2.356	1.28555
2.358	1.28166
2.36	1.27643
2.362	1.27445
2.364	1.26755
2.366	1.26257
2.368	1.26285
2.37	1.25582
2.372	1.25089
2.374	1.24429
2.376	1.23915
2.378	1.2364
2.38	1.23363
2.382	1.22571
2.384	1.22316
2.386	1.2243
2.388	1.21649
2.39	1.21354
2.392	1.21059
2.394	1.20568
2.396	1.20547
2.398	1.19771
2.4	1.19612
2.402	1.19202
2.404	1.18582
2.406	1.17999
2.408	1.18208
2.41	1.17727
2.412	1.1712
2.414	1.16571
2.416	1.16476
2.418	1.15633
2.42	1.15729
2.422	1.15182
2.424	1.14728
2.426	1.14365
2.428	1.14138
2.43	1.14063
2.432	1.13444
2.434	1.12863
2.436	1.12793
2.438	1.12251
2.44	1.12395
2.442	1.11428
2.444	1.11064
2.446	1.10752
2.448	1.1043
2.45	1.10278
2.452	1.09857
2.454	1.09192
2.456	1.09412
2.458	1.09141
2.46	1.08911
2.462	1.08289
2.464	1.08246
2.466	1.0803
2.468	1.07395
2.47	1.07266
2.472	1.06743
2.474	1.06324
2.476	1.06088
2.478	1.05945
2.48	1.05652
2.482	1.05266
2.484	1.05051
2.486	1.05186
2.488	1.04626
2.49	1.04327
2.492	1.04012
2.494	1.03999
2.496	1.03502
2.498	1.03171
2.5	1.02895
2.502	1.02358
2.504	1.02417
2.506	1.01844
2.508	1.01885
2.51	1.01411
2.512	1.01466
2.514	1.00982
2.516	1.00689
2.518	1.00633
2.52	1.00503
2.522	1.00285
2.524	0.99493
2.526	0.993514
2.528	0.993261
2.53	0.991407
2.532	0.989234
2.534	0.986871
2.536	0.981538
2.538	0.980685
2.54	0.977613
2.542	0.976906
2.544	0.973873
2.546	0.971096
2.548	0.96918
2.55	0.968674
2.552	0.964822
2.554	0.965431
2.556	0.956227
2.558	0.953923
2.56	0.95505
2.562	0.95188
2.564	0.950425
2.566	0.951108
2.568	0.948707
2.57	0.946447
2.572	0.945047
2.574	0.943837
2.576	0.940883
2.578	0.937807
2.58	0.931971
2.582	0.933991
2.584	0.932812
2.586	0.927436
2.588	0.926587
2.59	0.922635
2.592	0.921425
2.594	0.919723
2.596	0.920394
2.598	0.915647
2.6	0.911257
2.602	0.915708
2.604	0.908935
2.606	0.908818
2.608	0.905013
2.61	0.907012
2.612	0.904591
2.614	0.900738
2.616	0.898588
2.618	0.898288
2.62	0.893619
2.622	0.895738
2.624	0.893642
2.626	0.891161
2.628	0.887867
2.63	0.885607
2.632	0.884628
2.634	0.881479
2.636	0.880968
2.638	0.875494
2.64	0.876718
2.642	0.874092
2.644	0.871286
2.646	0.868321
2.648	0.868648
2.65	0.866432
2.652	0.865606
2.654	0.862518
2.656	0.86265
2.658	0.859891
2.66	0.859501
2.662	0.855494
2.664	0.856177
2.666	0.852086
2.668	0.854186
2.67	0.84884
2.672	0.850259
2.674	0.846589
2.676	0.845964
2.678	0.844205
2.68	0.841969
2.682	0.839147
2.684	0.839399
2.686	0.84127
2.688	0.837051
2.69	0.834507
2.692	0.834361
2.694	0.833316
2.696	0.831476
2.698	0.829358
2.7	0.828264
2.702	0.828194
2.704	0.825942
2.706	0.823573
2.708	0.824489
2.71	0.825364
2.712	0.825956
2.714	0.820827
2.716	0.818856
2.718	0.816672
2.72	0.817368
2.722	0.817026
2.724	0.815672
2.726	0.81863
2.728	0.816453
2.73	0.810325
2.732	0.81019
2.734	0.811406
2.736	0.811524
2.738	0.809423
2.74	0.807584
2.742	0.804586
2.744	0.807241
2.746	0.806805
2.748	0.803991
2.75	0.803923
2.752	0.802877
2.754	0.802233
2.756	0.803183
2.758	0.803881
2.76	0.797826
2.762	0.800173
2.764	0.799171
2.766	0.800122
2.768	0.798585
2.77	0.796237
2.772	0.798915
2.774	0.799634
2.776	0.795171
2.778	0.797225
2.78	0.797743
2.782	0.795514
2.784	0.794949
2.786	0.794431
2.788	0.795043
2.79	0.795216
2.792	0.794191
2.794	0.794903
2.796	0.793376
2.798	0.794457
2.8	0.793822
2.802	0.788168
2.804	0.792017
2.806	0.795197
2.808	0.794227
2.81	0.791209
2.812	0.788907
2.814	0.790497
2.816	0.789828
2.818	0.791022
2.82	0.791054
2.822	0.789436
2.824	0.788486
2.826	0.788271
2.828	0.789268
2.83	0.787985
2.832	0.790186
2.834	0.78964
2.836	0.786194
2.838	0.787377
2.84	0.787585
2.842	0.789812
2.844	0.786025
2.846	0.78408
2.848	0.785895
2.85	0.78675
2.852	0.786716
2.854	0.784898
2.856	0.784622
2.858	0.786165
2.86	0.785154
2.862	0.784113
2.864	0.783929
2.866	0.784525
2.868	0.783824
2.87	0.784855
2.872	0.782341
2.874	0.784436
2.876	0.782774
2.878	0.781998
2.88	0.78169
2.882	0.784311
2.884	0.782845
2.886	0.783409
2.888	0.782372
2.89	0.782823
2.892	0.785415
2.894	0.785393
2.896	0.781447
2.898	0.781362
2.9	0.782479
2.902	0.781774
2.904	0.782498
2.906	0.782337
2.908	0.781808
2.91	0.782699
2.912	0.783186
2.914	0.781569
2.916	0.782214
2.918	0.783152
2.92	0.780544
2.922	0.785041
2.924	0.782657
2.926	0.783145
2.928	0.782066
2.93	0.78075
2.932	0.781945
2.934	0.780893
2.936	0.785187
2.938	0.785233
2.94	0.784144
2.942	0.784758
2.944	0.783815
2.946	0.783043
2.948	0.784552
2.95	0.784488
2.952	0.783168
2.954	0.78387
2.956	0.786846
2.958	0.784785
2.96	0.786411
2.962	0.785531
2.964	0.785795
2.966	0.78468
2.968	0.787159
2.97	0.785915
2.972	0.786755
2.974	0.785267
2.976	0.787626
2.978	0.78548
2.98	0.788417
2.982	0.787599
2.984	0.789284
2.986	0.788923
2.988	0.78895
2.99	0.788561
2.992	0.789156
2.994	0.789575
2.996	0.789884
2.998	0.791054
3	0.791195
3.002	0.790178
3.004	0.791696
3.006	0.790054
3.008	0.792304
3.01	0.791722
3.012	0.79215
3.014	0.79362
3.016	0.794383
3.018	0.792186
3.02	0.793873
3.022	0.792862
3.024	0.794527
3.026	0.795369
3.028	0.796362
3.03	0.79515
3.032	0.794754
3.034	0.795129
3.036	0.797293
3.038	0.795117
3.04	0.797255
3.042	0.79789
3.044	0.79621
3.046	0.800046
3.048	0.799298
3.05	0.797505
3.052	0.800645
3.054	0.799495
3.056	0.800717
3.058	0.799661
3.06	0.798489
3.062	0.798391
3.064	0.798977
3.066	0.799024
3.068	0.800774
3.07	0.80019
3.072	0.801616
3.074	0.80226
3.076	0.803158
3.078	0.80275
3.08	0.80123
3.082	0.805633
3.084	0.804829
3.086	0.804945
3.088	0.801623
3.09	0.806583
3.092	0.80262
3.094	0.805708
3.096	0.807427
3.098	0.804923
3.1	0.807264
3.102	0.807906
3.104	0.806715
3.106	0.808776
3.108	0.809155
3.11	0.808664
3.112	0.808978
3.114	0.810445
3.116	0.811114
3.118	0.80857
3.12	0.810421
3.122	0.812174
3.124	0.810571
3.126	0.811795
3.128	0.812664
3.13	0.813622
3.132	0.814024
3.134	0.814587
3.136	0.813038
3.138	0.814715
3.14	0.814582
3.142	0.815692
3.144	0.816192
3.146	0.816088
3.148	0.81654
3.15	0.815907
3.152	0.816072
3.154	0.819107
3.156	0.819092
3.158	0.817383
3.16	0.817524
3.162	0.81971
3.164	0.82075
3.166	0.820076
3.168	0.821869
3.17	0.821019
3.172	0.823912
3.174	0.821644
3.176	0.824396
3.178	0.823871
3.18	0.821352
3.182	0.821005
3.184	0.823424
3.186	0.824363
3.188	0.823493
3.19	0.82858
3.192	0.826005
3.194	0.826998
3.196	0.827365
3.198	0.828204
3.2	0.829026
3.202	0.828709
3.204	0.832294
3.206	0.830462
3.208	0.831641
3.21	0.830295
3.212	0.829403
3.214	0.83181
3.216	0.834024
3.218	0.832376
3.22	0.832304
3.222	0.833869
3.224	0.8341
3.226	0.834798
3.228	0.835335
3.23	0.835848
3.232	0.83543
3.234	0.83598
3.236	0.836205
3.238	0.836068
3.24	0.838488
3.242	0.83764
3.244	0.837667
3.246	0.837565
3.248	0.840067
3.25	0.841269
3.252	0.841026
3.254	0.841416
3.256	0.843008
3.258	0.841494
3.26	0.84109
3.262	0.839492
3.264	0.843554
3.266	0.843023
3.268	0.844753
3.27	0.845903
3.272	0.847831
3.274	0.844705
3.276	0.846221
3.278	0.84892
3.28	0.84672
3.282	0.84838
3.284	0.84881
3.286	0.848773
3.288	0.848812
3.29	0.850084
3.292	0.848017
3.294	0.849577
3.296	0.852826
3.298	0.850637
3.3	0.851189
3.302	0.853342
3.304	0.852042
3.306	0.85237
3.308	0.853972
3.31	0.85622
3.312	0.856192
3.314	0.854667
3.316	0.854137
3.318	0.856607
3.32	0.856228
3.322	0.856957
3.324	0.859653
3.326	0.860528
3.328	0.855299
3.33	0.856729
3.332	0.857751
3.334	0.858802
3.336	0.858577
3.338	0.861826
3.34	0.859242
3.342	0.858038
3.344	0.863147
3.346	0.862531
3.348	0.861956
3.35	0.86211
3.352	0.864876
3.354	0.863455
3.356	0.863478
3.358	0.86552
3.36	0.864763
3.362	0.866492
3.364	0.864814
3.366	0.866602
3.368	0.864915
3.37	0.865488
3.372	0.866719
3.374	0.867812
3.376	0.868048
3.378	0.868934
3.38	0.868255
3.382	0.86774
3.384	0.869765
3.386	0.870969
3.388	0.870395
3.39	0.870618
3.392	0.871754
3.394	0.873621
3.396	0.870192
3.398	0.873088
3.4	0.871488
3.402	0.87127
3.404	0.873454
3.406	0.873646
3.408	0.873506
3.41	0.874514
3.412	0.874495
3.414	0.875493
3.416	0.873587
3.418	0.877046
3.42	0.876897
3.422	0.877809
3.424	0.875582
3.426	0.878755
3.428	0.877513
3.43	0.877711
3.432	0.878765
3.434	0.877639
3.436	0.87777
3.438	0.879824
