# Supplementary material for: Novel pH-responsive nanohybrid for simultaneous delivery of doxorubicin and paclitaxel: an in-silico insight
Source: BMC Chem. 2021 Feb 11;15(1):11. doi: 10.1186/s13065-021-00735-4 (PMC7879683; doi:10.1186/s13065-021-00735-4)
Supplement: Supplementary file 18 — Additional file 18. MSD of DOX at pH = 5.5 [file 13065_2021_735_MOESM18_ESM.xlsx]

## Sheet: msd
	title	Mean Square Displacement
	xaxis	label	Time (ps)
	yaxis	label	MSD (nm\S2\N)
	0	0
	2	0.00764503
	4	0.0112783
	6	0.0141704
	8	0.016984
	10	0.0195035
	12	0.0220427
	14	0.024444
	16	0.0265862
	18	0.0287926
	20	0.0308516
	22	0.0329953
	24	0.035194
	26	0.0370847
	28	0.039054
	30	0.0408806
	32	0.0428384
	34	0.0449206
	36	0.046757
	38	0.0487299
	40	0.0505496
	42	0.0524789
	44	0.0543441
	46	0.0561724
	48	0.05816
	50	0.0598318
	52	0.0616261
	54	0.063391
	56	0.0651655
	58	0.0670042
	60	0.0686343
	62	0.0704281
	64	0.0721914
	66	0.0738407
	68	0.0755644
	70	0.0771942
	72	0.0788099
	74	0.0805242
	76	0.0821407
	78	0.0837739
	80	0.0853797
	82	0.0869313
	84	0.0885709
	86	0.0902709
	88	0.091845
	90	0.0934659
	92	0.0950176
	94	0.096508
	96	0.0981981
	98	0.0997855
	100	0.101393
	102	0.102862
	104	0.104222
	106	0.105891
	108	0.107503
	110	0.10903
	112	0.110501
	114	0.111888
	116	0.113559
	118	0.115238
	120	0.116667
	122	0.118141
	124	0.11957
	126	0.121156
	128	0.122727
	130	0.12418
	132	0.125739
	134	0.127191
	136	0.128716
	138	0.130336
	140	0.13173
	142	0.133332
	144	0.134771
	146	0.136248
	148	0.137854
	150	0.139256
	152	0.140886
	154	0.14222
	156	0.143639
	158	0.145229
	160	0.146523
	162	0.148133
	164	0.149427
	166	0.150852
	168	0.15248
	170	0.15369
	172	0.155292
	174	0.156498
	176	0.157952
	178	0.159534
	180	0.160714
	182	0.162263
	184	0.163479
	186	0.164858
	188	0.166461
	190	0.167584
	192	0.169027
	194	0.170275
	196	0.1716
	198	0.173247
	200	0.17436
	202	0.175726
	204	0.176977
	206	0.178275
	208	0.179947
	210	0.181144
	212	0.182559
	214	0.183863
	216	0.185183
	218	0.18692
	220	0.188264
	222	0.189565
	224	0.190854
	226	0.192042
	228	0.193773
	230	0.195165
	232	0.196448
	234	0.197764
	236	0.198859
	238	0.200551
	240	0.20192
	242	0.203205
	244	0.204515
	246	0.205688
	248	0.20734
	250	0.208665
	252	0.20982
	254	0.211309
	256	0.212447
	258	0.214086
	260	0.215346
	262	0.216438
	264	0.217835
	266	0.219059
	268	0.220812
	270	0.222076
	272	0.223236
	274	0.224614
	276	0.225906
	278	0.227593
	280	0.228869
	282	0.230013
	284	0.231368
	286	0.232564
	288	0.23422
	290	0.235521
	292	0.236702
	294	0.238001
	296	0.239283
	298	0.240891
	300	0.242185
	302	0.243307
	304	0.244609
	306	0.245888
	308	0.24742
	310	0.248799
	312	0.249805
	314	0.251191
	316	0.252457
	318	0.253968
	320	0.255234
	322	0.25624
	324	0.257621
	326	0.258833
	328	0.260288
	330	0.261522
	332	0.262621
	334	0.26395
	336	0.265054
	338	0.266531
	340	0.267808
	342	0.268979
	344	0.270299
	346	0.27148
	348	0.272931
	350	0.274275
	352	0.275494
	354	0.276793
	356	0.277913
	358	0.279306
	360	0.280687
	362	0.281962
	364	0.283155
	366	0.284367
	368	0.285768
	370	0.287153
	372	0.288442
	374	0.289586
	376	0.290701
	378	0.292147
	380	0.293448
	382	0.294727
	384	0.295946
	386	0.296989
	388	0.29842
	390	0.299745
	392	0.300916
	394	0.302042
	396	0.303146
	398	0.304517
	400	0.305723
	402	0.30698
	404	0.308171
	406	0.309207
	408	0.310556
	410	0.311739
	412	0.312848
	414	0.314079
	416	0.315058
	418	0.316342
	420	0.317615
	422	0.318776
	424	0.319929
	426	0.320885
	428	0.322197
	430	0.323608
	432	0.324809
	434	0.325767
	436	0.326739
	438	0.328028
	440	0.32935
	442	0.330607
	444	0.331729
	446	0.332702
	448	0.333868
	450	0.33516
	452	0.336436
	454	0.337489
	456	0.33844
	458	0.339534
	460	0.34076
	462	0.341977
	464	0.343185
	466	0.344092
	468	0.345174
	470	0.346456
	472	0.34762
	474	0.34878
	476	0.349799
	478	0.350869
	480	0.352228
	482	0.353335
	484	0.354519
	486	0.355435
	488	0.356444
	490	0.357807
	492	0.358792
	494	0.360056
	496	0.360906
	498	0.361787
	500	0.363348
	502	0.364408
	504	0.365719
	506	0.366506
	508	0.367335
	510	0.3688
	512	0.369779
	514	0.371079
	516	0.371873
	518	0.37264
	520	0.374032
	522	0.375057
	524	0.376338
	526	0.377054
	528	0.377865
	530	0.379306
	532	0.380141
	534	0.381361
	536	0.382101
	538	0.382854
	540	0.384416
	542	0.385267
	544	0.386553
	546	0.387356
	548	0.388218
	550	0.389661
	552	0.390525
	554	0.391847
	556	0.392568
	558	0.393392
	560	0.394904
	562	0.395644
	564	0.39695
	566	0.39778
	568	0.398596
	570	0.400173
	572	0.400928
	574	0.402201
	576	0.402984
	578	0.40389
	580	0.405427
	582	0.406183
	584	0.407523
	586	0.408317
	588	0.409177
	590	0.410761
	592	0.411449
	594	0.412732
	596	0.413547
	598	0.414403
	600	0.416002
	602	0.416663
	604	0.417886
	606	0.418619
	608	0.419555
	610	0.421174
	612	0.421798
	614	0.423
	616	0.423925
	618	0.424807
	620	0.426414
	622	0.427114
	624	0.428235
	626	0.429011
	628	0.429909
	630	0.431399
	632	0.432161
	634	0.433307
	636	0.434116
	638	0.43492
	640	0.436464
	642	0.437218
	644	0.438366
	646	0.439174
	648	0.43996
	650	0.441464
	652	0.442227
	654	0.443273
	656	0.444044
	658	0.444766
	660	0.446214
	662	0.447013
	664	0.448067
	666	0.448803
	668	0.449576
	670	0.451011
	672	0.451719
	674	0.452826
	676	0.453663
	678	0.454452
	680	0.455945
	682	0.456724
	684	0.457801
	686	0.458599
	688	0.459444
	690	0.460949
	692	0.46163
	694	0.462665
	696	0.463435
	698	0.464346
	700	0.465833
	702	0.466524
	704	0.467604
	706	0.46841
	708	0.469295
	710	0.470748
	712	0.471406
	714	0.472433
	716	0.473164
	718	0.474038
	720	0.475509
	722	0.476169
	724	0.477236
	726	0.477965
	728	0.478823
	730	0.480363
	732	0.481093
	734	0.482086
	736	0.482927
	738	0.483836
	740	0.485357
	742	0.486181
	744	0.487068
	746	0.487803
	748	0.488767
	750	0.490261
	752	0.491044
	754	0.491923
	756	0.492622
	758	0.493593
	760	0.495076
	762	0.495906
	764	0.496794
	766	0.497589
	768	0.49861
	770	0.500018
	772	0.500981
	774	0.501924
	776	0.502654
	778	0.503703
	780	0.505109
	782	0.506043
	784	0.506934
	786	0.507698
	788	0.508749
	790	0.510211
	792	0.511151
	794	0.512015
	796	0.512652
	798	0.513642
	800	0.515059
	802	0.515951
	804	0.516886
	806	0.51751
	808	0.518628
	810	0.51999
	812	0.520903
	814	0.521764
	816	0.522368
	818	0.523542
	820	0.524966
	822	0.525915
	824	0.526842
	826	0.527516
	828	0.528589
	830	0.530005
	832	0.531006
	834	0.531928
	836	0.532587
	838	0.533615
	840	0.534967
	842	0.53598
	844	0.536924
	846	0.537503
	848	0.538572
	850	0.539803
	852	0.540761
	854	0.541721
	856	0.542334
	858	0.543404
	860	0.544553
	862	0.545534
	864	0.546464
	866	0.547065
	868	0.548109
	870	0.549326
	872	0.550299
	874	0.551172
	876	0.551931
	878	0.55294
	880	0.554084
	882	0.55511
	884	0.555963
	886	0.556786
	888	0.557843
	890	0.558982
	892	0.559981
	894	0.560827
	896	0.561612
	898	0.562537
	900	0.563641
	902	0.564836
	904	0.565655
	906	0.566543
	908	0.5675
	910	0.568646
	912	0.569823
	914	0.570688
	916	0.571538
	918	0.572499
	920	0.57368
	922	0.574938
	924	0.575838
	926	0.576687
	928	0.5777
	930	0.578822
	932	0.580083
	934	0.580927
	936	0.581701
	938	0.58264
	940	0.583857
	942	0.585037
	944	0.585817
	946	0.586647
	948	0.587666
	950	0.58896
	952	0.590087
	954	0.590952
	956	0.591796
	958	0.59275
	960	0.594079
	962	0.595165
	964	0.596012
	966	0.596895
	968	0.597965
	970	0.59925
	972	0.600354
	974	0.601236
	976	0.602106
	978	0.603191
	980	0.60455
	982	0.605664
	984	0.606391
	986	0.607294
	988	0.608375
	990	0.609707
	992	0.61075
	994	0.61137
	996	0.612263
	998	0.613341
	1000	0.614644
	1002	0.615668
	1004	0.616416
	1006	0.617292
	1008	0.618332
	1010	0.619672
	1012	0.620625
	1014	0.621355
	1016	0.622286
	1018	0.623221
	1020	0.624597
	1022	0.625523
	1024	0.626242
	1026	0.627162
	1028	0.628106
	1030	0.629449
	1032	0.630374
	1034	0.631182
	1036	0.632177
	1038	0.633114
	1040	0.63448
	1042	0.635446
	1044	0.636263
	1046	0.637226
	1048	0.638179
	1050	0.63955
	1052	0.640481
	1054	0.641321
	1056	0.642238
	1058	0.643171
	1060	0.644559
	1062	0.645484
	1064	0.646277
	1066	0.647083
	1068	0.648062
	1070	0.649539
	1072	0.650427
	1074	0.651166
	1076	0.652013
	1078	0.652961
	1080	0.654467
	1082	0.655346
	1084	0.656022
	1086	0.656913
	1088	0.657934
	1090	0.659388
	1092	0.660145
	1094	0.660889
	1096	0.66163
	1098	0.662715
	1100	0.664194
	1102	0.665039
	1104	0.665672
	1106	0.666391
	1108	0.667413
	1110	0.668925
	1112	0.669789
	1114	0.67051
	1116	0.671329
	1118	0.672413
	1120	0.673881
	1122	0.67469
	1124	0.675437
	1126	0.676286
	1128	0.677277
	1130	0.678749
	1132	0.67965
	1134	0.680439
	1136	0.681222
	1138	0.682284
	1140	0.683707
	1142	0.684529
	1144	0.685375
	1146	0.686136
	1148	0.687178
	1150	0.688629
	1152	0.689366
	1154	0.690249
	1156	0.691154
	1158	0.692184
	1160	0.69361
	1162	0.694371
	1164	0.695213
	1166	0.696153
	1168	0.697152
	1170	0.698539
	1172	0.699391
	1174	0.700272
	1176	0.701234
	1178	0.702201
	1180	0.703696
	1182	0.704532
	1184	0.705305
	1186	0.706169
	1188	0.707142
	1190	0.708645
	1192	0.709527
	1194	0.710378
	1196	0.711117
	1198	0.712193
	1200	0.71364
	1202	0.714365
	1204	0.715257
	1206	0.715961
	1208	0.717018
	1210	0.718359
	1212	0.719125
	1214	0.719892
	1216	0.720542
	1218	0.721665
	1220	0.723043
	1222	0.723745
	1224	0.724546
	1226	0.72515
	1228	0.726277
	1230	0.72768
	1232	0.728352
	1234	0.729119
	1236	0.729824
	1238	0.730972
	1240	0.732359
	1242	0.733021
	1244	0.73376
	1246	0.734483
	1248	0.735617
	1250	0.736973
	1252	0.737661
	1254	0.738319
	1256	0.739134
	1258	0.740243
	1260	0.741656
	1262	0.742264
	1264	0.743
	1266	0.743809
	1268	0.744913
	1270	0.746316
	1272	0.746907
	1274	0.747652
	1276	0.748365
	1278	0.74946
	1280	0.750792
	1282	0.751363
	1284	0.752128
	1286	0.752787
	1288	0.753854
	1290	0.755239
	1292	0.755756
	1294	0.756585
	1296	0.757194
	1298	0.758292
	1300	0.759709
	1302	0.760304
	1304	0.761076
	1306	0.761639
	1308	0.762719
	1310	0.764117
	1312	0.764705
	1314	0.765409
	1316	0.766007
	1318	0.767164
	1320	0.768546
	1322	0.769195
	1324	0.769997
	1326	0.770645
	1328	0.771784
	1330	0.773207
	1332	0.773832
	1334	0.774552
	1336	0.775169
	1338	0.776297
	1340	0.777698
	1342	0.778339
	1344	0.779103
	1346	0.779763
	1348	0.780959
	1350	0.782365
	1352	0.783018
	1354	0.783694
	1356	0.784465
	1358	0.785615
	1360	0.786983
	1362	0.787683
	1364	0.788387
	1366	0.789032
	1368	0.79014
	1370	0.791437
	1372	0.792242
	1374	0.792937
	1376	0.793631
	1378	0.79462
	1380	0.795893
	1382	0.796605
	1384	0.797211
	1386	0.797897
	1388	0.798861
	1390	0.80009
	1392	0.800818
	1394	0.801448
	1396	0.802246
	1398	0.80329
	1400	0.804597
	1402	0.805224
	1404	0.805866
	1406	0.806579
	1408	0.807577
	1410	0.808866
	1412	0.809441
	1414	0.810072
	1416	0.810896
	1418	0.811777
	1420	0.81304
	1422	0.813484
	1424	0.81411
	1426	0.814939
	1428	0.81594
	1430	0.817145
	1432	0.817467
	1434	0.818168
	1436	0.819113
	1438	0.820144
	1440	0.821423
	1442	0.821763
	1444	0.822437
	1446	0.823287
	1448	0.82432
	1450	0.825652
	1452	0.825883
	1454	0.826575
	1456	0.827493
	1458	0.828557
	1460	0.82986
	1462	0.830052
	1464	0.830775
	1466	0.831743
	1468	0.832828
	1470	0.83412
	1472	0.834325
	1474	0.834935
	1476	0.835775
	1478	0.836846
	1480	0.83807
	1482	0.838375
	1484	0.83905
	1486	0.839793
	1488	0.84091
	1490	0.842186
	1492	0.8425
	1494	0.843158
	1496	0.844042
	1498	0.844982
	1500	0.846294
	1502	0.84649
	1504	0.84712
	1506	0.848044
	1508	0.849014
	1510	0.850368
	1512	0.850558
	1514	0.851172
	1516	0.852121
	1518	0.853076
	1520	0.854461
	1522	0.854594
	1524	0.855178
	1526	0.856137
	1528	0.857046
	1530	0.858443
	1532	0.858569
	1534	0.859178
	1536	0.860154
	1538	0.861164
	1540	0.862481
	1542	0.862584
	1544	0.863232
	1546	0.864251
	1548	0.865251
	1550	0.866706
	1552	0.866813
	1554	0.867516
	1556	0.868441
	1558	0.869552
	1560	0.870949
	1562	0.871057
	1564	0.871672
	1566	0.872658
	1568	0.873769
	1570	0.875093
	1572	0.875222
	1574	0.87592
	1576	0.876944
	1578	0.878049
	1580	0.879323
	1582	0.879435
	1584	0.880168
	1586	0.881178
	1588	0.882295
	1590	0.883521
	1592	0.883693
	1594	0.884357
	1596	0.885389
	1598	0.886575
	1600	0.88783
	1602	0.8881
	1604	0.888722
	1606	0.889596
	1608	0.890755
	1610	0.892061
	1612	0.892304
	1614	0.892976
	1616	0.893699
	1618	0.894817
	1620	0.896217
	1622	0.896391
	1624	0.896998
	1626	0.897756
	1628	0.89893
	1630	0.900169
	1632	0.900415
	1634	0.90106
	1636	0.901825
	1638	0.903009
	1640	0.904222
	1642	0.904593
	1644	0.905248
	1646	0.906092
	1648	0.907394
	1650	0.908644
	1652	0.909126
	1654	0.909677
	1656	0.910467
	1658	0.911725
	1660	0.913061
	1662	0.913487
	1664	0.914047
	1666	0.914709
	1668	0.91595
	1670	0.917377
	1672	0.917921
	1674	0.91848
	1676	0.919227
	1678	0.920424
	1680	0.92175
	1682	0.922258
	1684	0.922844
	1686	0.923723
	1688	0.924911
	1690	0.926285
	1692	0.926788
	1694	0.927263
	1696	0.928057
	1698	0.929228
	1700	0.930503
	1702	0.930865
	1704	0.931347
	1706	0.932159
	1708	0.933361
	1710	0.934581
	1712	0.934965
	1714	0.935459
	1716	0.936291
	1718	0.937519
	1720	0.938708
	1722	0.939061
	1724	0.939553
	1726	0.940451
	1728	0.941626
	1730	0.942766
	1732	0.943136
	1734	0.943587
	1736	0.944446
	1738	0.945466
	1740	0.946585
	1742	0.946983
	1744	0.947427
	1746	0.948322
	1748	0.949281
	1750	0.950443
	1752	0.950822
	1754	0.951267
	1756	0.952241
	1758	0.953219
	1760	0.954411
	1762	0.954838
	1764	0.955266
	1766	0.956281
	1768	0.957253
	1770	0.958358
	1772	0.958826
	1774	0.959265
	1776	0.960256
	1778	0.961295
	1780	0.962485
	1782	0.962963
	1784	0.963579
	1786	0.964497
	1788	0.96556
	1790	0.966782
	1792	0.967334
	1794	0.967857
	1796	0.968818
	1798	0.96982
	1800	0.97115
	1802	0.971706
	1804	0.972268
	1806	0.973222
	1808	0.974256
	1810	0.975614
	1812	0.976266
	1814	0.976767
	1816	0.977771
	1818	0.978782
	1820	0.980062
	1822	0.980733
	1824	0.981287
	1826	0.98228
	1828	0.98335
	1830	0.984665
	1832	0.98533
	1834	0.985803
	1836	0.986761
	1838	0.987807
	1840	0.989157
	1842	0.989883
	1844	0.990403
	1846	0.991405
	1848	0.992353
	1850	0.993597
	1852	0.994276
	1854	0.994841
	1856	0.995825
	1858	0.99677
	1860	0.99791
	1862	0.99862
	1864	0.999149
	1866	1.00021
	1868	1.00106
	1870	1.00215
	1872	1.00294
	1874	1.00356
	1876	1.00454
	1878	1.00536
	1880	1.0065
	1882	1.00727
	1884	1.00791
	1886	1.00893
	1888	1.00973
	1890	1.01084
	1892	1.01162
	1894	1.01229
	1896	1.01341
	1898	1.01417
	1900	1.01527
	1902	1.01598
	1904	1.01669
	1906	1.01782
	1908	1.01855
	1910	1.01971
	1912	1.02045
	1914	1.02116
	1916	1.02229
	1918	1.02295
	1920	1.02418
	1922	1.02489
	1924	1.02559
	1926	1.0267
	1928	1.02741
	1930	1.02862
	1932	1.02928
	1934	1.02992
	1936	1.03101
	1938	1.03167
	1940	1.03292
	1942	1.03353
	1944	1.03419
	1946	1.03535
	1948	1.03593
	1950	1.03712
	1952	1.03775
	1954	1.03845
	1956	1.03966
	1958	1.04006
	1960	1.04129
	1962	1.04192
	1964	1.04276
	1966	1.04389
	1968	1.04431
	1970	1.04553
	1972	1.04618
	1974	1.04705
	1976	1.04824
	1978	1.04869
	1980	1.04996
	1982	1.05058
	1984	1.05137
	1986	1.05264
	1988	1.05308
	1990	1.05428
	1992	1.05492
	1994	1.0557
	1996	1.05697
	1998	1.05751
	2000	1.05874
	2002	1.05947
	2004	1.0603
	2006	1.06167
	2008	1.06214
	2010	1.0635
	2012	1.06434
	2014	1.06512
	2016	1.06649
	2018	1.06698
	2020	1.06828
	2022	1.0691
	2024	1.06998
	2026	1.07135
	2028	1.07179
	2030	1.0732
	2032	1.07403
	2034	1.0749
	2036	1.07622
	2038	1.07657
	2040	1.07788
	2042	1.07875
	2044	1.07953
	2046	1.08091
	2048	1.08132
	2050	1.08257
	2052	1.08357
	2054	1.08435
	2056	1.08568
	2058	1.08609
	2060	1.08731
	2062	1.08825
	2064	1.08899
	2066	1.0903
	2068	1.0907
	2070	1.09198
	2072	1.09298
	2074	1.09363
	2076	1.09489
	2078	1.09537
	2080	1.09667
	2082	1.09754
	2084	1.09827
	2086	1.09953
	2088	1.10008
	2090	1.10139
	2092	1.10233
	2094	1.10305
	2096	1.10431
	2098	1.10481
	2100	1.10611
	2102	1.107
	2104	1.10783
	2106	1.10899
	2108	1.10956
	2110	1.11084
	2112	1.1117
	2114	1.11253
	2116	1.11366
	2118	1.11432
	2120	1.11558
	2122	1.11633
	2124	1.11719
	2126	1.11836
	2128	1.11896
	2130	1.12015
	2132	1.121
	2134	1.12187
	2136	1.12297
	2138	1.12358
	2140	1.12466
	2142	1.12548
	2144	1.12632
	2146	1.12732
	2148	1.12804
	2150	1.12917
	2152	1.13002
	2154	1.13069
	2156	1.13169
	2158	1.13234
	2160	1.13346
	2162	1.1343
	2164	1.1349
	2166	1.13588
	2168	1.13659
	2170	1.13766
	2172	1.13852
	2174	1.13916
	2176	1.14007
	2178	1.14073
	2180	1.14175
	2182	1.14258
	2184	1.1433
	2186	1.14418
	2188	1.14478
	2190	1.146
	2192	1.14676
	2194	1.14748
	2196	1.1484
	2198	1.14908
	2200	1.15026
	2202	1.1511
	2204	1.15173
	2206	1.15276
	2208	1.15331
	2210	1.15447
	2212	1.15539
	2214	1.15599
	2216	1.15707
	2218	1.15755
	2220	1.15872
	2222	1.15972
	2224	1.16041
	2226	1.16152
	2228	1.16195
	2230	1.16307
	2232	1.16404
	2234	1.16475
	2236	1.16589
	2238	1.16635
	2240	1.16758
	2242	1.16844
	2244	1.16914
	2246	1.17027
	2248	1.17083
	2250	1.17197
	2252	1.17289
	2254	1.17358
	2256	1.17474
	2258	1.1753
	2260	1.17645
	2262	1.17732
	2264	1.17807
	2266	1.17923
	2268	1.1798
	2270	1.18093
	2272	1.18176
	2274	1.18249
	2276	1.18351
	2278	1.18401
	2280	1.18522
	2282	1.18611
	2284	1.18677
	2286	1.18782
	2288	1.18835
	2290	1.18956
	2292	1.19038
	2294	1.19101
	2296	1.19204
	2298	1.19253
	2300	1.1936
	2302	1.19442
	2304	1.1952
	2306	1.19621
	2308	1.19675
	2310	1.19792
	2312	1.19872
	2314	1.19941
	2316	1.20053
	2318	1.201
	2320	1.20223
	2322	1.20294
	2324	1.20366
	2326	1.20473
	2328	1.20532
	2330	1.20652
	2332	1.20727
	2334	1.20797
	2336	1.20899
	2338	1.20961
	2340	1.21085
	2342	1.21159
	2344	1.21232
	2346	1.21343
	2348	1.21395
	2350	1.21518
	2352	1.21588
	2354	1.21665
	2356	1.21775
	2358	1.21829
	2360	1.21948
	2362	1.22025
	2364	1.22089
	2366	1.22198
	2368	1.22252
	2370	1.22376
	2372	1.22446
	2374	1.22511
	2376	1.22625
	2378	1.22681
	2380	1.228
	2382	1.2286
	2384	1.22917
	2386	1.23029
	2388	1.23085
	2390	1.23201
	2392	1.2326
	2394	1.23322
	2396	1.23438
	2398	1.23491
	2400	1.23608
	2402	1.23662
	2404	1.23727
	2406	1.23833
	2408	1.2389
	2410	1.24013
	2412	1.24079
	2414	1.24137
	2416	1.24244
	2418	1.24303
	2420	1.24419
	2422	1.24486
	2424	1.24541
	2426	1.2465
	2428	1.24706
	2430	1.24826
	2432	1.24884
	2434	1.24936
	2436	1.25039
	2438	1.25088
	2440	1.25219
	2442	1.25277
	2444	1.25328
	2446	1.25438
	2448	1.25483
	2450	1.25608
	2452	1.25664
	2454	1.25715
	2456	1.25834
	2458	1.25876
	2460	1.25996
	2462	1.26057
	2464	1.26094
	2466	1.26208
	2468	1.26249
	2470	1.26377
	2472	1.26424
	2474	1.2646
	2476	1.2658
	2478	1.26624
	2480	1.26747
	2482	1.26789
	2484	1.26832
	2486	1.26957
	2488	1.27003
	2490	1.27117
	2492	1.27158
	2494	1.27199
	2496	1.27318
	2498	1.27363
	2500	1.27473
	2502	1.27517
	2504	1.27554
	2506	1.27677
	2508	1.27719
	2510	1.27816
	2512	1.27873
	2514	1.27918
	2516	1.28039
	2518	1.2809
	2520	1.2819
	2522	1.28244
	2524	1.28295
	2526	1.28406
	2528	1.28471
	2530	1.28572
	2532	1.28623
	2534	1.28683
	2536	1.28786
	2538	1.28856
	2540	1.28954
	2542	1.28999
	2544	1.29066
	2546	1.29172
	2548	1.29242
	2550	1.29331
	2552	1.29378
	2554	1.29445
	2556	1.29556
	2558	1.29618
	2560	1.29712
	2562	1.29752
	2564	1.29812
	2566	1.29925
	2568	1.29999
	2570	1.30086
	2572	1.3014
	2574	1.30198
	2576	1.30312
	2578	1.30386
	2580	1.30468
	2582	1.30525
	2584	1.30587
	2586	1.30708
	2588	1.30781
	2590	1.30859
	2592	1.30921
	2594	1.30975
	2596	1.31109
	2598	1.31179
	2600	1.3126
	2602	1.31312
	2604	1.31377
	2606	1.31503
	2608	1.31564
	2610	1.31652
	2612	1.31701
	2614	1.31765
	2616	1.31888
	2618	1.31955
	2620	1.32039
	2622	1.32083
	2624	1.32144
	2626	1.32269
	2628	1.32337
	2630	1.32425
	2632	1.32472
	2634	1.32525
	2636	1.32644
	2638	1.32715
	2640	1.32793
	2642	1.32837
	2644	1.32905
	2646	1.3302
	2648	1.33086
	2650	1.33166
	2652	1.33214
	2654	1.33281
	2656	1.33407
	2658	1.33473
	2660	1.33541
	2662	1.33579
	2664	1.33642
	2666	1.3377
	2668	1.33837
	2670	1.33911
	2672	1.33953
	2674	1.34016
	2676	1.34146
	2678	1.34222
	2680	1.34292
	2682	1.34338
	2684	1.34389
	2686	1.34516
	2688	1.34589
	2690	1.34666
	2692	1.34715
	2694	1.34767
	2696	1.349
	2698	1.3497
	2700	1.35049
	2702	1.35098
	2704	1.35163
	2706	1.35298
	2708	1.35364
	2710	1.35447
	2712	1.35502
	2714	1.35565
	2716	1.35695
	2718	1.35752
	2720	1.3583
	2722	1.3588
	2724	1.35951
	2726	1.36092
	2728	1.36145
	2730	1.36227
	2732	1.36282
	2734	1.36351
	2736	1.36499
	2738	1.36553
	2740	1.36636
	2742	1.36695
	2744	1.36753
	2746	1.36894
	2748	1.36953
	2750	1.37043
	2752	1.37102
	2754	1.37157
	2756	1.37297
	2758	1.37347
	2760	1.37434
	2762	1.3749
	2764	1.37539
	2766	1.37677
	2768	1.37724
	2770	1.37811
	2772	1.37865
	2774	1.37923
	2776	1.38065
	2778	1.38113
	2780	1.38197
	2782	1.38256
	2784	1.38319
	2786	1.38463
	2788	1.38507
	2790	1.38589
	2792	1.38647
	2794	1.38707
	2796	1.38853
	2798	1.38887
	2800	1.38974
	2802	1.39028
	2804	1.39078
	2806	1.39226
	2808	1.39263
	2810	1.39342
	2812	1.394
	2814	1.39451
	2816	1.39592
	2818	1.39633
	2820	1.39719
	2822	1.39779
	2824	1.39829
	2826	1.39963
	2828	1.40003
	2830	1.40092
	2832	1.40151
	2834	1.40197
	2836	1.40322
	2838	1.40367
	2840	1.40458
	2842	1.40524
	2844	1.40558
	2846	1.40692
	2848	1.40742
	2850	1.40828
	2852	1.40892
	2854	1.40937
	2856	1.41073
	2858	1.4113
	2860	1.41226
	2862	1.41292
	2864	1.41339
	2866	1.41471
	2868	1.41535
	2870	1.41633
	2872	1.41708
	2874	1.41762
	2876	1.4189
	2878	1.41951
	2880	1.42057
	2882	1.42134
	2884	1.42188
	2886	1.42323
	2888	1.42384
	2890	1.42477
	2892	1.42552
	2894	1.42597
	2896	1.42729
	2898	1.42794
	2900	1.42879
	2902	1.4295
	2904	1.42999
	2906	1.43134
	2908	1.432
	2910	1.43282
	2912	1.43348
	2914	1.43405
	2916	1.43544
	2918	1.43606
	2920	1.43696
	2922	1.4376
	2924	1.43814
	2926	1.4395
	2928	1.44016
	2930	1.44098
	2932	1.44155
	2934	1.44206
	2936	1.44342
	2938	1.44408
	2940	1.44501
	2942	1.44553
	2944	1.44598
	2946	1.44741
	2948	1.44803
	2950	1.44889
	2952	1.4494
	2954	1.44982
	2956	1.45126
	2958	1.45185
	2960	1.45273
	2962	1.4533
	2964	1.45371
	2966	1.4551
	2968	1.45579
	2970	1.45668
	2972	1.45721
	2974	1.45768
	2976	1.45917
	2978	1.45986
	2980	1.46059
	2982	1.46106
	2984	1.46164
	2986	1.46314
	2988	1.46388
	2990	1.46461
	2992	1.46514
	2994	1.46562
	2996	1.46706
	2998	1.46773
	3000	1.46845
	3002	1.46893
	3004	1.46944
	3006	1.47094
	3008	1.47151
	3010	1.47225
	3012	1.4727
	3014	1.47316
	3016	1.47449
	3018	1.4751
	3020	1.47583
	3022	1.47622
	3024	1.47668
	3026	1.47795
	3028	1.4786
	3030	1.47932
	3032	1.4797
	3034	1.48012
	3036	1.48147
	3038	1.48214
	3040	1.48282
	3042	1.48325
	3044	1.48368
	3046	1.48502
	3048	1.48572
	3050	1.48646
	3052	1.48685
	3054	1.48732
	3056	1.48855
	3058	1.48929
	3060	1.49
	3062	1.49037
	3064	1.49078
	3066	1.49206
	3068	1.49276
	3070	1.49342
	3072	1.49377
	3074	1.49419
	3076	1.49546
	3078	1.49613
	3080	1.49676
	3082	1.49715
	3084	1.49753
	3086	1.49885
	3088	1.49956
	3090	1.50029
	3092	1.50076
	3094	1.50111
	3096	1.5024
	3098	1.50296
	3100	1.50374
	3102	1.5041
	3104	1.50457
	3106	1.50584
	3108	1.5064
	3110	1.50709
	3112	1.5074
	3114	1.50796
	3116	1.5092
	3118	1.50975
	3120	1.51051
	3122	1.51088
	3124	1.51141
	3126	1.51264
	3128	1.51318
	3130	1.51385
	3132	1.5142
	3134	1.51471
	3136	1.51601
	3138	1.51665
	3140	1.51729
	3142	1.51759
	3144	1.51809
	3146	1.51937
	3148	1.52002
	3150	1.52068
	3152	1.521
	3154	1.52136
	3156	1.52269
	3158	1.52326
	3160	1.52388
	3162	1.52428
	3164	1.52459
	3166	1.52584
	3168	1.52649
	3170	1.52715
	3172	1.52758
	3174	1.52788
	3176	1.52919
	3178	1.52985
	3180	1.53056
	3182	1.53099
	3184	1.53121
	3186	1.53248
	3188	1.53312
	3190	1.53377
	3192	1.53434
	3194	1.53457
	3196	1.53584
	3198	1.5365
	3200	1.53716
	3202	1.53758
	3204	1.53785
	3206	1.53917
	3208	1.53992
	3210	1.54049
	3212	1.54097
	3214	1.54124
	3216	1.54252
	3218	1.54329
	3220	1.5439
	3222	1.54449
	3224	1.54482
	3226	1.54612
	3228	1.54684
	3230	1.54749
	3232	1.54805
	3234	1.54844
	3236	1.5498
	3238	1.55049
	3240	1.5512
	3242	1.55176
	3244	1.5521
	3246	1.55344
	3248	1.55402
	3250	1.55474
	3252	1.55515
	3254	1.55561
	3256	1.55685
	3258	1.55754
	3260	1.55832
	3262	1.55874
	3264	1.55914
	3266	1.56044
	3268	1.56113
	3270	1.56192
	3272	1.56228
	3274	1.56271
	3276	1.564
	3278	1.56469
	3280	1.56558
	3282	1.56588
	3284	1.5664
	3286	1.56778
	3288	1.56842
	3290	1.56921
	3292	1.56957
	3294	1.57006
	3296	1.57132
	3298	1.57207
	3300	1.5729
	3302	1.5733
	3304	1.5737
	3306	1.57497
	3308	1.57561
	3310	1.57655
	3312	1.57688
	3314	1.57741
	3316	1.57866
	3318	1.57928
	3320	1.58022
	3322	1.58054
	3324	1.58109
	3326	1.58237
	3328	1.5829
	3330	1.58384
	3332	1.58402
	3334	1.58464
	3336	1.58597
	3338	1.58652
	3340	1.58738
	3342	1.58757
	3344	1.58822
	3346	1.58947
	3348	1.59016
	3350	1.59098
	3352	1.59115
	3354	1.59172
	3356	1.59296
	3358	1.59354
	3360	1.59426
	3362	1.59448
	3364	1.59501
	3366	1.59617
	3368	1.59674
	3370	1.59747
	3372	1.5976
	3374	1.59812
	3376	1.59919
	3378	1.59981
	3380	1.60043
	3382	1.60055
	3384	1.60107
	3386	1.60208
	3388	1.60279
	3390	1.60351
	3392	1.60356
	3394	1.60406
	3396	1.60509
	3398	1.60588
	3400	1.60657
	3402	1.6066
	3404	1.60712
	3406	1.60825
	3408	1.60904
	3410	1.60971
	3412	1.6098
	3414	1.61022
	3416	1.61133
	3418	1.61212
	3420	1.61273
	3422	1.61286
	3424	1.61346
	3426	1.61445
	3428	1.61518
	3430	1.61577
	3432	1.61602
	3434	1.61655
	3436	1.61755
	3438	1.61829
	3440	1.61898
	3442	1.6192
	3444	1.61972
	3446	1.62074
	3448	1.62147
	3450	1.6222
	3452	1.62235
	3454	1.6229
	3456	1.624
	3458	1.62481
	3460	1.62558
	3462	1.62566
	3464	1.62623
	3466	1.62719
	3468	1.62805
	3470	1.62879
	3472	1.62888
	3474	1.62949
	3476	1.63035
	3478	1.63126
	3480	1.632
	3482	1.63203
	3484	1.63263
	3486	1.63355
	3488	1.63456
	3490	1.63529
	3492	1.63531
	3494	1.63577
	3496	1.6367
	3498	1.63775
	3500	1.63846
	3502	1.63842
	3504	1.63897
	3506	1.63995
	3508	1.64105
	3510	1.64173
	3512	1.64163
	3514	1.64226
	3516	1.64316
	3518	1.64415
	3520	1.64486
	3522	1.64468
	3524	1.64534
	3526	1.64633
	3528	1.64738
	3530	1.64803
	3532	1.64794
	3534	1.64854
	3536	1.64958
	3538	1.65046
	3540	1.65121
	3542	1.6512
	3544	1.65175
	3546	1.65271
	3548	1.6536
	3550	1.6543
	3552	1.65433
	3554	1.65489
	3556	1.65589
	3558	1.6568
	3560	1.65752
	3562	1.65748
	3564	1.658
	3566	1.65898
	3568	1.65986
	3570	1.66051
	3572	1.66045
	3574	1.66109
	3576	1.66208
	3578	1.66299
	3580	1.6636
	3582	1.66359
	3584	1.66413
	3586	1.66509
	3588	1.66598
	3590	1.66657
	3592	1.66649
	3594	1.66708
	3596	1.66804
	3598	1.66897
	3600	1.66958
	3602	1.66949
	3604	1.67006
	3606	1.67107
	3608	1.67205
	3610	1.67268
	3612	1.67259
	3614	1.67322
	3616	1.67426
	3618	1.67524
	3620	1.67596
	3622	1.67582
	3624	1.6764
	3626	1.67747
	3628	1.67836
	3630	1.67896
	3632	1.67882
	3634	1.6794
	3636	1.68047
	3638	1.68138
	3640	1.68201
	3642	1.68187
	3644	1.68254
	3646	1.68368
	3648	1.68461
	3650	1.68522
	3652	1.68519
	3654	1.68593
	3656	1.68702
	3658	1.6879
	3660	1.68839
	3662	1.68846
	3664	1.68922
	3666	1.69035
	3668	1.69126
	3670	1.69161
	3672	1.69172
	3674	1.69241
	3676	1.69362
	3678	1.69443
	3680	1.69474
	3682	1.69491
	3684	1.69565
	3686	1.6968
	3688	1.69767
	3690	1.69796
	3692	1.69815
	3694	1.69883
	3696	1.70002
	3698	1.70078
	3700	1.7011
	3702	1.70134
	3704	1.70195
	3706	1.70309
	3708	1.70385
	3710	1.70415
	3712	1.7043
	3714	1.70502
	3716	1.70607
	3718	1.70683
	3720	1.70719
	3722	1.70734
	3724	1.70808
	3726	1.70918
	3728	1.70994
	3730	1.71028
	3732	1.71055
	3734	1.71129
	3736	1.71227
	3738	1.71309
	3740	1.71341
	3742	1.71362
	3744	1.71435
	3746	1.71544
	3748	1.71632
	3750	1.71663
	3752	1.7169
	3754	1.7177
	3756	1.71875
	3758	1.71971
	3760	1.71994
	3762	1.72029
	3764	1.72102
	3766	1.72212
	3768	1.72314
	3770	1.72338
	3772	1.72372
	3774	1.72452
	3776	1.72559
	3778	1.72655
	3780	1.72678
	3782	1.72715
	3784	1.72798
	3786	1.7291
	3788	1.73001
	3790	1.7302
	3792	1.73052
	3794	1.73149
	3796	1.73255
	3798	1.73349
	3800	1.73378
	3802	1.73405
	3804	1.73501
	3806	1.7362
	3808	1.73718
	3810	1.73741
	3812	1.7376
	3814	1.73856
	3816	1.73984
	3818	1.74079
	3820	1.74114
	3822	1.74136
	3824	1.74235
	3826	1.74362
	3828	1.74457
	3830	1.74493
	3832	1.7451
	3834	1.74605
	3836	1.7473
	3838	1.74831
	3840	1.74861
	3842	1.7489
	3844	1.74998
	3846	1.75126
	3848	1.75231
	3850	1.75253
	3852	1.75279
	3854	1.75388
	3856	1.75518
	3858	1.75627
	3860	1.75649
	3862	1.75668
	3864	1.7578
	3866	1.75907
	3868	1.76007
	3870	1.76042
	3872	1.76059
	3874	1.76169
	3876	1.76292
	3878	1.76394
	3880	1.76429
	3882	1.76449
	3884	1.76554
	3886	1.76681
	3888	1.76774
	3890	1.76805
	3892	1.76823
	3894	1.7693
	3896	1.77066
	3898	1.77161
	3900	1.77191
	3902	1.77203
	3904	1.77318
	3906	1.77451
	3908	1.7755
	3910	1.77569
	3912	1.77581
	3914	1.77694
	3916	1.77827
	3918	1.7792
	3920	1.77932
	3922	1.77946
	3924	1.78064
	3926	1.78185
	3928	1.78285
	3930	1.78301
	3932	1.78331
	3934	1.78432
	3936	1.78551
	3938	1.78659
	3940	1.78674
	3942	1.78694
	3944	1.78798
	3946	1.7892
	3948	1.79033
	3950	1.79043
	3952	1.79067
	3954	1.79172
	3956	1.79289
	3958	1.79396
	3960	1.79425
	3962	1.79438
	3964	1.79533
	3966	1.79664
	3968	1.79776
	3970	1.79811
	3972	1.7983
	3974	1.7992
	3976	1.8005
	3978	1.80169
	3980	1.80208
	3982	1.8023
	3984	1.80317
	3986	1.8044
	3988	1.80552
	3990	1.80596
	3992	1.80616
[truncated: 23,004 more rows]
