# Supplementary material for: Novel pH-responsive nanohybrid for simultaneous delivery of doxorubicin and paclitaxel: an in-silico insight
Source: BMC Chem. 2021 Feb 11;15(1):11. doi: 10.1186/s13065-021-00735-4 (PMC7879683; doi:10.1186/s13065-021-00735-4)
Supplement: Supplementary file 19 — Additional file 19. RDF of DOX-C60 at pH = 5.5 [file 13065_2021_735_MOESM19_ESM.xlsx]

## Sheet: rdf-DOX-FUL
	title	Radial distribution
	xaxis	label	r
	yaxis	label
	xy
	subtitle	DOX - FUL
	0	0
	0.002	0
	0.004	0
	0.006	0
	0.008	0
	0.01	0
	0.012	0
	0.014	0
	0.016	0
	0.018	0
	0.02	0
	0.022	0
	0.024	0
	0.026	0
	0.028	0
	0.03	0
	0.032	0
	0.034	0
	0.036	0
	0.038	0
	0.04	0
	0.042	0
	0.044	0
	0.046	0
	0.048	0
	0.05	0
	0.052	0
	0.054	0
	0.056	0
	0.058	0
	0.06	0
	0.062	0
	0.064	0
	0.066	0
	0.068	0
	0.07	0
	0.072	0
	0.074	0
	0.076	0
	0.078	0
	0.08	0
	0.082	0
	0.084	0
	0.086	0
	0.088	0
	0.09	0
	0.092	0
	0.094	0
	0.096	0
	0.098	0
	0.1	0
	0.102	0
	0.104	0
	0.106	0
	0.108	0
	0.11	0
	0.112	0
	0.114	0
	0.116	0
	0.118	0
	0.12	0
	0.122	0
	0.124	0
	0.126	0
	0.128	0
	0.13	0
	0.132	0
	0.134	0
	0.136	0
	0.138	0
	0.14	0
	0.142	0
	0.144	0
	0.146	0
	0.148	0
	0.15	0
	0.152	0
	0.154	0.001341
	0.156	0
	0.158	0.00127396
	0.16	0.00124231
	0.162	0.00484732
	0.164	0.00591223
	0.166	0.00346238
	0.168	0.0123949
	0.17	0.0132055
	0.172	0.0182751
	0.174	0.016807
	0.176	0.0308012
	0.178	0.0341278
	0.18	0.0294473
	0.182	0.046086
	0.184	0.0413323
	0.186	0.0441251
	0.188	0.0494899
	0.19	0.066073
	0.192	0.0655669
	0.194	0.0566163
	0.196	0.08527
	0.198	0.0997801
	0.2	0.107337
	0.202	0.11925
	0.204	0.150549
	0.206	0.171622
	0.208	0.205828
	0.21	0.23005
	0.212	0.229269
	0.214	0.249311
	0.216	0.274024
	0.218	0.342633
	0.22	0.359428
	0.222	0.393639
	0.224	0.46777
	0.226	0.507472
	0.228	0.519409
	0.23	0.608415
	0.232	0.644644
	0.234	0.733573
	0.236	0.764016
	0.238	0.814121
	0.24	0.867413
	0.242	0.923731
	0.244	1.0016
	0.246	1.03898
	0.248	1.08486
	0.25	1.17392
	0.252	1.22097
	0.254	1.22301
	0.256	1.29281
	0.258	1.36169
	0.26	1.45938
	0.262	1.48768
	0.264	1.55649
	0.266	1.61048
	0.268	1.69546
	0.27	1.7795
	0.272	1.89059
	0.274	1.89482
	0.276	2.01818
	0.278	2.05015
	0.28	2.18526
	0.282	2.24835
	0.284	2.39818
	0.286	2.49466
	0.288	2.58701
	0.29	2.68305
	0.292	2.77399
	0.294	2.87545
	0.296	3.01823
	0.298	3.13721
	0.3	3.30613
	0.302	3.37621
	0.304	3.46679
	0.306	3.63254
	0.308	3.78968
	0.31	3.88756
	0.312	3.98552
	0.314	4.1175
	0.316	4.19684
	0.318	4.34825
	0.32	4.53601
	0.322	4.6461
	0.324	4.7428
	0.326	4.95203
	0.328	5.02663
	0.33	5.11832
	0.332	5.2716
	0.334	5.33742
	0.336	5.47267
	0.338	5.60521
	0.34	5.67922
	0.342	5.78374
	0.344	5.85724
	0.346	5.98877
	0.348	6.0112
	0.35	6.194
	0.352	6.24134
	0.354	6.34592
	0.356	6.41105
	0.358	6.44063
	0.36	6.51917
	0.362	6.56469
	0.364	6.60041
	0.366	6.57478
	0.368	6.64019
	0.37	6.61272
	0.372	6.73213
	0.374	6.78172
	0.376	6.72874
	0.378	6.83661
	0.38	6.86061
	0.382	6.86416
	0.384	6.89964
	0.386	6.93714
	0.388	6.91759
	0.39	7.05258
	0.392	7.00986
	0.394	7.11028
	0.396	7.22661
	0.398	7.24432
	0.4	7.38514
	0.402	7.37578
	0.404	7.45475
	0.406	7.50199
	0.408	7.49939
	0.41	7.57945
	0.412	7.69155
	0.414	7.71966
	0.416	7.89806
	0.418	7.85929
	0.42	7.92039
	0.422	8.0158
	0.424	7.96974
	0.426	8.21372
	0.428	8.28195
	0.43	8.28038
	0.432	8.40161
	0.434	8.51176
	0.436	8.52331
	0.438	8.63089
	0.44	8.57949
	0.442	8.68877
	0.444	8.7425
	0.446	8.7974
	0.448	8.85963
	0.45	8.94326
	0.452	8.93369
	0.454	8.98775
	0.456	8.96811
	0.458	9.05308
	0.46	9.10019
	0.462	9.10085
	0.464	9.19346
	0.466	9.15161
	0.468	9.23402
	0.47	9.20556
	0.472	9.20598
	0.474	9.2245
	0.476	9.27957
	0.478	9.31604
	0.48	9.28636
	0.482	9.36523
	0.484	9.35406
	0.486	9.37786
	0.488	9.44457
	0.49	9.45861
	0.492	9.4488
	0.494	9.44551
	0.496	9.44016
	0.498	9.44213
	0.5	9.52131
	0.502	9.46984
	0.504	9.47341
	0.506	9.52455
	0.508	9.53809
	0.51	9.61669
	0.512	9.58272
	0.514	9.59882
	0.516	9.54772
	0.518	9.54938
	0.52	9.59361
	0.522	9.54586
	0.524	9.58052
	0.526	9.60396
	0.528	9.56865
	0.53	9.6467
	0.532	9.57979
	0.534	9.52674
	0.536	9.60518
	0.538	9.52301
	0.54	9.55871
	0.542	9.52505
	0.544	9.54517
	0.546	9.56043
	0.548	9.52027
	0.55	9.54641
	0.552	9.47323
	0.554	9.4817
	0.556	9.55365
	0.558	9.4329
	0.56	9.54079
	0.562	9.49086
	0.564	9.52805
	0.566	9.50446
	0.568	9.4707
	0.57	9.4566
	0.572	9.57127
	0.574	9.47896
	0.576	9.4854
	0.578	9.5415
	0.58	9.51799
	0.582	9.5505
	0.584	9.58739
	0.586	9.53117
	0.588	9.56
	0.59	9.56521
	0.592	9.57102
	0.594	9.52815
	0.596	9.53961
	0.598	9.59547
	0.6	9.53179
	0.602	9.56939
	0.604	9.54595
	0.606	9.57263
	0.608	9.55412
	0.61	9.55056
	0.612	9.5621
	0.614	9.54213
	0.616	9.56768
	0.618	9.56031
	0.62	9.57354
	0.622	9.55742
	0.624	9.58855
	0.626	9.54153
	0.628	9.54032
	0.63	9.58396
	0.632	9.56361
	0.634	9.60753
	0.636	9.58549
	0.638	9.61284
	0.64	9.663
	0.642	9.65319
	0.644	9.63025
	0.646	9.59832
	0.648	9.64194
	0.65	9.59876
	0.652	9.6036
	0.654	9.60339
	0.656	9.59736
	0.658	9.60498
	0.66	9.58645
	0.662	9.53913
	0.664	9.48803
	0.666	9.54448
	0.668	9.46785
	0.67	9.46977
	0.672	9.41455
	0.674	9.43374
	0.676	9.38766
	0.678	9.39549
	0.68	9.39527
	0.682	9.35383
	0.684	9.34777
	0.686	9.24972
	0.688	9.24082
	0.69	9.23664
	0.692	9.24475
	0.694	9.18362
	0.696	9.16129
	0.698	9.12723
	0.7	9.15693
	0.702	9.08953
	0.704	9.09171
	0.706	9.06531
	0.708	9.07137
	0.71	9.07526
	0.712	9.05884
	0.714	9.02919
	0.716	9.05061
	0.718	8.97253
	0.72	9.01444
	0.722	8.95192
	0.724	8.99493
	0.726	8.94889
	0.728	8.90552
	0.73	8.97344
	0.732	8.88146
	0.734	8.96803
	0.736	8.87073
	0.738	8.93666
	0.74	8.91976
	0.742	8.9196
	0.744	8.86836
	0.746	8.90644
	0.748	8.92157
	0.75	8.91428
	0.752	8.83136
	0.754	8.88413
	0.756	8.80757
	0.758	8.83717
	0.76	8.81756
	0.762	8.8211
	0.764	8.76884
	0.766	8.77311
	0.768	8.77673
	0.77	8.75858
	0.772	8.75249
	0.774	8.70423
	0.776	8.70805
	0.778	8.65377
	0.78	8.62567
	0.782	8.63851
	0.784	8.63465
	0.786	8.62903
	0.788	8.63418
	0.79	8.57731
	0.792	8.57099
	0.794	8.55122
	0.796	8.52414
	0.798	8.49119
	0.8	8.50778
	0.802	8.51937
	0.804	8.50153
	0.806	8.44648
	0.808	8.49923
	0.81	8.46612
	0.812	8.47875
	0.814	8.46978
	0.816	8.4576
	0.818	8.43583
	0.82	8.37919
	0.822	8.43568
	0.824	8.45371
	0.826	8.40134
	0.828	8.37733
	0.83	8.4144
	0.832	8.38074
	0.834	8.40302
	0.836	8.42758
	0.838	8.39536
	0.84	8.42245
	0.842	8.37742
	0.844	8.39061
	0.846	8.38776
	0.848	8.39483
	0.85	8.35181
	0.852	8.35004
	0.854	8.31488
	0.856	8.32197
	0.858	8.30254
	0.86	8.281
	0.862	8.2515
	0.864	8.24864
	0.866	8.25416
	0.868	8.20557
	0.87	8.21365
	0.872	8.18761
	0.874	8.16581
	0.876	8.15912
	0.878	8.14101
	0.88	8.0924
	0.882	8.11973
	0.884	8.06584
	0.886	8.04755
	0.888	8.03917
	0.89	8.00286
	0.892	8.00145
	0.894	7.95507
	0.896	7.9611
	0.898	7.944
	0.9	7.93782
	0.902	7.90184
	0.904	7.87624
	0.906	7.91835
	0.908	7.88606
	0.91	7.87774
	0.912	7.85697
	0.914	7.83597
	0.916	7.85542
	0.918	7.76991
	0.92	7.79767
	0.922	7.77125
	0.924	7.73695
	0.926	7.7303
	0.928	7.7161
	0.93	7.70414
	0.932	7.68145
	0.934	7.67249
	0.936	7.67809
	0.938	7.66438
	0.94	7.64618
	0.942	7.62864
	0.944	7.61107
	0.946	7.61182
	0.948	7.61883
	0.95	7.62672
	0.952	7.60626
	0.954	7.54282
	0.956	7.58217
	0.958	7.55757
	0.96	7.54199
	0.962	7.59322
	0.964	7.57009
	0.966	7.55436
	0.968	7.55692
	0.97	7.52324
	0.972	7.53134
	0.974	7.50016
	0.976	7.52903
	0.978	7.5087
	0.98	7.51126
	0.982	7.47528
	0.984	7.46819
	0.986	7.46558
	0.988	7.45857
	0.99	7.44428
	0.992	7.43924
	0.994	7.42595
	0.996	7.43333
	0.998	7.39355
	1	7.37128
	1.002	7.35654
	1.004	7.34077
	1.006	7.32832
	1.008	7.28748
	1.01	7.29818
	1.012	7.26814
	1.014	7.25815
	1.016	7.2607
	1.018	7.23586
	1.02	7.20651
	1.022	7.1819
	1.024	7.17264
	1.026	7.16541
	1.028	7.14405
	1.03	7.12791
	1.032	7.10948
	1.034	7.07708
	1.036	7.08409
	1.038	7.07374
	1.04	7.05851
	1.042	7.04216
	1.044	7.04541
	1.046	7.01478
	1.048	7.0004
	1.05	7.01921
	1.052	6.98854
	1.054	6.9819
	1.056	6.99164
	1.058	6.9814
	1.06	6.95275
	1.062	6.91839
	1.064	6.96776
	1.066	6.93476
	1.068	6.9177
	1.07	6.93556
	1.072	6.91545
	1.074	6.86245
	1.076	6.9009
	1.078	6.88433
	1.08	6.86173
	1.082	6.85263
	1.084	6.834
	1.086	6.83906
	1.088	6.81559
	1.09	6.79166
	1.092	6.80049
	1.094	6.76385
	1.096	6.7527
	1.098	6.74281
	1.1	6.69647
	1.102	6.69098
	1.104	6.6647
	1.106	6.65886
	1.108	6.62712
	1.11	6.63362
	1.112	6.59707
	1.114	6.58782
	1.116	6.56269
	1.118	6.56947
	1.12	6.55043
	1.122	6.51708
	1.124	6.49134
	1.126	6.50006
	1.128	6.4977
	1.13	6.45911
	1.132	6.47226
	1.134	6.44218
	1.136	6.42528
	1.138	6.43183
	1.14	6.41094
	1.142	6.40724
	1.144	6.40215
	1.146	6.37761
	1.148	6.36324
	1.15	6.36211
	1.152	6.36086
	1.154	6.35988
	1.156	6.31266
	1.158	6.30902
	1.16	6.30454
	1.162	6.32349
	1.164	6.29182
	1.166	6.3047
	1.168	6.28388
	1.17	6.29365
	1.172	6.2752
	1.174	6.27419
	1.176	6.23824
	1.178	6.27644
	1.18	6.25186
	1.182	6.26031
	1.184	6.24843
	1.186	6.24917
	1.188	6.24016
	1.19	6.23876
	1.192	6.22508
	1.194	6.22191
	1.196	6.22966
	1.198	6.20933
	1.2	6.20962
	1.202	6.18759
	1.204	6.19018
	1.206	6.18713
	1.208	6.176
	1.21	6.1548
	1.212	6.15471
	1.214	6.09728
	1.216	6.11038
	1.218	6.11455
	1.22	6.07752
	1.222	6.07275
	1.224	6.06862
	1.226	6.05316
	1.228	6.03929
	1.23	6.01901
	1.232	5.99013
	1.234	5.9796
	1.236	5.97357
	1.238	5.96749
	1.24	5.95271
	1.242	5.93978
	1.244	5.93588
	1.246	5.91298
	1.248	5.93424
	1.25	5.90188
	1.252	5.89703
	1.254	5.90485
	1.256	5.90347
	1.258	5.8972
	1.26	5.87729
	1.262	5.88665
	1.264	5.86196
	1.266	5.88027
	1.268	5.85301
	1.27	5.85418
	1.272	5.84156
	1.274	5.82834
	1.276	5.84258
	1.278	5.82735
	1.28	5.82642
	1.282	5.79441
	1.284	5.79751
	1.286	5.79549
	1.288	5.76732
	1.29	5.78965
	1.292	5.75951
	1.294	5.74936
	1.296	5.71979
	1.298	5.74709
	1.3	5.6866
	1.302	5.70618
	1.304	5.69153
	1.306	5.68439
	1.308	5.66299
	1.31	5.65801
	1.312	5.64354
	1.314	5.65617
	1.316	5.64086
	1.318	5.59817
	1.32	5.626
	1.322	5.58604
	1.324	5.59468
	1.326	5.59236
	1.328	5.59466
	1.33	5.5846
	1.332	5.55842
	1.334	5.55634
	1.336	5.55246
	1.338	5.53355
	1.34	5.55136
	1.342	5.53121
	1.344	5.51954
	1.346	5.52443
	1.348	5.53903
	1.35	5.51273
	1.352	5.52618
	1.354	5.50682
	1.356	5.51757
	1.358	5.48234
	1.36	5.4883
	1.362	5.49485
	1.364	5.47939
	1.366	5.47999
	1.368	5.47848
	1.37	5.48218
	1.372	5.46287
	1.374	5.47359
	1.376	5.44593
	1.378	5.43135
	1.38	5.4356
	1.382	5.43223
	1.384	5.42174
	1.386	5.42676
	1.388	5.42224
	1.39	5.41079
	1.392	5.39006
	1.394	5.40561
	1.396	5.39051
	1.398	5.394
	1.4	5.37816
	1.402	5.3878
	1.404	5.36494
	1.406	5.36569
	1.408	5.34116
	1.41	5.3587
	1.412	5.33372
	1.414	5.33487
	1.416	5.31884
	1.418	5.30905
	1.42	5.29063
	1.422	5.29145
	1.424	5.27238
	1.426	5.25593
	1.428	5.22551
	1.43	5.19546
	1.432	5.20943
	1.434	5.18308
	1.436	5.16357
	1.438	5.15246
	1.44	5.14268
	1.442	5.111
	1.444	5.09136
	1.446	5.06052
	1.448	5.04652
	1.45	5.03573
	1.452	5.02573
	1.454	4.97552
	1.456	4.97741
	1.458	4.96688
	1.46	4.9421
	1.462	4.9264
	1.464	4.89166
	1.466	4.88252
	1.468	4.88038
	1.47	4.85521
	1.472	4.84095
	1.474	4.83046
	1.476	4.79809
	1.478	4.78225
	1.48	4.76055
	1.482	4.73286
	1.484	4.71905
	1.486	4.69034
	1.488	4.69199
	1.49	4.67354
	1.492	4.651
	1.494	4.62181
	1.496	4.61799
	1.498	4.5818
	1.5	4.56215
	1.502	4.54305
	1.504	4.51828
	1.506	4.50359
	1.508	4.48536
	1.51	4.45139
	1.512	4.43938
	1.514	4.42045
	1.516	4.39048
	1.518	4.36646
	1.52	4.36046
	1.522	4.32966
	1.524	4.31243
	1.526	4.29179
	1.528	4.26152
	1.53	4.25302
	1.532	4.22758
	1.534	4.21071
	1.536	4.19624
	1.538	4.17468
	1.54	4.15279
	1.542	4.12213
	1.544	4.1219
	1.546	4.08569
	1.548	4.0615
	1.55	4.03934
	1.552	4.01976
	1.554	4.00124
	1.556	3.98356
	1.558	3.94961
	1.56	3.93301
	1.562	3.91237
	1.564	3.90565
	1.566	3.87116
	1.568	3.84721
	1.57	3.81086
	1.572	3.79779
	1.574	3.76968
	1.576	3.7391
	1.578	3.71804
	1.58	3.69528
	1.582	3.67268
	1.584	3.6509
	1.586	3.63868
	1.588	3.60613
	1.59	3.57976
	1.592	3.56726
	1.594	3.54074
	1.596	3.51175
	1.598	3.50012
	1.6	3.47265
	1.602	3.44125
	1.604	3.43227
	1.606	3.39348
	1.608	3.38585
	1.61	3.37466
	1.612	3.34717
	1.614	3.32277
	1.616	3.30324
	1.618	3.29565
	1.62	3.26884
	1.622	3.24795
	1.624	3.22096
	1.626	3.20378
	1.628	3.18507
	1.63	3.17467
	1.632	3.14519
	1.634	3.12551
	1.636	3.11905
	1.638	3.09437
	1.64	3.07444
	1.642	3.05679
	1.644	3.03302
	1.646	3.03027
	1.648	3.00855
	1.65	2.99043
	1.652	2.95621
	1.654	2.95
	1.656	2.91195
	1.658	2.8968
	1.66	2.87903
	1.662	2.85127
	1.664	2.82752
	1.666	2.81693
	1.668	2.77703
	1.67	2.76807
	1.672	2.72892
	1.674	2.71518
	1.676	2.69387
	1.678	2.67255
	1.68	2.64794
	1.682	2.62293
	1.684	2.58834
	1.686	2.57289
	1.688	2.54546
	1.69	2.51874
	1.692	2.50546
	1.694	2.47723
	1.696	2.45666
	1.698	2.43683
	1.7	2.41352
	1.702	2.39291
	1.704	2.36232
	1.706	2.3482
	1.708	2.31704
	1.71	2.3026
	1.712	2.28163
	1.714	2.26184
	1.716	2.243
	1.718	2.21062
	1.72	2.19535
	1.722	2.18196
	1.724	2.15273
	1.726	2.13406
	1.728	2.11448
	1.73	2.09342
	1.732	2.08264
	1.734	2.04857
	1.736	2.04439
	1.738	2.00957
	1.74	2.0021
	1.742	1.98241
	1.744	1.95887
	1.746	1.94155
	1.748	1.91818
	1.75	1.89367
	1.752	1.8795
	1.754	1.86516
	1.756	1.84301
	1.758	1.82901
	1.76	1.80975
	1.762	1.79275
	1.764	1.78107
	1.766	1.75005
	1.768	1.73727
	1.77	1.71909
	1.772	1.70092
	1.774	1.68131
	1.776	1.66442
	1.778	1.6493
	1.78	1.62667
	1.782	1.61152
	1.784	1.59574
	1.786	1.57804
	1.788	1.56619
	1.79	1.54225
	1.792	1.53588
	1.794	1.51254
	1.796	1.50383
	1.798	1.4837
	1.8	1.47411
	1.802	1.45921
	1.804	1.44123
	1.806	1.42096
	1.808	1.41025
	1.81	1.38991
	1.812	1.37674
	1.814	1.35849
	1.816	1.34788
	1.818	1.33004
	1.82	1.30975
	1.822	1.30057
	1.824	1.28106
	1.826	1.2743
	1.828	1.2606
	1.83	1.24505
	1.832	1.22735
	1.834	1.21365
	1.836	1.19926
	1.838	1.18952
	1.84	1.17508
	1.842	1.15739
	1.844	1.14868
	1.846	1.13756
	1.848	1.12096
	1.85	1.10763
	1.852	1.10082
	1.854	1.07666
	1.856	1.07362
	1.858	1.05477
	1.86	1.04658
	1.862	1.0317
	1.864	1.02474
	1.866	1.00619
	1.868	1.00356
	1.87	0.989777
	1.872	0.974341
	1.874	0.964197
	1.876	0.953276
	1.878	0.944957
	1.88	0.930911
	1.882	0.924906
	1.884	0.914909
	1.886	0.901413
	1.888	0.891751
	1.89	0.881861
	1.892	0.868804
	1.894	0.858688
	1.896	0.852735
	1.898	0.838728
	1.9	0.831988
	1.902	0.82167
	1.904	0.807571
	1.906	0.799696
	1.908	0.796037
	1.91	0.784768
	1.912	0.781946
	1.914	0.774162
	1.916	0.756146
	1.918	0.75206
	1.92	0.746834
	1.922	0.73979
	1.924	0.726679
	1.926	0.71951
	1.928	0.712561
	1.93	0.708835
	1.932	0.69897
	1.934	0.694635
	1.936	0.685926
	1.938	0.678027
	1.94	0.670964
	1.942	0.662925
	1.944	0.659875
	1.946	0.650983
	1.948	0.644539
	1.95	0.641182
	1.952	0.634666
	1.954	0.62717
	1.956	0.621803
	1.958	0.615503
	1.96	0.61185
	1.962	0.604573
	1.964	0.59496
	1.966	0.593632
	1.968	0.584584
	1.97	0.580982
	1.972	0.575777
	1.974	0.56927
	1.976	0.564378
	1.978	0.554257
	1.98	0.551061
	1.982	0.546581
	1.984	0.543028
	1.986	0.536156
	1.988	0.5314
	1.99	0.523731
	1.992	0.522237
	1.994	0.511617
	1.996	0.510903
	1.998	0.505842
	2	0.500031
	2.002	0.495312
	2.004	0.491898
	2.006	0.487896
	2.008	0.478924
	2.01	0.472855
	2.012	0.470711
	2.014	0.471026
	2.016	0.463255
	2.018	0.460992
	2.02	0.454235
	2.022	0.45423
	2.024	0.446363
	2.026	0.444017
	2.028	0.44284
	2.03	0.437629
	2.032	0.436199
	2.034	0.426425
	2.036	0.425428
	2.038	0.422147
	2.04	0.418197
	2.042	0.416116
	2.044	0.413123
	2.046	0.409861
	2.048	0.409066
	2.05	0.399507
	2.052	0.398261
	2.054	0.396957
	2.056	0.395272
	2.058	0.39006
	2.06	0.386086
	2.062	0.384686
	2.064	0.386427
	2.066	0.38063
	2.068	0.379131
	2.07	0.37594
	2.072	0.372518
	2.074	0.369269
	2.076	0.365187
	2.078	0.366226
	2.08	0.361879
	2.082	0.366078
	2.084	0.360282
	2.086	0.35813
	2.088	0.35541
	2.09	0.353711
	2.092	0.351423
	2.094	0.348977
	2.096	0.347433
	2.098	0.346066
	2.1	0.340723
	2.102	0.340548
	2.104	0.336875
	2.106	0.335999
	2.108	0.336795
	2.11	0.333404
	2.112	0.329904
	2.114	0.328143
	2.116	0.332229
	2.118	0.327001
	2.12	0.32492
	2.122	0.321809
	2.124	0.323015
	2.126	0.318808
	2.128	0.31999
	2.13	0.318672
	2.132	0.314609
	2.134	0.317909
	2.136	0.313357
	2.138	0.309915
	2.14	0.311606
	2.142	0.309054
	2.144	0.307435
	2.146	0.30467
	2.148	0.302501
	2.15	0.307706
	2.152	0.305329
	2.154	0.304167
	2.156	0.300045
	2.158	0.299681
	2.16	0.302726
	2.162	0.297721
	2.164	0.296257
	2.166	0.299952
	2.168	0.296483
	2.17	0.297253
	2.172	0.296221
	2.174	0.297156
	2.176	0.295809
	2.178	0.292704
	2.18	0.292135
	2.182	0.292894
	2.184	0.290262
	2.186	0.291841
	2.188	0.288885
	2.19	0.292178
	2.192	0.28879
	2.194	0.289516
	2.196	0.286126
	2.198	0.287868
	2.2	0.287664
	2.202	0.286695
	2.204	0.286412
	2.206	0.284808
	2.208	0.285587
	2.21	0.285502
	2.212	0.28347
	2.214	0.283883
	2.216	0.283539
	2.218	0.281335
	2.22	0.284199
	2.222	0.281524
	2.224	0.280851
	2.226	0.281745
	2.228	0.281877
	2.23	0.282527
	2.232	0.280471
	2.234	0.277571
	2.236	0.278963
	2.238	0.280951
	2.24	0.279571
	2.242	0.281471
	2.244	0.280055
	2.246	0.278717
	2.248	0.277734
	2.25	0.279682
	2.252	0.280522
	2.254	0.281557
	2.256	0.278323
	2.258	0.280812
	2.26	0.279451
	2.262	0.280349
	2.264	0.278186
	2.266	0.278945
	2.268	0.281885
	2.27	0.281576
	2.272	0.279455
	2.274	0.279133
	2.276	0.276987
	2.278	0.279724
	2.28	0.282193
	2.282	0.280651
	2.284	0.279409
	2.286	0.284211
	2.288	0.283403
	2.29	0.284877
	2.292	0.284601
	2.294	0.284049
	2.296	0.285365
	2.298	0.285008
	2.3	0.285653
	2.302	0.285618
	2.304	0.287006
	2.306	0.285535
	2.308	0.284158
	2.31	0.288406
	2.312	0.285866
	2.314	0.287851
	2.316	0.288928
	2.318	0.289241
	2.32	0.289051
	2.322	0.290145
	2.324	0.291496
	2.326	0.29091
	2.328	0.293881
	2.33	0.292551
	2.332	0.292919
	2.334	0.294217
	2.336	0.294335
	2.338	0.295431
	2.34	0.296849
	2.342	0.298394
	2.344	0.297421
	2.346	0.300266
	2.348	0.296468
	2.35	0.299767
	2.352	0.299998
	2.354	0.298069
	2.356	0.301284
	2.358	0.301767
	2.36	0.305176
	2.362	0.304514
	2.364	0.301322
	2.366	0.305589
	2.368	0.304858
	2.37	0.30626
	2.372	0.307761
	2.374	0.31072
	2.376	0.309862
	2.378	0.311062
	2.38	0.309913
	2.382	0.312359
	2.384	0.310561
	2.386	0.313544
	2.388	0.314179
	2.39	0.312544
	2.392	0.31272
	2.394	0.315553
	2.396	0.316152
	2.398	0.317763
	2.4	0.316753
	2.402	0.319744
	2.404	0.317033
	2.406	0.32004
	2.408	0.324536
	2.41	0.32283
	2.412	0.324151
	2.414	0.320624
	2.416	0.327706
	2.418	0.324462
	2.42	0.324701
	2.422	0.327646
	2.424	0.330019
	2.426	0.328917
	2.428	0.329519
	2.43	0.332806
	2.432	0.331759
	2.434	0.332008
	2.436	0.33358
	2.438	0.333472
	2.44	0.335205
	2.442	0.334265
	2.444	0.336644
	2.446	0.338699
	2.448	0.340129
	2.45	0.339888
	2.452	0.342392
	2.454	0.342295
	2.456	0.342458
	2.458	0.345283
	2.46	0.345706
	2.462	0.346079
	2.464	0.346154
	2.466	0.346624
	2.468	0.351194
	2.47	0.350256
	2.472	0.350521
	2.474	0.350394
	2.476	0.352333
	2.478	0.352426
	2.48	0.357686
	2.482	0.354588
	2.484	0.358095
	2.486	0.357278
	2.488	0.360545
	2.49	0.36066
	2.492	0.363545
	2.494	0.363287
	2.496	0.365082
	2.498	0.364457
	2.5	0.364003
	2.502	0.36231
	2.504	0.368397
	2.506	0.369148
	2.508	0.369969
	2.51	0.371321
	2.512	0.369006
	2.514	0.37423
	2.516	0.372814
	2.518	0.377633
	2.52	0.377399
	2.522	0.377684
	2.524	0.378264
	2.526	0.379429
	2.528	0.38123
	2.53	0.381051
	2.532	0.38297
	2.534	0.381948
	2.536	0.384093
	2.538	0.385882
	2.54	0.388807
	2.542	0.388387
	2.544	0.389011
	2.546	0.392865
	2.548	0.388777
	2.55	0.392659
	2.552	0.390756
	2.554	0.398672
	2.556	0.395035
	2.558	0.398964
	2.56	0.397169
	2.562	0.400095
	2.564	0.400572
	2.566	0.401744
	2.568	0.402626
	2.57	0.40446
	2.572	0.402483
	2.574	0.405372
	2.576	0.407945
	2.578	0.406847
	2.58	0.410764
	2.582	0.413516
	2.584	0.412466
	2.586	0.414769
	2.588	0.414776
	2.59	0.41775
	2.592	0.418945
	2.594	0.419404
	2.596	0.420125
	2.598	0.41707
	2.6	0.423039
	2.602	0.421525
	2.604	0.426062
	2.606	0.425629
	2.608	0.426549
	2.61	0.428182
	2.612	0.428899
	2.614	0.432134
	2.616	0.430532
	2.618	0.433926
	2.62	0.434766
	2.622	0.435041
	2.624	0.435483
	2.626	0.436729
	2.628	0.438141
	2.63	0.436441
	2.632	0.441241
	2.634	0.441318
	2.636	0.444038
	2.638	0.442412
	2.64	0.444984
	2.642	0.447635
	2.644	0.449243
	2.646	0.451014
	2.648	0.450308
	2.65	0.453127
	2.652	0.456347
	2.654	0.454225
	2.656	0.453385
	2.658	0.458027
	2.66	0.456859
	2.662	0.458019
	2.664	0.458847
	2.666	0.461831
	2.668	0.462507
	2.67	0.464218
	2.672	0.465934
	2.674	0.464358
	2.676	0.469609
	2.678	0.466255
	2.68	0.4675
	2.682	0.469661
	2.684	0.476303
	2.686	0.473702
	2.688	0.475842
	2.69	0.47713
	2.692	0.477669
	2.694	0.480117
	2.696	0.478983
	2.698	0.478979
	2.7	0.479623
	2.702	0.48434
	2.704	0.485742
	2.706	0.485358
	2.708	0.487222
	2.71	0.487855
	2.712	0.490896
	2.714	0.493888
	2.716	0.490645
	2.718	0.493758
	2.72	0.493681
	2.722	0.494289
	2.724	0.499787
	2.726	0.498479
	2.728	0.498748
	2.73	0.501467
	2.732	0.502444
	2.734	0.503855
	2.736	0.503308
	2.738	0.504798
	2.74	0.506053
	2.742	0.505569
	2.744	0.50961
	2.746	0.512225
	2.748	0.510863
	2.75	0.50836
	2.752	0.511799
	2.754	0.516514
	2.756	0.515587
	2.758	0.516096
	2.76	0.521335
	2.762	0.520367
	2.764	0.520351
	2.766	0.520572
	2.768	0.521868
	2.77	0.524291
	2.772	0.525222
	2.774	0.524406
	2.776	0.528515
	2.778	0.526465
	2.78	0.531349
	2.782	0.530759
	2.784	0.531575
	2.786	0.531764
	2.788	0.532514
	2.79	0.536235
	2.792	0.536584
	2.794	0.538462
	2.796	0.541726
	2.798	0.53873
	2.8	0.540913
	2.802	0.543606
	2.804	0.542549
	2.806	0.544733
	2.808	0.545945
	2.81	0.54796
	2.812	0.551426
	2.814	0.551658
	2.816	0.554106
	2.818	0.553835
	2.82	0.556933
	2.822	0.556923
	2.824	0.556559
	2.826	0.558798
	2.828	0.560094
	2.83	0.560324
	2.832	0.562452
	2.834	0.563263
	2.836	0.563414
	2.838	0.564162
	2.84	0.568013
	2.842	0.56812
	2.844	0.568168
	2.846	0.567775
	2.848	0.567481
	2.85	0.570805
	2.852	0.573568
	2.854	0.57485
	2.856	0.573492
	2.858	0.576283
	2.86	0.57703
	2.862	0.580101
	2.864	0.581251
	2.866	0.578395
	2.868	0.579861
	2.87	0.583953
	2.872	0.582887
	2.874	0.585711
	2.876	0.588241
	2.878	0.590154
	2.88	0.58735
	2.882	0.589697
	2.884	0.594222
	2.886	0.590992
	2.888	0.594652
	2.89	0.596329
	2.892	0.594441
	2.894	0.599459
	2.896	0.596451
	2.898	0.59959
	2.9	0.599553
	2.902	0.60264
	2.904	0.600791
	2.906	0.603737
	2.908	0.604986
	2.91	0.608255
	2.912	0.60726
	2.914	0.608408
	2.916	0.611299
	2.918	0.610839
	2.92	0.614686
	2.922	0.613523
	2.924	0.614713
	2.926	0.614827
	2.928	0.614291
	2.93	0.619886
	2.932	0.621318
	2.934	0.622559
	2.936	0.62116
	2.938	0.621304
	2.94	0.625195
	2.942	0.628184
	2.944	0.625557
	2.946	0.627646
	2.948	0.629411
	2.95	0.628098
	2.952	0.629234
	2.954	0.634076
	2.956	0.633832
	2.958	0.633183
	2.96	0.635412
	2.962	0.635552
	2.964	0.636595
	2.966	0.638594
	2.968	0.637268
	2.97	0.638928
	2.972	0.641465
	2.974	0.64205
	2.976	0.641816
	2.978	0.64634
	2.98	0.647038
	2.982	0.647316
	2.984	0.646857
	2.986	0.647848
	2.988	0.650137
	2.99	0.650516
	2.992	0.651732
	2.994	0.652088
	2.996	0.654289
	2.998	0.652213
	3	0.658277
	3.002	0.659377
	3.004	0.6575
	3.006	0.659651
	3.008	0.660352
	3.01	0.661233
	3.012	0.662966
	3.014	0.667172
	3.016	0.664285
	3.018	0.663819
	3.02	0.668726
	3.022	0.668788
	3.024	0.668065
	3.026	0.670784
	3.028	0.671936
	3.03	0.672754
	3.032	0.67427
	3.034	0.671745
	3.036	0.677662
	3.038	0.675807
	3.04	0.676597
	3.042	0.680661
	3.044	0.679414
	3.046	0.682479
	3.048	0.682436
	3.05	0.684089
	3.052	0.684422
	3.054	0.684602
	3.056	0.68842
	3.058	0.685262
	3.06	0.691025
	3.062	0.689082
	3.064	0.688944
	3.066	0.68965
	3.068	0.691494
	3.07	0.693347
	3.072	0.697214
	3.074	0.696392
	3.076	0.697232
	3.078	0.697714
	3.08	0.699774
	3.082	0.698959
	3.084	0.702079
	3.086	0.70233
	3.088	0.70108
	3.09	0.703016
	3.092	0.70115
	3.094	0.706068
	3.096	0.706183
	3.098	0.705264
	3.1	0.711853
	3.102	0.709951
	3.104	0.709983
	3.106	0.712909
	3.108	0.712055
	3.11	0.715073
	3.112	0.715735
	3.114	0.71706
	3.116	0.71649
	3.118	0.714135
	3.12	0.716647
	3.122	0.718772
	3.124	0.717627
	3.126	0.718302
	3.128	0.721773
	3.13	0.721935
	3.132	0.723812
	3.134	0.724488
	3.136	0.723179
	3.138	0.72878
	3.14	0.725295
	3.142	0.728988
	3.144	0.729052
	3.146	0.729905
	3.148	0.729477
	3.15	0.732107
	3.152	0.734698
	3.154	0.735112
	3.156	0.732293
	3.158	0.737761
	3.16	0.73521
	3.162	0.734531
	3.164	0.737341
	3.166	0.736682
	3.168	0.741554
	3.17	0.739958
	3.172	0.744829
	3.174	0.744241
	3.176	0.742665
	3.178	0.748972
	3.18	0.745512
	3.182	0.746183
	3.184	0.745732
	3.186	0.749096
	3.188	0.748891
	3.19	0.749545
	3.192	0.74939
	3.194	0.752117
	3.196	0.751536
	3.198	0.752791
	3.2	0.754342
	3.202	0.754278
	3.204	0.754078
	3.206	0.756619
	3.208	0.758901
	3.21	0.758717
	3.212	0.759308
	3.214	0.758134
	3.216	0.759165
	3.218	0.761314
	3.22	0.761234
	3.222	0.762429
	3.224	0.763843
	3.226	0.7642
	3.228	0.76801
	3.23	0.767996
	3.232	0.769092
	3.234	0.770428
	3.236	0.770857
	3.238	0.772005
	3.24	0.772678
	3.242	0.77382
	3.244	0.775317
	3.246	0.773499
	3.248	0.777242
	3.25	0.775405
	3.252	0.777956
	3.254	0.779175
	3.256	0.780015
	3.258	0.77626
	3.26	0.77852
	3.262	0.782988
	3.264	0.782472
	3.266	0.783338
	3.268	0.783254
	3.27	0.783064
	3.272	0.783389
	3.274	0.786916
	3.276	0.784775
	3.278	0.787801
	3.28	0.78815
	3.282	0.789686
	3.284	0.789504
	3.286	0.790035
	3.288	0.789586
	3.29	0.790798
	3.292	0.792159
	3.294	0.792562
	3.296	0.795253
	3.298	0.793709
	3.3	0.794652
	3.302	0.794145
	3.304	0.798893
	3.306	0.796967
	3.308	0.800778
	3.31	0.799896
	3.312	0.799591
	3.314	0.798206
	3.316	0.802129
	3.318	0.800321
	3.32	0.801424
	3.322	0.799551
	3.324	0.804603
	3.326	0.802651
	3.328	0.804277
	3.33	0.807277
	3.332	0.806176
	3.334	0.809663
	3.336	0.807393
	3.338	0.809771
	3.34	0.807761
	3.342	0.809043
	3.344	0.808394
	3.346	0.810156
	3.348	0.811583
	3.35	0.814008
	3.352	0.813197
	3.354	0.816889
	3.356	0.817286
	3.358	0.816632
	3.36	0.815751
	3.362	0.816033
	3.364	0.817914
	3.366	0.816768
	3.368	0.818829
	3.37	0.818516
	3.372	0.819213
	3.374	0.822995
	3.376	0.819542
	3.378	0.822649
	3.38	0.822376
	3.382	0.821137
	3.384	0.823615
	3.386	0.822493
	3.388	0.822618
	3.39	0.825587
	3.392	0.825094
	3.394	0.827986
	3.396	0.826399
	3.398	0.826833
	3.4	0.827704
	3.402	0.82948
	3.404	0.833616
	3.406	0.829645
	3.408	0.830311
	3.41	0.832125
	3.412	0.83167
	3.414	0.832999
	3.416	0.834084
	3.418	0.833819
	3.42	0.833191
	3.422	0.83397
	3.424	0.832939
	3.426	0.836595
	3.428	0.839146
	3.43	0.835769
	3.432	0.838782
	3.434	0.837007
	3.436	0.838775
	3.438	0.83977
