# Supplementary material for: Novel pH-responsive nanohybrid for simultaneous delivery of doxorubicin and paclitaxel: an in-silico insight
Source: BMC Chem. 2021 Feb 11;15(1):11. doi: 10.1186/s13065-021-00735-4 (PMC7879683; doi:10.1186/s13065-021-00735-4)
Supplement: Supplementary file 20 — Additional file 20. Energy data between DOX and C60 at pH = 7.4 [file 13065_2021_735_MOESM20_ESM.xlsx]

## Sheet: energy_MM-DOX-FUL
	title	Vacuum MM Energy
	xaxis	label	Time (ps)
	yaxis	label	Energy (kJ/mol)
	s0	legend	DOX-FUL VdW Energy
	s1	legend	DOX-FUL Elec. Energy
	s2	legend	DOX-FUL Total Energy
	0	-0.122	-1307.19	-1307.31
	2	-0.122	-1295.57	-1295.69
	4	-0.128	-1315.22	-1315.35
	6	-0.113	-1313.2	-1313.31
	8	-0.086	-1283.34	-1283.42
	10	-0.08	-1288.79	-1288.87
	12	-0.083	-1263.08	-1263.16
	14	-0.074	-1260.11	-1260.18
	16	-0.076	-1263.73	-1263.81
	18	-0.082	-1253.89	-1253.97
	20	-0.083	-1254.26	-1254.34
	22	-0.073	-1224.71	-1224.79
	24	-0.067	-1230.1	-1230.16
	26	-0.077	-1226.75	-1226.83
	28	-0.08	-1232.43	-1232.51
	30	-0.072	-1221.98	-1222.06
	32	-0.077	-1218.02	-1218.09
	34	-0.084	-1220.17	-1220.26
	36	-0.091	-1215.73	-1215.82
	38	-0.088	-1214.31	-1214.4
	40	-0.088	-1214.12	-1214.2
	42	-0.086	-1196.44	-1196.53
	44	-0.099	-1217.51	-1217.61
	46	-0.12	-1305.57	-1305.69
	48	-0.128	-1307.27	-1307.4
	50	-0.126	-1335.39	-1335.51
	52	-0.106	-1305.72	-1305.83
	54	-0.114	-1331.49	-1331.61
	56	-0.118	-1316.56	-1316.67
	58	-0.088	-1218.49	-1218.58
	60	-0.135	-1337.18	-1337.32
	62	-0.127	-1336.26	-1336.39
	64	-0.123	-1326.56	-1326.68
	66	-0.108	-1338.61	-1338.71
	68	-0.104	-1274.03	-1274.13
	70	-0.099	-1301.91	-1302.01
	72	-0.097	-1305.1	-1305.2
	74	-0.1	-1304.01	-1304.11
	76	-0.091	-1291.86	-1291.95
	78	-0.091	-1289.72	-1289.81
	80	-0.091	-1291.38	-1291.47
	82	-0.096	-1326.74	-1326.84
	84	-0.086	-1281.62	-1281.7
	86	-0.086	-1303.53	-1303.61
	88	-0.087	-1300.12	-1300.21
	90	-0.089	-1307.46	-1307.55
	92	-0.083	-1284.24	-1284.32
	94	-0.083	-1283.62	-1283.7
	96	-0.081	-1274.13	-1274.21
	98	-0.086	-1238.45	-1238.54
	100	-0.09	-1243.18	-1243.27
	102	-0.064	-1157.69	-1157.75
	104	-0.089	-1278.12	-1278.2
	106	-0.089	-1289.72	-1289.81
	108	-0.099	-1286.58	-1286.68
	110	-0.095	-1296.24	-1296.34
	112	-0.101	-1309.46	-1309.56
	114	-0.091	-1289.64	-1289.73
	116	-0.087	-1268.54	-1268.62
	118	-0.081	-1256.31	-1256.39
	120	-0.081	-1266.78	-1266.86
	122	-0.083	-1268.47	-1268.55
	124	-0.089	-1295.76	-1295.85
	126	-0.077	-1263.74	-1263.82
	128	-0.087	-1301.32	-1301.4
	130	-0.084	-1302.32	-1302.4
	132	-0.083	-1299.8	-1299.89
	134	-0.081	-1287.15	-1287.23
	136	-0.075	-1277.9	-1277.98
	138	-0.073	-1290.48	-1290.56
	140	-0.07	-1277.68	-1277.76
	142	-0.071	-1260.9	-1260.97
	144	-0.066	-1249.98	-1250.05
	146	-0.068	-1273.12	-1273.19
	148	-0.072	-1274.44	-1274.51
	150	-0.051	-1180.56	-1180.61
	152	-0.053	-1200.14	-1200.19
	154	-0.07	-1273.58	-1273.65
	156	-0.075	-1295.85	-1295.93
	158	-0.072	-1291.01	-1291.09
	160	-0.072	-1265.39	-1265.46
	162	-0.068	-1273.89	-1273.96
	164	-0.082	-1293.34	-1293.43
	166	-0.068	-1197.17	-1197.23
	168	-0.065	-1207.84	-1207.9
	170	-0.076	-1298.45	-1298.53
	172	-0.082	-1301.49	-1301.57
	174	-0.082	-1289.53	-1289.61
	176	-0.082	-1288.36	-1288.44
	178	-0.083	-1292.49	-1292.57
	180	-0.087	-1286.92	-1287.01
	182	-0.093	-1301.35	-1301.44
	184	-0.086	-1305.81	-1305.89
	186	-0.078	-1313.16	-1313.24
	188	-0.078	-1304.06	-1304.13
	190	-0.077	-1300.7	-1300.78
	192	-0.08	-1292.93	-1293.01
	194	-0.075	-1299.58	-1299.65
	196	-0.075	-1280.04	-1280.11
	198	-0.08	-1276.13	-1276.21
	200	-0.086	-1318.64	-1318.72
	202	-0.092	-1317.4	-1317.49
	204	-0.081	-1339.34	-1339.42
	206	-0.088	-1363.58	-1363.67
	208	-0.087	-1316.17	-1316.26
	210	-0.077	-1309.19	-1309.27
	212	-0.075	-1314.93	-1315
	214	-0.071	-1303.87	-1303.94
	216	-0.074	-1315.61	-1315.69
	218	-0.075	-1319.17	-1319.24
	220	-0.065	-1298.94	-1299.01
	222	-0.065	-1305.41	-1305.47
	224	-0.069	-1316.87	-1316.94
	226	-0.063	-1308.92	-1308.98
	228	-0.064	-1315.27	-1315.33
	230	-0.066	-1309.65	-1309.72
	232	-0.071	-1321.81	-1321.88
	234	-0.069	-1333.15	-1333.22
	236	-0.067	-1336.54	-1336.61
	238	-0.068	-1335.4	-1335.47
	240	-0.067	-1366.85	-1366.92
	242	-0.062	-1321.4	-1321.46
	244	-0.064	-1380.26	-1380.33
	246	-0.066	-1372.14	-1372.21
	248	-0.057	-1317.47	-1317.53
	250	-0.06	-1348.08	-1348.14
	252	-0.058	-1354.69	-1354.75
	254	-0.062	-1356.7	-1356.76
	256	-0.061	-1338.37	-1338.42
	258	-0.06	-1336.7	-1336.76
	260	-0.062	-1333.55	-1333.61
	262	-0.065	-1348.51	-1348.58
	264	-0.06	-1352.32	-1352.38
	266	-0.06	-1330.25	-1330.31
	268	-0.062	-1335.65	-1335.71
	270	-0.063	-1336.55	-1336.61
	272	-0.065	-1332.61	-1332.67
	274	-0.068	-1353.61	-1353.68
	276	-0.069	-1360.75	-1360.82
	278	-0.072	-1354.77	-1354.85
	280	-0.079	-1362.38	-1362.46
	282	-0.089	-1380.05	-1380.14
	284	-0.079	-1382.6	-1382.67
	286	-0.077	-1374.59	-1374.66
	288	-0.085	-1364.07	-1364.15
	290	-0.097	-1361.31	-1361.41
	292	-0.094	-1377.21	-1377.3
	294	-0.098	-1396.39	-1396.49
	296	-0.095	-1392.16	-1392.26
	298	-0.095	-1393.34	-1393.43
	300	-0.084	-1335.34	-1335.42
	302	-0.103	-1336.3	-1336.4
	304	-0.1	-1324.58	-1324.68
	306	-0.096	-1329.81	-1329.91
	308	-0.099	-1319.72	-1319.82
	310	-0.106	-1335.5	-1335.6
	312	-0.111	-1344.83	-1344.94
	314	-0.127	-1325.83	-1325.95
	316	-0.127	-1333.42	-1333.54
	318	-0.111	-1326.86	-1326.97
	320	-0.106	-1373.21	-1373.32
	322	-0.117	-1376.46	-1376.58
	324	-0.108	-1383.35	-1383.45
	326	-0.132	-1337.29	-1337.42
	328	-0.153	-1370.88	-1371.04
	330	-0.156	-1405.88	-1406.03
	332	-0.193	-1405.48	-1405.68
	334	-0.214	-1419.06	-1419.27
	336	-0.196	-1337.46	-1337.65
	338	-0.219	-1306.4	-1306.62
	340	-0.285	-1318.43	-1318.72
	342	-0.29	-1327.31	-1327.6
	344	-0.291	-1324.57	-1324.87
	346	-0.292	-1297.31	-1297.6
	348	-0.268	-1340.24	-1340.51
	350	-0.247	-1417.05	-1417.3
	352	-0.216	-1400.59	-1400.81
	354	-0.23	-1326.69	-1326.92
	356	-0.269	-1301.77	-1302.04
	358	-0.263	-1406.84	-1407.1
	360	-0.317	-1428.6	-1428.91
	362	-0.288	-1434.21	-1434.5
	364	-0.229	-1409.49	-1409.72
	366	-0.224	-1354.76	-1354.98
	368	-0.208	-1348.17	-1348.38
	370	-0.224	-1333.58	-1333.8
	372	-0.265	-1367.5	-1367.76
	374	-0.249	-1400.3	-1400.55
	376	-0.273	-1344.11	-1344.39
	378	-0.208	-1347.92	-1348.13
	380	-0.217	-1340.13	-1340.35
	382	-0.202	-1417.25	-1417.45
	384	-0.263	-1422.55	-1422.81
	386	-0.275	-1420.57	-1420.84
	388	-0.245	-1453.91	-1454.16
	390	-0.242	-1373.88	-1374.13
	392	-0.239	-1371.29	-1371.53
	394	-0.279	-1377.94	-1378.22
	396	-0.275	-1368.95	-1369.23
	398	-0.299	-1368.02	-1368.32
	400	-0.285	-1405.66	-1405.95
	402	-0.181	-1392.8	-1392.97
	404	-0.193	-1400.05	-1400.24
	406	-0.202	-1396.07	-1396.28
	408	-0.191	-1454.72	-1454.91
	410	-0.204	-1373.69	-1373.89
	412	-0.21	-1465.68	-1465.89
	414	-0.224	-1469.48	-1469.7
	416	-0.203	-1460.67	-1460.88
	418	-0.17	-1451.86	-1452.03
	420	-0.163	-1467.89	-1468.05
	422	-0.164	-1484.98	-1485.15
	424	-0.146	-1487.15	-1487.3
	426	-0.151	-1472.09	-1472.24
	428	-0.138	-1451.8	-1451.94
	430	-0.128	-1436.68	-1436.81
	432	-0.14	-1448.37	-1448.51
	434	-0.123	-1357.98	-1358.1
	436	-0.125	-1369.74	-1369.86
	438	-0.134	-1454.57	-1454.7
	440	-0.132	-1452.45	-1452.58
	442	-0.128	-1462.95	-1463.07
	444	-0.156	-1459.66	-1459.82
	446	-0.131	-1444.9	-1445.03
	448	-0.127	-1432.86	-1432.98
	450	-0.115	-1431.61	-1431.72
	452	-0.133	-1430.55	-1430.68
	454	-0.125	-1443	-1443.13
	456	-0.114	-1351.12	-1351.24
	458	-0.109	-1426.38	-1426.49
	460	-0.11	-1435.87	-1435.98
	462	-0.115	-1448.59	-1448.7
	464	-0.11	-1456.14	-1456.25
	466	-0.103	-1446.57	-1446.67
	468	-0.112	-1460.96	-1461.07
	470	-0.103	-1440.44	-1440.54
	472	-0.124	-1450.2	-1450.33
	474	-0.129	-1447.96	-1448.09
	476	-0.127	-1456.39	-1456.52
	478	-0.122	-1437.33	-1437.45
	480	-0.131	-1448.39	-1448.53
	482	-0.132	-1475.01	-1475.14
	484	-0.127	-1472.69	-1472.82
	486	-0.136	-1473.73	-1473.87
	488	-0.137	-1471.84	-1471.97
	490	-0.14	-1489.84	-1489.97
	492	-0.128	-1462.35	-1462.48
	494	-0.112	-1459.68	-1459.79
	496	-0.11	-1451.87	-1451.98
	498	-0.1	-1425.3	-1425.4
	500	-0.091	-1341.68	-1341.77
	502	-0.107	-1452.06	-1452.16
	504	-0.116	-1451.93	-1452.05
	506	-0.129	-1451.13	-1451.26
	508	-0.143	-1457.67	-1457.82
	510	-0.15	-1463.43	-1463.58
	512	-0.146	-1454.1	-1454.24
	514	-0.129	-1444.46	-1444.59
	516	-0.141	-1463.11	-1463.26
	518	-0.138	-1456.7	-1456.84
	520	-0.134	-1465.12	-1465.25
	522	-0.117	-1448.24	-1448.36
	524	-0.123	-1452.53	-1452.66
	526	-0.131	-1457.19	-1457.32
	528	-0.126	-1464.97	-1465.1
	530	-0.114	-1468.64	-1468.76
	532	-0.104	-1419.14	-1419.24
	534	-0.098	-1426.22	-1426.32
	536	-0.105	-1438.73	-1438.84
	538	-0.106	-1451.16	-1451.27
	540	-0.111	-1454.02	-1454.13
	542	-0.102	-1442.14	-1442.24
	544	-0.111	-1446.73	-1446.84
	546	-0.114	-1442.82	-1442.93
	548	-0.115	-1461.65	-1461.77
	550	-0.118	-1441.13	-1441.25
	552	-0.104	-1421.78	-1421.89
	554	-0.104	-1456.18	-1456.29
	556	-0.108	-1445.62	-1445.73
	558	-0.107	-1451.53	-1451.64
	560	-0.104	-1439.25	-1439.35
	562	-0.102	-1438.08	-1438.18
	564	-0.104	-1425.04	-1425.14
	566	-0.125	-1443.37	-1443.49
	568	-0.106	-1398.23	-1398.34
	570	-0.111	-1381.13	-1381.24
	572	-0.108	-1378.98	-1379.09
	574	-0.095	-1383.05	-1383.14
	576	-0.097	-1369.34	-1369.43
	578	-0.093	-1368.18	-1368.27
	580	-0.094	-1366.06	-1366.15
	582	-0.094	-1393.67	-1393.77
	584	-0.108	-1376.91	-1377.02
	586	-0.103	-1376.92	-1377.02
	588	-0.101	-1364.58	-1364.68
	590	-0.101	-1367.33	-1367.43
	592	-0.098	-1363.1	-1363.19
	594	-0.096	-1373.2	-1373.3
	596	-0.097	-1355.12	-1355.21
	598	-0.099	-1357.35	-1357.45
	600	-0.098	-1357.01	-1357.11
	602	-0.091	-1352.69	-1352.78
	604	-0.098	-1361.53	-1361.63
	606	-0.102	-1372.95	-1373.05
	608	-0.106	-1365.07	-1365.17
	610	-0.114	-1383.43	-1383.55
	612	-0.115	-1375.36	-1375.47
	614	-0.115	-1364.03	-1364.15
	616	-0.125	-1376.13	-1376.26
	618	-0.113	-1353.83	-1353.94
	620	-0.116	-1353.69	-1353.81
	622	-0.135	-1369.23	-1369.36
	624	-0.143	-1364.82	-1364.96
	626	-0.157	-1348.55	-1348.71
	628	-0.132	-1345.14	-1345.27
	630	-0.13	-1358.49	-1358.62
	632	-0.117	-1343.97	-1344.09
	634	-0.106	-1331.99	-1332.1
	636	-0.085	-1331.76	-1331.85
	638	-0.081	-1338.37	-1338.45
	640	-0.075	-1324.91	-1324.98
	642	-0.076	-1351.89	-1351.97
	644	-0.074	-1344.66	-1344.74
	646	-0.076	-1338.5	-1338.57
	648	-0.076	-1342.43	-1342.5
	650	-0.076	-1354.53	-1354.6
	652	-0.079	-1363.18	-1363.26
	654	-0.079	-1364.67	-1364.75
	656	-0.074	-1357.5	-1357.57
	658	-0.078	-1344.07	-1344.14
	660	-0.088	-1358.56	-1358.64
	662	-0.089	-1346.92	-1347.01
	664	-0.078	-1341.55	-1341.62
	666	-0.079	-1339.9	-1339.98
	668	-0.078	-1337.69	-1337.77
	670	-0.087	-1368.73	-1368.82
	672	-0.09	-1370.14	-1370.23
	674	-0.09	-1362.2	-1362.29
	676	-0.092	-1371	-1371.09
	678	-0.093	-1358.65	-1358.74
	680	-0.08	-1345.16	-1345.24
	682	-0.091	-1351.97	-1352.06
	684	-0.1	-1383.69	-1383.79
	686	-0.097	-1382.35	-1382.45
	688	-0.096	-1379.24	-1379.34
	690	-0.105	-1382.59	-1382.69
	692	-0.096	-1379.79	-1379.88
	694	-0.099	-1378.65	-1378.76
	696	-0.101	-1374.8	-1374.9
	698	-0.105	-1377.5	-1377.6
	700	-0.102	-1392.8	-1392.9
	702	-0.102	-1372.66	-1372.77
	704	-0.112	-1373.21	-1373.32
	706	-0.109	-1387.27	-1387.38
	708	-0.129	-1389.96	-1390.09
	710	-0.104	-1309.18	-1309.28
	712	-0.125	-1376.4	-1376.53
	714	-0.124	-1382.65	-1382.78
	716	-0.111	-1385.84	-1385.95
	718	-0.105	-1380.43	-1380.53
	720	-0.112	-1388.61	-1388.72
	722	-0.086	-1316.94	-1317.03
	724	-0.114	-1374.26	-1374.38
	726	-0.104	-1326.38	-1326.49
	728	-0.108	-1334.47	-1334.57
	730	-0.116	-1377.23	-1377.35
	732	-0.107	-1364.41	-1364.52
	734	-0.1	-1362.15	-1362.25
	736	-0.097	-1367.76	-1367.85
	738	-0.098	-1362.77	-1362.87
	740	-0.091	-1359.05	-1359.14
	742	-0.09	-1345.59	-1345.68
	744	-0.095	-1356.03	-1356.12
	746	-0.102	-1352.06	-1352.16
	748	-0.099	-1347.44	-1347.54
	750	-0.091	-1355.57	-1355.66
	752	-0.095	-1359.24	-1359.34
	754	-0.038	-1255.78	-1255.82
	756	-0.086	-1339.59	-1339.67
	758	-0.089	-1355.19	-1355.28
	760	-0.041	-1259.2	-1259.24
	762	-0.04	-1292.15	-1292.19
	764	-0.041	-1283.55	-1283.59
	766	-0.095	-1384.56	-1384.66
	768	-0.096	-1367.62	-1367.71
	770	-0.098	-1362.15	-1362.24
	772	-0.104	-1373.13	-1373.23
	774	-0.102	-1367.84	-1367.94
	776	-0.107	-1386.71	-1386.82
	778	-0.118	-1383.46	-1383.57
	780	-0.114	-1384.47	-1384.58
	782	-0.109	-1374.97	-1375.08
	784	-0.112	-1382.03	-1382.14
	786	-0.117	-1410.56	-1410.68
	788	-0.113	-1413.07	-1413.18
	790	-0.111	-1403.46	-1403.57
	792	-0.116	-1413.32	-1413.43
	794	-0.12	-1417.43	-1417.55
	796	-0.124	-1407.64	-1407.77
	798	-0.123	-1401.37	-1401.49
	800	-0.125	-1401.97	-1402.09
	802	-0.12	-1418.9	-1419.02
	804	-0.115	-1402.78	-1402.9
	806	-0.112	-1386.07	-1386.18
	808	-0.13	-1414.41	-1414.54
	810	-0.121	-1409.52	-1409.64
	812	-0.123	-1426.71	-1426.83
	814	-0.134	-1429.25	-1429.38
	816	-0.133	-1423.8	-1423.93
	818	-0.128	-1424.83	-1424.95
	820	-0.133	-1415.23	-1415.37
	822	-0.121	-1426.65	-1426.77
	824	-0.126	-1428.77	-1428.89
	826	-0.129	-1442.45	-1442.58
	828	-0.13	-1460.19	-1460.32
	830	-0.12	-1441.11	-1441.23
	832	-0.117	-1436.18	-1436.29
	834	-0.116	-1437.29	-1437.4
	836	-0.12	-1460.3	-1460.42
	838	-0.117	-1460.96	-1461.08
	840	-0.115	-1445.86	-1445.98
	842	-0.122	-1472.52	-1472.64
	844	-0.128	-1450.22	-1450.35
	846	-0.133	-1465.8	-1465.93
	848	-0.156	-1487.07	-1487.23
	850	-0.153	-1497.49	-1497.64
	852	-0.165	-1464.06	-1464.23
	854	-0.172	-1488.79	-1488.96
	856	-0.161	-1473.21	-1473.37
	858	-0.144	-1455.28	-1455.43
	860	-0.144	-1444.15	-1444.3
	862	-0.151	-1444.28	-1444.43
	864	-0.173	-1455.89	-1456.06
	866	-0.178	-1465.8	-1465.98
	868	-0.171	-1453.51	-1453.68
	870	-0.179	-1481.45	-1481.63
	872	-0.185	-1478.18	-1478.36
	874	-0.15	-1443.22	-1443.37
	876	-0.154	-1447.42	-1447.58
	878	-0.137	-1436	-1436.13
	880	-0.152	-1428.29	-1428.44
	882	-0.16	-1434.8	-1434.96
	884	-0.199	-1460.49	-1460.69
	886	-0.169	-1437.64	-1437.81
	888	-0.197	-1451.27	-1451.46
	890	-0.19	-1458.85	-1459.04
	892	-0.184	-1459.18	-1459.36
	894	-0.167	-1453.8	-1453.97
	896	-0.145	-1439.35	-1439.49
	898	-0.146	-1445.55	-1445.69
	900	-0.146	-1432.65	-1432.79
	902	-0.164	-1458.68	-1458.85
	904	-0.181	-1449.06	-1449.24
	906	-0.203	-1474.17	-1474.37
	908	-0.199	-1485.41	-1485.61
	910	-0.172	-1478.65	-1478.83
	912	-0.169	-1479.65	-1479.82
	914	-0.16	-1494.78	-1494.93
	916	-0.151	-1483.4	-1483.56
	918	-0.163	-1476.1	-1476.27
	920	-0.147	-1466.72	-1466.86
	922	-0.156	-1497.45	-1497.61
	924	-0.145	-1480.65	-1480.8
	926	-0.149	-1460.56	-1460.71
	928	-0.152	-1447.88	-1448.04
	930	-0.145	-1458.39	-1458.54
	932	-0.158	-1465.68	-1465.84
	934	-0.162	-1464.13	-1464.29
	936	-0.146	-1451.61	-1451.76
	938	-0.132	-1467.49	-1467.62
	940	-0.127	-1455.94	-1456.07
	942	-0.135	-1463.64	-1463.78
	944	-0.129	-1445.65	-1445.78
	946	-0.138	-1461.34	-1461.48
	948	-0.15	-1453.36	-1453.51
	950	-0.138	-1441.99	-1442.13
	952	-0.127	-1425.66	-1425.78
	954	-0.121	-1420.58	-1420.7
	956	-0.119	-1426.94	-1427.06
	958	-0.115	-1432.15	-1432.27
	960	-0.118	-1418.49	-1418.61
	962	-0.112	-1414.58	-1414.69
	964	-0.111	-1416.4	-1416.52
	966	-0.105	-1399.18	-1399.28
	968	-0.102	-1399.25	-1399.35
	970	-0.105	-1397.39	-1397.49
	972	-0.109	-1398.3	-1398.41
	974	-0.104	-1413.17	-1413.27
	976	-0.114	-1432.75	-1432.87
	978	-0.116	-1439.23	-1439.34
	980	-0.113	-1446.98	-1447.09
	982	-0.115	-1444.47	-1444.59
	984	-0.114	-1419.73	-1419.85
	986	-0.109	-1420.79	-1420.9
	988	-0.111	-1412.88	-1412.99
	990	-0.101	-1424.63	-1424.73
	992	-0.1	-1418.52	-1418.62
	994	-0.089	-1405.58	-1405.67
	996	-0.089	-1403.63	-1403.72
	998	-0.092	-1414.04	-1414.13
	1000	-0.094	-1401.97	-1402.07
	1002	-0.095	-1406.36	-1406.46
	1004	-0.094	-1415.99	-1416.09
	1006	-0.094	-1427.45	-1427.55
	1008	-0.09	-1418.86	-1418.95
	1010	-0.089	-1408.59	-1408.68
	1012	-0.088	-1398.11	-1398.2
	1014	-0.093	-1421.24	-1421.33
	1016	-0.086	-1405.62	-1405.71
	1018	-0.084	-1398.4	-1398.48
	1020	-0.089	-1406.23	-1406.32
	1022	-0.086	-1390.32	-1390.4
	1024	-0.085	-1390.35	-1390.44
	1026	-0.082	-1373.28	-1373.36
	1028	-0.08	-1355.25	-1355.33
	1030	-0.083	-1371.43	-1371.51
	1032	-0.09	-1388.24	-1388.33
	1034	-0.095	-1395.2	-1395.3
	1036	-0.102	-1391.37	-1391.48
	1038	-0.096	-1381.68	-1381.78
	1040	-0.089	-1372.7	-1372.79
	1042	-0.091	-1361.81	-1361.9
	1044	-0.092	-1379.74	-1379.83
	1046	-0.083	-1381.95	-1382.03
	1048	-0.088	-1386.05	-1386.14
	1050	-0.087	-1374.41	-1374.5
	1052	-0.091	-1391.04	-1391.13
	1054	-0.093	-1375.23	-1375.33
	1056	-0.099	-1404.05	-1404.15
	1058	-0.1	-1395.59	-1395.68
	1060	-0.102	-1392.99	-1393.09
	1062	-0.095	-1393.05	-1393.14
	1064	-0.097	-1401.95	-1402.05
	1066	-0.097	-1392.15	-1392.25
	1068	-0.094	-1380.45	-1380.55
	1070	-0.083	-1372.66	-1372.74
	1072	-0.074	-1365.99	-1366.07
	1074	-0.076	-1360.96	-1361.03
	1076	-0.076	-1375.24	-1375.32
	1078	-0.078	-1362.58	-1362.65
	1080	-0.079	-1355.45	-1355.53
	1082	-0.078	-1358.66	-1358.74
	1084	-0.077	-1355.23	-1355.31
	1086	-0.08	-1358.88	-1358.95
	1088	-0.079	-1338.21	-1338.29
	1090	-0.044	-1270.69	-1270.74
	1092	-0.083	-1351.39	-1351.47
	1094	-0.08	-1359.06	-1359.14
	1096	-0.071	-1338.72	-1338.8
	1098	-0.071	-1343.83	-1343.9
	1100	-0.068	-1344.68	-1344.75
	1102	-0.037	-1269.99	-1270.02
	1104	-0.078	-1355.98	-1356.06
	1106	-0.07	-1350.5	-1350.57
	1108	-0.072	-1361.54	-1361.61
	1110	-0.074	-1362.72	-1362.8
	1112	-0.069	-1272.62	-1272.69
	1114	-0.064	-1271.94	-1272
	1116	-0.067	-1285.29	-1285.36
	1118	-0.065	-1295.58	-1295.64
	1120	-0.067	-1289.98	-1290.05
	1122	-0.072	-1306.96	-1307.03
	1124	-0.069	-1296.2	-1296.27
	1126	-0.065	-1307.08	-1307.14
	1128	-0.061	-1299.28	-1299.34
	1130	-0.064	-1297.87	-1297.93
	1132	-0.072	-1309.38	-1309.45
	1134	-0.064	-1298.3	-1298.37
	1136	-0.067	-1298.79	-1298.86
	1138	-0.062	-1305.68	-1305.74
	1140	-0.058	-1282.55	-1282.61
	1142	-0.056	-1284.6	-1284.66
	1144	-0.059	-1278.27	-1278.33
	1146	-0.061	-1289.75	-1289.82
	1148	-0.067	-1299.66	-1299.73
	1150	-0.063	-1281.54	-1281.6
	1152	-0.064	-1285.14	-1285.2
	1154	-0.066	-1301.81	-1301.88
	1156	-0.066	-1297.08	-1297.15
	1158	-0.069	-1311.23	-1311.3
	1160	-0.076	-1315.85	-1315.93
	1162	-0.071	-1306.48	-1306.56
	1164	-0.075	-1300.9	-1300.98
	1166	-0.075	-1304.22	-1304.3
	1168	-0.075	-1298.07	-1298.14
	1170	-0.072	-1305.05	-1305.13
	1172	-0.082	-1296.99	-1297.07
	1174	-0.097	-1373.35	-1373.45
	1176	-0.082	-1287.45	-1287.53
	1178	-0.081	-1295.78	-1295.86
	1180	-0.071	-1286.1	-1286.17
	1182	-0.081	-1304.93	-1305.01
	1184	-0.081	-1312.18	-1312.26
	1186	-0.082	-1368.9	-1368.98
	1188	-0.076	-1291.23	-1291.3
	1190	-0.078	-1306.56	-1306.64
	1192	-0.078	-1280.63	-1280.7
	1194	-0.082	-1291.53	-1291.61
	1196	-0.076	-1284.42	-1284.5
	1198	-0.076	-1279.44	-1279.51
	1200	-0.08	-1343.88	-1343.96
	1202	-0.072	-1272.49	-1272.56
	1204	-0.067	-1283.07	-1283.14
	1206	-0.066	-1292.52	-1292.59
	1208	-0.063	-1281.4	-1281.46
	1210	-0.065	-1281.31	-1281.37
	1212	-0.064	-1290.1	-1290.17
	1214	-0.091	-1399.38	-1399.47
	1216	-0.063	-1285.31	-1285.37
	1218	-0.055	-1310.38	-1310.44
	1220	-0.056	-1294.68	-1294.74
	1222	-0.061	-1258.58	-1258.64
	1224	-0.024	-1164.63	-1164.66
	1226	-0.063	-1349.15	-1349.21
	1228	-0.105	-1463.44	-1463.55
	1230	-0.11	-1476.88	-1476.99
	1232	-0.11	-1487.53	-1487.64
	1234	-0.12	-1507.07	-1507.19
	1236	-0.116	-1506.83	-1506.94
	1238	-0.12	-1496.81	-1496.92
	1240	-0.121	-1500.82	-1500.94
	1242	-0.085	-1371.58	-1371.67
	1244	-0.119	-1515.57	-1515.69
	1246	-0.115	-1504.88	-1504.99
	1248	-0.122	-1502.17	-1502.3
	1250	-0.115	-1502.04	-1502.16
	1252	-0.126	-1507.03	-1507.15
	1254	-0.119	-1493.4	-1493.52
	1256	-0.113	-1487.74	-1487.86
	1258	-0.069	-1384.04	-1384.11
	1260	-0.131	-1486.2	-1486.33
	1262	-0.128	-1478.9	-1479.03
	1264	-0.132	-1485.4	-1485.53
	1266	-0.13	-1489.21	-1489.34
	1268	-0.13	-1495.09	-1495.22
	1270	-0.11	-1416.33	-1416.44
	1272	-0.109	-1411.03	-1411.14
	1274	-0.108	-1419.56	-1419.67
	1276	-0.114	-1428.6	-1428.71
	1278	-0.125	-1436.99	-1437.12
	1280	-0.122	-1404.64	-1404.76
	1282	-0.12	-1419.11	-1419.23
	1284	-0.115	-1402.3	-1402.41
	1286	-0.121	-1421.7	-1421.82
	1288	-0.126	-1412.27	-1412.4
	1290	-0.131	-1435.87	-1436
	1292	-0.123	-1415.18	-1415.3
	1294	-0.126	-1415.08	-1415.2
	1296	-0.125	-1423.65	-1423.77
	1298	-0.135	-1488.56	-1488.69
	1300	-0.125	-1472.39	-1472.52
	1302	-0.125	-1452.53	-1452.66
	1304	-0.118	-1403.41	-1403.53
	1306	-0.119	-1463.49	-1463.61
	1308	-0.117	-1404.8	-1404.92
	1310	-0.122	-1448.25	-1448.37
	1312	-0.113	-1398.29	-1398.41
	1314	-0.107	-1381.21	-1381.32
	1316	-0.118	-1446.64	-1446.76
	1318	-0.115	-1446.82	-1446.93
	1320	-0.12	-1438.2	-1438.32
	1322	-0.112	-1363.47	-1363.58
	1324	-0.078	-1251.81	-1251.89
	1326	-0.118	-1372.08	-1372.19
	1328	-0.073	-1276.27	-1276.34
	1330	-0.071	-1267.07	-1267.14
	1332	-0.07	-1255.97	-1256.04
	1334	-0.069	-1266.58	-1266.65
	1336	-0.07	-1249.94	-1250.01
	1338	-0.109	-1375.97	-1376.08
	1340	-0.068	-1246.4	-1246.47
	1342	-0.069	-1254.46	-1254.53
	1344	-0.07	-1256.92	-1256.99
	1346	-0.113	-1388.02	-1388.13
	1348	-0.111	-1399.07	-1399.18
	1350	-0.101	-1362.5	-1362.6
	1352	-0.107	-1371.04	-1371.14
	1354	-0.057	-1227.97	-1228.03
	1356	-0.111	-1374.27	-1374.38
	1358	-0.056	-1236.75	-1236.8
	1360	-0.053	-1216	-1216.05
	1362	-0.105	-1366.69	-1366.8
	1364	-0.107	-1361.68	-1361.79
	1366	-0.103	-1366.79	-1366.89
	1368	-0.109	-1367.02	-1367.13
	1370	-0.104	-1375.88	-1375.99
	1372	-0.102	-1355.68	-1355.78
	1374	-0.103	-1369.38	-1369.48
	1376	-0.106	-1366.48	-1366.59
	1378	-0.106	-1371.66	-1371.76
	1380	-0.103	-1352.42	-1352.53
	1382	-0.114	-1382.3	-1382.41
	1384	-0.128	-1380.07	-1380.2
	1386	-0.134	-1389.71	-1389.85
	1388	-0.135	-1397.84	-1397.98
	1390	-0.136	-1399.78	-1399.92
	1392	-0.144	-1421.31	-1421.46
	1394	-0.134	-1418.33	-1418.46
	1396	-0.136	-1398.1	-1398.23
	1398	-0.133	-1403.74	-1403.87
	1400	-0.135	-1393.94	-1394.07
	1402	-0.136	-1392.53	-1392.66
	1404	-0.136	-1394.02	-1394.16
	1406	-0.133	-1387.83	-1387.97
	1408	-0.136	-1395.96	-1396.1
	1410	-0.147	-1392.25	-1392.4
	1412	-0.139	-1396.27	-1396.41
	1414	-0.136	-1395.44	-1395.58
	1416	-0.138	-1394.33	-1394.47
	1418	-0.131	-1392.69	-1392.82
	1420	-0.127	-1387.61	-1387.74
	1422	-0.122	-1399.22	-1399.35
	1424	-0.121	-1391.32	-1391.44
	1426	-0.131	-1390.87	-1391
	1428	-0.117	-1383.13	-1383.25
	1430	-0.123	-1391.83	-1391.95
	1432	-0.117	-1380.53	-1380.65
	1434	-0.118	-1381.34	-1381.46
	1436	-0.122	-1357.63	-1357.75
	1438	-0.126	-1348.88	-1349
	1440	-0.144	-1376.68	-1376.83
	1442	-0.146	-1364.16	-1364.31
	1444	-0.142	-1367.83	-1367.97
	1446	-0.145	-1374.11	-1374.25
	1448	-0.147	-1387.17	-1387.31
	1450	-0.149	-1380.41	-1380.56
	1452	-0.161	-1390.45	-1390.62
	1454	-0.156	-1395.77	-1395.92
	1456	-0.157	-1411.57	-1411.73
	1458	-0.157	-1409.63	-1409.79
	1460	-0.165	-1414.37	-1414.53
	1462	-0.166	-1413.64	-1413.81
	1464	-0.171	-1406.27	-1406.44
	1466	-0.162	-1387.34	-1387.5
	1468	-0.152	-1384.12	-1384.27
	1470	-0.146	-1393.1	-1393.24
	1472	-0.145	-1386.1	-1386.24
	1474	-0.142	-1392.83	-1392.97
	1476	-0.146	-1378.24	-1378.39
	1478	-0.141	-1376.85	-1376.99
	1480	-0.148	-1374.64	-1374.79
	1482	-0.15	-1372.15	-1372.3
	1484	-0.155	-1381.65	-1381.81
	1486	-0.147	-1369.39	-1369.54
	1488	-0.136	-1381.15	-1381.29
	1490	-0.141	-1388.63	-1388.77
	1492	-0.16	-1420.02	-1420.18
	1494	-0.147	-1401.77	-1401.92
	1496	-0.137	-1382.28	-1382.42
	1498	-0.141	-1380.61	-1380.75
	1500	-0.134	-1377.22	-1377.35
	1502	-0.134	-1376.67	-1376.8
	1504	-0.136	-1352.15	-1352.29
	1506	-0.137	-1361.28	-1361.42
	1508	-0.139	-1372.57	-1372.7
	1510	-0.148	-1438.86	-1439.01
	1512	-0.152	-1466.78	-1466.93
	1514	-0.143	-1378.85	-1378.99
	1516	-0.148	-1450.53	-1450.68
	1518	-0.139	-1379.64	-1379.78
	1520	-0.152	-1444.15	-1444.3
	1522	-0.146	-1390.9	-1391.05
	1524	-0.146	-1387.51	-1387.66
	1526	-0.159	-1408.16	-1408.32
	1528	-0.159	-1423.44	-1423.6
	1530	-0.148	-1393.64	-1393.79
	1532	-0.155	-1400.04	-1400.2
	1534	-0.152	-1412.15	-1412.31
	1536	-0.147	-1417.23	-1417.38
	1538	-0.138	-1413.7	-1413.84
	1540	-0.15	-1410.43	-1410.58
	1542	-0.141	-1399.8	-1399.94
	1544	-0.142	-1402.94	-1403.09
	1546	-0.142	-1381.51	-1381.65
	1548	-0.131	-1374.33	-1374.46
	1550	-0.134	-1392.62	-1392.76
	1552	-0.122	-1377.44	-1377.56
	1554	-0.129	-1374.31	-1374.44
	1556	-0.132	-1373.96	-1374.09
	1558	-0.133	-1383.96	-1384.1
	1560	-0.142	-1390.31	-1390.45
	1562	-0.14	-1377.57	-1377.71
	1564	-0.136	-1387.12	-1387.25
	1566	-0.13	-1370.53	-1370.66
	1568	-0.133	-1375.7	-1375.83
	1570	-0.138	-1382.17	-1382.31
	1572	-0.135	-1382.59	-1382.73
	1574	-0.137	-1397.53	-1397.67
	1576	-0.146	-1401.37	-1401.52
	1578	-0.157	-1407.91	-1408.07
	1580	-0.148	-1404.63	-1404.78
	1582	-0.16	-1416.28	-1416.44
	1584	-0.156	-1414.89	-1415.05
	1586	-0.173	-1413.73	-1413.9
	1588	-0.183	-1448.54	-1448.73
	1590	-0.183	-1433.31	-1433.49
	1592	-0.161	-1435.73	-1435.9
	1594	-0.107	-1345.83	-1345.93
	1596	-0.089	-1313.33	-1313.42
	1598	-0.094	-1336	-1336.1
	1600	-0.088	-1318.9	-1318.99
	1602	-0.08	-1313	-1313.08
	1604	-0.08	-1304.02	-1304.1
	1606	-0.078	-1298.98	-1299.06
	1608	-0.083	-1314.87	-1314.95
	1610	-0.087	-1315.08	-1315.16
	1612	-0.086	-1319.01	-1319.09
	1614	-0.079	-1296.46	-1296.54
	1616	-0.077	-1309.94	-1310.02
	1618	-0.084	-1317.49	-1317.58
	1620	-0.085	-1309.24	-1309.32
	1622	-0.08	-1315.94	-1316.02
	1624	-0.068	-1280.84	-1280.9
	1626	-0.068	-1286.76	-1286.83
	1628	-0.068	-1285.22	-1285.29
	1630	-0.068	-1280.18	-1280.25
	1632	-0.078	-1276.45	-1276.53
	1634	-0.075	-1278.95	-1279.02
	1636	-0.075	-1289.69	-1289.77
	1638	-0.075	-1276.99	-1277.07
	1640	-0.084	-1287.15	-1287.23
	1642	-0.092	-1301.06	-1301.15
	1644	-0.083	-1304.76	-1304.85
	1646	-0.094	-1316.76	-1316.85
	1648	-0.107	-1330.18	-1330.29
	1650	-0.099	-1332.72	-1332.82
	1652	-0.112	-1374.13	-1374.24
	1654	-0.101	-1300.65	-1300.75
	1656	-0.101	-1317.01	-1317.11
	1658	-0.143	-1389.28	-1389.42
	1660	-0.117	-1315.77	-1315.88
	1662	-0.11	-1305.62	-1305.73
	1664	-0.097	-1297.03	-1297.13
	1666	-0.098	-1287.33	-1287.42
	1668	-0.11	-1343.14	-1343.25
	1670	-0.099	-1292.84	-1292.93
	1672	-0.105	-1303.9	-1304.01
	1674	-0.107	-1305.56	-1305.67
	1676	-0.098	-1297.34	-1297.44
	1678	-0.097	-1294.19	-1294.29
	1680	-0.12	-1359.97	-1360.09
	1682	-0.111	-1340.42	-1340.54
	1684	-0.116	-1350.93	-1351.05
	1686	-0.12	-1351.47	-1351.59
	1688	-0.122	-1361.83	-1361.95
	1690	-0.102	-1300.75	-1300.85
	1692	-0.099	-1298.85	-1298.95
	1694	-0.122	-1367.21	-1367.33
	1696	-0.095	-1295.43	-1295.52
	1698	-0.122	-1377.13	-1377.26
	1700	-0.096	-1313.3	-1313.4
	1702	-0.101	-1308.92	-1309.02
	1704	-0.113	-1317.18	-1317.3
	1706	-0.128	-1329.15	-1329.28
	1708	-0.138	-1377.2	-1377.34
	1710	-0.154	-1406.02	-1406.17
	1712	-0.16	-1409.94	-1410.1
	1714	-0.16	-1406.37	-1406.53
	1716	-0.163	-1411.88	-1412.05
	1718	-0.174	-1424.49	-1424.66
	1720	-0.173	-1440.59	-1440.76
	1722	-0.167	-1371.31	-1371.48
	1724	-0.155	-1416.43	-1416.58
	1726	-0.165	-1420.88	-1421.04
	1728	-0.198	-1444.06	-1444.26
	1730	-0.159	-1419.2	-1419.36
	1732	-0.157	-1419.45	-1419.61
	1734	-0.133	-1353.85	-1353.98
	1736	-0.129	-1357.58	-1357.7
	1738	-0.13	-1354.58	-1354.71
	1740	-0.153	-1374.21	-1374.37
	1742	-0.136	-1354.89	-1355.03
	1744	-0.169	-1438.59	-1438.76
	1746	-0.147	-1373.3	-1373.45
	1748	-0.149	-1365.69	-1365.84
	1750	-0.16	-1433.29	-1433.44
	1752	-0.171	-1438.29	-1438.46
	1754	-0.17	-1437.85	-1438.02
	1756	-0.15	-1419.4	-1419.55
	1758	-0.139	-1418.7	-1418.84
	1760	-0.151	-1419.97	-1420.12
	1762	-0.156	-1429.36	-1429.51
	1764	-0.165	-1434.47	-1434.64
	1766	-0.156	-1420.33	-1420.49
	1768	-0.159	-1460.13	-1460.29
	1770	-0.159	-1402.56	-1402.72
	1772	-0.159	-1462.74	-1462.9
	1774	-0.153	-1370.76	-1370.91
	1776	-0.154	-1366.31	-1366.46
	1778	-0.172	-1441.48	-1441.65
	1780	-0.166	-1438.61	-1438.77
	1782	-0.141	-1359.37	-1359.52
	1784	-0.161	-1425.58	-1425.74
	1786	-0.131	-1354.9	-1355.03
	1788	-0.146	-1419.49	-1419.63
	1790	-0.119	-1340.06	-1340.17
	1792	-0.13	-1363.49	-1363.62
	1794	-0.114	-1363.9	-1364.01
	1796	-0.106	-1348.98	-1349.08
	1798	-0.117	-1350.84	-1350.96
	1800	-0.119	-1363.93	-1364.05
	1802	-0.126	-1358.94	-1359.06
	1804	-0.129	-1375.86	-1375.99
	1806	-0.141	-1382.71	-1382.86
	1808	-0.154	-1427.36	-1427.52
	1810	-0.132	-1380.65	-1380.78
	1812	-0.116	-1356.42	-1356.54
	1814	-0.133	-1411.45	-1411.58
	1816	-0.126	-1360.35	-1360.47
	1818	-0.127	-1403.16	-1403.29
	1820	-0.133	-1426.33	-1426.46
	1822	-0.147	-1438.42	-1438.57
	1824	-0.154	-1458.09	-1458.24
	1826	-0.154	-1457.38	-1457.53
	1828	-0.157	-1460.63	-1460.79
	1830	-0.144	-1433.77	-1433.91
	1832	-0.134	-1428.37	-1428.5
	1834	-0.147	-1430.85	-1431
	1836	-0.128	-1419.55	-1419.68
	1838	-0.141	-1428.64	-1428.78
	1840	-0.155	-1428.65	-1428.81
	1842	-0.155	-1425.44	-1425.6
	1844	-0.112	-1347.1	-1347.21
	1846	-0.098	-1346.18	-1346.28
	1848	-0.096	-1338.96	-1339.06
	1850	-0.107	-1385.72	-1385.83
	1852	-0.11	-1398.38	-1398.49
	1854	-0.097	-1328.69	-1328.79
	1856	-0.123	-1445.87	-1445.99
	1858	-0.139	-1473.9	-1474.04
	1860	-0.13	-1460.75	-1460.88
	1862	-0.135	-1473.81	-1473.94
	1864	-0.139	-1472.48	-1472.62
	1866	-0.155	-1492.47	-1492.63
	1868	-0.145	-1467.58	-1467.72
	1870	-0.171	-1485.34	-1485.51
	1872	-0.164	-1469.53	-1469.69
	1874	-0.157	-1468.68	-1468.84
	1876	-0.163	-1481.21	-1481.37
	1878	-0.146	-1460.66	-1460.8
	1880	-0.149	-1467.88	-1468.03
	1882	-0.155	-1452.98	-1453.13
	1884	-0.159	-1466.65	-1466.81
	1886	-0.148	-1446.17	-1446.32
	1888	-0.145	-1448.84	-1448.98
	1890	-0.129	-1439.21	-1439.34
	1892	-0.12	-1373.77	-1373.89
	1894	-0.121	-1374.07	-1374.19
	1896	-0.118	-1386.75	-1386.87
	1898	-0.122	-1398.47	-1398.6
	1900	-0.118	-1379.62	-1379.74
	1902	-0.107	-1360.98	-1361.09
	1904	-0.123	-1416.03	-1416.15
	1906	-0.125	-1372.35	-1372.48
	1908	-0.118	-1365.05	-1365.16
	1910	-0.126	-1349.28	-1349.41
	1912	-0.125	-1378.64	-1378.76
	1914	-0.122	-1371.94	-1372.06
	1916	-0.129	-1380.36	-1380.48
	1918	-0.131	-1403.18	-1403.31
	1920	-0.111	-1391.79	-1391.9
	1922	-0.116	-1386.9	-1387.02
	1924	-0.114	-1387.88	-1387.99
	1926	-0.105	-1372.43	-1372.54
	1928	-0.107	-1383.62	-1383.73
	1930	-0.103	-1378.34	-1378.44
	1932	-0.11	-1380.28	-1380.39
	1934	-0.12	-1398.56	-1398.68
	1936	-0.126	-1391.63	-1391.76
	1938	-0.118	-1392.36	-1392.47
	1940	-0.123	-1403.09	-1403.21
	1942	-0.119	-1387.79	-1387.91
	1944	-0.124	-1378.39	-1378.51
	1946	-0.115	-1389.69	-1389.8
	1948	-0.122	-1395.43	-1395.55
	1950	-0.121	-1372.74	-1372.86
	1952	-0.119	-1379.29	-1379.41
	1954	-0.112	-1384.45	-1384.57
	1956	-0.12	-1387.49	-1387.61
	1958	-0.118	-1388.62	-1388.74
	1960	-0.11	-1372.48	-1372.59
	1962	-0.127	-1369.23	-1369.36
	1964	-0.123	-1376.29	-1376.42
	1966	-0.117	-1379.88	-1380
	1968	-0.118	-1388.83	-1388.95
	1970	-0.138	-1394.76	-1394.9
	1972	-0.155	-1416.68	-1416.84
	1974	-0.166	-1410.24	-1410.4
	1976	-0.177	-1420.6	-1420.78
	1978	-0.186	-1442.51	-1442.69
	1980	-0.185	-1417.35	-1417.54
	1982	-0.178	-1424.62	-1424.79
	1984	-0.194	-1438.86	-1439.05
	1986	-0.185	-1429.54	-1429.73
	1988	-0.179	-1415.93	-1416.11
	1990	-0.197	-1426.34	-1426.53
	1992	-0.201	-1418.93	-1419.13
	1994	-0.204	-1408.5	-1408.7
	1996	-0.214	-1419.51	-1419.72
	1998	-0.228	-1435.53	-1435.75
	2000	-0.215	-1421.36	-1421.58
	2002	-0.229	-1429.38	-1429.61
	2004	-0.23	-1444.06	-1444.29
	2006	-0.233	-1452.93	-1453.16
	2008	-0.266	-1463.89	-1464.16
	2010	-0.233	-1445.23	-1445.47
	2012	-0.291	-1469.46	-1469.75
	2014	-0.292	-1468.8	-1469.09
	2016	-0.361	-1472.09	-1472.45
	2018	-0.365	-1485.98	-1486.34
	2020	-0.318	-1490.87	-1491.18
	2022	-0.327	-1498.64	-1498.97
	2024	-0.336	-1469.72	-1470.06
	2026	-0.316	-1473.62	-1473.94
	2028	-0.296	-1483.02	-1483.32
	2030	-0.347	-1490.13	-1490.47
	2032	-0.38	-1506.95	-1507.33
	2034	-0.388	-1487.74	-1488.12
	2036	-0.398	-1486	-1486.4
	2038	-0.359	-1475.11	-1475.47
	2040	-0.408	-1484.6	-1485.01
	2042	-0.382	-1463.35	-1463.73
	2044	-0.383	-1463.44	-1463.82
	2046	-0.413	-1475.32	-1475.74
	2048	-0.43	-1492.93	-1493.36
	2050	-0.446	-1503.65	-1504.1
	2052	-0.562	-1539.44	-1540
	2054	-0.545	-1533.19	-1533.73
	2056	-0.469	-1532.77	-1533.24
	2058	-0.547	-1536.89	-1537.44
	2060	-0.484	-1501.94	-1502.43
	2062	-0.456	-1502.85	-1503.3
	2064	-0.499	-1532.97	-1533.47
	2066	-0.522	-1536.58	-1537.1
	2068	-0.482	-1519.69	-1520.17
	2070	-0.513	-1518.11	-1518.63
	2072	-0.472	-1522.22	-1522.69
	2074	-0.531	-1525.92	-1526.45
	2076	-0.472	-1534.68	-1535.16
	2078	-0.496	-1529.04	-1529.54
	2080	-0.371	-1506.15	-1506.52
	2082	-0.386	-1498.34	-1498.73
	2084	-0.311	-1485.67	-1485.99
	2086	-0.373	-1509.1	-1509.47
	2088	-0.404	-1502.41	-1502.81
	2090	-0.361	-1506.05	-1506.41
	2092	-0.354	-1519.05	-1519.4
	2094	-0.315	-1511.84	-1512.16
	2096	-0.282	-1479.89	-1480.17
	2098	-0.331	-1509.68	-1510.01
	2100	-0.336	-1508.53	-1508.87
	2102	-0.315	-1516.17	-1516.49
	2104	-0.33	-1499.47	-1499.8
	2106	-0.297	-1497.41	-1497.71
	2108	-0.329	-1504.68	-1505.01
	2110	-0.366	-1509.17	-1509.53
	2112	-0.331	-1517.77	-1518.1
	2114	-0.333	-1488.55	-1488.88
	2116	-0.345	-1486.16	-1486.51
	2118	-0.303	-1487.27	-1487.58
	2120	-0.305	-1483.44	-1483.75
	2122	-0.294	-1484.07	-1484.36
	2124	-0.298	-1483.38	-1483.68
	2126	-0.332	-1473.32	-1473.65
	2128	-0.338	-1479.28	-1479.62
	2130	-0.282	-1471.74	-1472.02
	2132	-0.258	-1459.43	-1459.69
	2134	-0.267	-1476.12	-1476.38
	2136	-0.281	-1483.59	-1483.88
	2138	-0.297	-1494.06	-1494.36
	2140	-0.31	-1513.37	-1513.68
	2142	-0.306	-1501.26	-1501.57
	2144	-0.333	-1507.2	-1507.53
	2146	-0.31	-1504.97	-1505.28
	2148	-0.361	-1506.78	-1507.14
	2150	-0.301	-1500.76	-1501.06
	2152	-0.303	-1509.3	-1509.61
	2154	-0.286	-1508.14	-1508.42
	2156	-0.284	-1508.89	-1509.17
	2158	-0.24	-1480.39	-1480.63
	2160	-0.228	-1466.02	-1466.25
	2162	-0.248	-1506.25	-1506.5
	2164	-0.279	-1502.93	-1503.21
	2166	-0.257	-1485.7	-1485.95
	2168	-0.254	-1483.8	-1484.05
	2170	-0.284	-1498.08	-1498.36
	2172	-0.272	-1494.58	-1494.85
	2174	-0.254	-1496.45	-1496.71
	2176	-0.281	-1513.64	-1513.92
	2178	-0.271	-1483.69	-1483.96
	2180	-0.283	-1485.33	-1485.61
	2182	-0.32	-1528.2	-1528.52
	2184	-0.335	-1491.77	-1492.11
	2186	-0.316	-1495.78	-1496.09
	2188	-0.357	-1487.23	-1487.59
	2190	-0.344	-1561.16	-1561.51
	2192	-0.344	-1490.44	-1490.79
	2194	-0.358	-1566.12	-1566.48
	2196	-0.375	-1575.51	-1575.89
	2198	-0.316	-1558.73	-1559.05
	2200	-0.318	-1553.01	-1553.33
	2202	-0.339	-1549	-1549.34
	2204	-0.327	-1544.81	-1545.14
	2206	-0.363	-1511.27	-1511.63
	2208	-0.379	-1523.53	-1523.91
	2210	-0.338	-1480.55	-1480.88
	2212	-0.29	-1506.3	-1506.59
	2214	-0.324	-1518.35	-1518.67
	2216	-0.367	-1520.35	-1520.72
	2218	-0.349	-1517.81	-1518.16
	2220	-0.332	-1577.3	-1577.63
	2222	-0.301	-1514.99	-1515.3
	2224	-0.314	-1524.67	-1524.98
	2226	-0.325	-1548.99	-1549.31
	2228	-0.33	-1533.93	-1534.26
	2230	-0.38	-1598.5	-1598.88
	2232	-0.426	-1603.84	-1604.27
	2234	-0.356	-1538.38	-1538.74
	2236	-0.324	-1569.42	-1569.74
	2238	-0.342	-1583.38	-1583.73
	2240	-0.297	-1574.83	-1575.13
	2242	-0.307	-1582.87	-1583.18
	2244	-0.276	-1549.79	-1550.06
	2246	-0.301	-1574.72	-1575.02
	2248	-0.31	-1587.1	-1587.4
	2250	-0.297	-1578.09	-1578.38
	2252	-0.259	-1567.73	-1567.99
	2254	-0.311	-1577.88	-1578.2
	2256	-0.319	-1530.84	-1531.16
	2258	-0.332	-1596.17	-1596.5
	2260	-0.291	-1571.07	-1571.36
	2262	-0.293	-1585.12	-1585.41
	2264	-0.345	-1606.28	-1606.63
	2266	-0.319	-1563.56	-1563.87
	2268	-0.324	-1559.05	-1559.37
	2270	-0.335	-1567.22	-1567.55
	2272	-0.351	-1592.12	-1592.47
	2274	-0.365	-1575.7	-1576.06
	2276	-0.399	-1574.59	-1574.99
	2278	-0.354	-1566.09	-1566.44
	2280	-0.342	-1553.62	-1553.96
	2282	-0.383	-1591.77	-1592.15
	2284	-0.413	-1589.26	-1589.67
	2286	-0.425	-1572.36	-1572.78
	2288	-0.381	-1578.88	-1579.26
	2290	-0.355	-1557.35	-1557.7
	2292	-0.295	-1542.59	-1542.88
	2294	-0.379	-1549.07	-1549.45
	2296	-0.347	-1562.38	-1562.72
	2298	-0.357	-1558.49	-1558.85
	2300	-0.373	-1571.34	-1571.71
	2302	-0.304	-1551.79	-1552.09
	2304	-0.309	-1563.31	-1563.62
	2306	-0.294	-1515.8	-1516.1
	2308	-0.26	-1516.28	-1516.54
	2310	-0.259	-1544.25	-1544.51
	2312	-0.258	-1537.05	-1537.31
	2314	-0.282	-1547.95	-1548.23
	2316	-0.252	-1539.09	-1539.34
	2318	-0.216	-1520.92	-1521.13
	2320	-0.214	-1522.05	-1522.26
	2322	-0.234	-1525.55	-1525.79
	2324	-0.235	-1537.79	-1538.03
	2326	-0.251	-1529.66	-1529.91
	2328	-0.203	-1497.54	-1497.74
	2330	-0.195	-1498.28	-1498.47
	2332	-0.213	-1512.03	-1512.24
	2334	-0.219	-1511.26	-1511.48
	2336	-0.169	-1502.33	-1502.5
	2338	-0.177	-1502.16	-1502.34
	2340	-0.177	-1512.47	-1512.64
	2342	-0.149	-1494.78	-1494.93
	2344	-0.141	-1479.97	-1480.11
	2346	-0.142	-1483.38	-1483.53
	2348	-0.142	-1487.82	-1487.96
	2350	-0.147	-1479.62	-1479.77
	2352	-0.151	-1489.87	-1490.02
	2354	-0.146	-1492.47	-1492.62
	2356	-0.154	-1497.84	-1497.99
	2358	-0.141	-1477.14	-1477.28
	2360	-0.151	-1480.43	-1480.58
	2362	-0.149	-1469.75	-1469.89
	2364	-0.139	-1463.96	-1464.09
	2366	-0.14	-1464.69	-1464.83
	2368	-0.132	-1458.92	-1459.06
	2370	-0.152	-1455.98	-1456.13
	2372	-0.139	-1459.95	-1460.09
	2374	-0.151	-1470.37	-1470.52
	2376	-0.138	-1457.54	-1457.67
	2378	-0.141	-1456.27	-1456.41
	2380	-0.147	-1470.28	-1470.42
	2382	-0.13	-1463.05	-1463.18
	2384	-0.136	-1442.57	-1442.7
	2386	-0.118	-1427.98	-1428.1
	2388	-0.133	-1444.64	-1444.77
	2390	-0.122	-1449.5	-1449.62
	2392	-0.125	-1455.25	-1455.37
	2394	-0.136	-1470.89	-1471.02
	2396	-0.125	-1470.28	-1470.4
	2398	-0.121	-1452.78	-1452.9
	2400	-0.12	-1434.4	-1434.52
	2402	-0.126	-1446.12	-1446.25
	2404	-0.14	-1472.68	-1472.82
	2406	-0.133	-1460.61	-1460.74
	2408	-0.14	-1464.73	-1464.87
	2410	-0.162	-1489.51	-1489.67
	2412	-0.173	-1499.01	-1499.18
	2414	-0.152	-1484.23	-1484.38
	2416	-0.149	-1423.64	-1423.79
	2418	-0.147	-1474.52	-1474.67
	2420	-0.148	-1483.23	-1483.38
	2422	-0.124	-1405.26	-1405.38
	2424	-0.128	-1412.15	-1412.28
	2426	-0.137	-1410.2	-1410.34
	2428	-0.136	-1412.36	-1412.5
	2430	-0.138	-1412.3	-1412.44
	2432	-0.14	-1412.44	-1412.59
	2434	-0.137	-1405.46	-1405.6
	2436	-0.125	-1390.88	-1391.01
	2438	-0.126	-1381.94	-1382.06
	2440	-0.137	-1380.56	-1380.7
	2442	-0.134	-1381.58	-1381.71
	2444	-0.124	-1386.33	-1386.45
	2446	-0.119	-1388.63	-1388.75
	2448	-0.113	-1367.16	-1367.27
	2450	-0.11	-1369.49	-1369.6
	2452	-0.126	-1381.65	-1381.78
	2454	-0.111	-1371.55	-1371.66
	2456	-0.129	-1434.9	-1435.03
	2458	-0.12	-1376.15	-1376.27
	2460	-0.102	-1362.21	-1362.32
	2462	-0.093	-1350.94	-1351.03
	2464	-0.102	-1352.95	-1353.05
	2466	-0.126	-1448.4	-1448.53
	2468	-0.127	-1443.51	-1443.63
	2470	-0.135	-1460.63	-1460.77
	2472	-0.127	-1452.73	-1452.86
	2474	-0.13	-1454	-1454.13
	2476	-0.122	-1373.74	-1373.86
	2478	-0.136	-1440.39	-1440.53
	2480	-0.108	-1343.68	-1343.79
	2482	-0.123	-1416.97	-1417.1
	2484	-0.124	-1426.6	-1426.73
	2486	-0.12	-1442.99	-1443.11
	2488	-0.125	-1460.96	-1461.08
	2490	-0.116	-1451.6	-1451.72
	2492	-0.099	-1351.7	-1351.8
	2494	-0.108	-1368.39	-1368.5
	2496	-0.106	-1356.75	-1356.86
	2498	-0.106	-1358.94	-1359.05
	2500	-0.103	-1365.84	-1365.95
	2502	-0.112	-1368.33	-1368.44
	2504	-0.117	-1360.43	-1360.55
	2506	-0.103	-1373.61	-1373.71
	2508	-0.093	-1344.81	-1344.91
	2510	-0.099	-1367.21	-1367.31
	2512	-0.094	-1349.71	-1349.8
	2514	-0.09	-1361.68	-1361.77
	2516	-0.09	-1346.21	-1346.3
	2518	-0.096	-1339.95	-1340.05
	2520	-0.102	-1344.09	-1344.19
	2522	-0.089	-1335.06	-1335.15
	2524	-0.099	-1331.24	-1331.34
	2526	-0.098	-1332.52	-1332.62
	2528	-0.106	-1406.66	-1406.77
	2530	-0.093	-1343.02	-1343.12
	2532	-0.092	-1356.12	-1356.21
	2534	-0.11	-1422.85	-1422.96
	2536	-0.117	-1437.18	-1437.29
	2538	-0.105	-1356.1	-1356.2
	2540	-0.111	-1375.03	-1375.14
	2542	-0.102	-1348.37	-1348.47
	2544	-0.108	-1364.82	-1364.93
	2546	-0.107	-1369.39	-1369.5
	2548	-0.102	-1359.02	-1359.12
	2550	-0.11	-1374.32	-1374.43
	2552	-0.115	-1372.09	-1372.21
	2554	-0.114	-1381.68	-1381.8
	2556	-0.112	-1373.49	-1373.6
	2558	-0.111	-1379.19	-1379.31
	2560	-0.104	-1381.48	-1381.58
	2562	-0.098	-1363.77	-1363.86
	2564	-0.109	-1381.57	-1381.68
	2566	-0.119	-1449.99	-1450.11
	2568	-0.097	-1355.23	-1355.33
	2570	-0.107	-1369.17	-1369.27
	2572	-0.11	-1374.61	-1374.72
	2574	-0.108	-1334.74	-1334.85
	2576	-0.106	-1375.41	-1375.52
	2578	-0.099	-1330.08	-1330.18
	2580	-0.102	-1378.72	-1378.82
	2582	-0.089	-1366.35	-1366.44
	2584	-0.087	-1371.04	-1371.13
	2586	-0.08	-1364.08	-1364.16
	2588	-0.088	-1387.14	-1387.22
	2590	-0.096	-1384.72	-1384.81
	2592	-0.092	-1373.48	-1373.57
	2594	-0.094	-1373.94	-1374.04
	2596	-0.091	-1371.13	-1371.22
	2598	-0.097	-1368.49	-1368.59
	2600	-0.092	-1360.91	-1361.01
	2602	-0.094	-1350.51	-1350.6
	2604	-0.102	-1361.67	-1361.77
	2606	-0.112	-1372.45	-1372.57
	2608	-0.115	-1387.5	-1387.62
	2610	-0.115	-1364.28	-1364.39
	2612	-0.116	-1436.03	-1436.15
	2614	-0.106	-1412.21	-1412.31
	2616	-0.113	-1420.23	-1420.34
	2618	-0.113	-1420.03	-1420.14
	2620	-0.11	-1359.13	-1359.24
	2622	-0.116	-1441.06	-1441.17
	2624	-0.122	-1435.81	-1435.93
	2626	-0.128	-1445.08	-1445.21
	2628	-0.134	-1446.65	-1446.78
	2630	-0.127	-1445.36	-1445.49
	2632	-0.121	-1433.41	-1433.54
	2634	-0.108	-1433.18	-1433.29
	2636	-0.096	-1409.52	-1409.61
	2638	-0.09	-1400.28	-1400.37
	2640	-0.075	-1317.56	-1317.63
	2642	-0.072	-1297.25	-1297.32
	2644	-0.068	-1295.71	-1295.78
	2646	-0.069	-1306.5	-1306.57
	2648	-0.076	-1319.17	-1319.24
	2650	-0.072	-1301.34	-1301.42
	2652	-0.073	-1306.02	-1306.09
	2654	-0.074	-1311.21	-1311.28
	2656	-0.084	-1317.34	-1317.42
	2658	-0.087	-1333.62	-1333.7
	2660	-0.087	-1322.7	-1322.79
	2662	-0.088	-1331.82	-1331.91
	2664	-0.082	-1321.73	-1321.81
	2666	-0.083	-1329.95	-1330.03
	2668	-0.08	-1324.55	-1324.63
	2670	-0.085	-1345.6	-1345.69
	2672	-0.091	-1351.52	-1351.61
	2674	-0.084	-1344.53	-1344.62
	2676	-0.09	-1352.87	-1352.96
	2678	-0.095	-1371.42	-1371.52
	2680	-0.085	-1347.63	-1347.72
	2682	-0.081	-1338.88	-1338.96
	2684	-0.083	-1347.69	-1347.78
	2686	-0.086	-1349.53	-1349.62
	2688	-0.082	-1353.37	-1353.45
	2690	-0.083	-1346.46	-1346.55
	2692	-0.085	-1341.09	-1341.18
	2694	-0.082	-1338.09	-1338.17
	2696	-0.089	-1339.65	-1339.74
	2698	-0.088	-1331.79	-1331.88
	2700	-0.092	-1323.56	-1323.65
	2702	-0.088	-1332.97	-1333.05
	2704	-0.084	-1336.74	-1336.82
	2706	-0.085	-1329.52	-1329.6
	2708	-0.091	-1330.94	-1331.03
	2710	-0.085	-1326.2	-1326.28
	2712	-0.084	-1318.38	-1318.47
	2714	-0.09	-1324.1	-1324.19
	2716	-0.085	-1316.31	-1316.39
	2718	-0.083	-1318.6	-1318.68
	2720	-0.081	-1310.9	-1310.98
	2722	-0.081	-1327.72	-1327.8
	2724	-0.081	-1307.45	-1307.53
	2726	-0.083	-1315.13	-1315.21
	2728	-0.081	-1305.55	-1305.63
	2730	-0.078	-1298.49	-1298.57
	2732	-0.077	-1317.12	-1317.2
	2734	-0.081	-1317.76	-1317.84
	2736	-0.087	-1322.46	-1322.55
	2738	-0.086	-1329.91	-1329.99
	2740	-0.088	-1306.76	-1306.85
	2742	-0.088	-1318	-1318.09
	2744	-0.094	-1324.58	-1324.67
	2746	-0.085	-1315.21	-1315.3
	2748	-0.089	-1313.87	-1313.95
	2750	-0.096	-1313.56	-1313.65
	2752	-0.089	-1309.07	-1309.16
	2754	-0.086	-1303.26	-1303.35
	2756	-0.086	-1277.72	-1277.81
	2758	-0.092	-1309.57	-1309.66
	2760	-0.086	-1299.84	-1299.93
	2762	-0.085	-1292.13	-1292.22
	2764	-0.086	-1286.56	-1286.64
	2766	-0.096	-1304.71	-1304.81
	2768	-0.099	-1297.28	-1297.38
	2770	-0.098	-1302.81	-1302.9
	2772	-0.105	-1311.37	-1311.47
	2774	-0.096	-1286.8	-1286.9
	2776	-0.101	-1310.62	-1310.72
	2778	-0.107	-1309.21	-1309.32
	2780	-0.121	-1315.54	-1315.66
	2782	-0.118	-1331.93	-1332.05
	2784	-0.106	-1324.71	-1324.82
	2786	-0.12	-1340.94	-1341.06
	2788	-0.117	-1314.74	-1314.86
	2790	-0.126	-1325.36	-1325.49
	2792	-0.114	-1283.7	-1283.82
	2794	-0.122	-1327.59	-1327.71
	2796	-0.131	-1337.29	-1337.42
	2798	-0.115	-1276.39	-1276.5
	2800	-0.134	-1298.32	-1298.46
	2802	-0.121	-1321.45	-1321.57
	2804	-0.111	-1308.13	-1308.24
	2806	-0.121	-1298.44	-1298.56
	2808	-0.135	-1323.43	-1323.56
	2810	-0.136	-1331.38	-1331.52
	2812	-0.134	-1320.66	-1320.79
	2814	-0.131	-1310.43	-1310.56
	2816	-0.123	-1296.76	-1296.88
	2818	-0.124	-1309	-1309.13
	2820	-0.133	-1325.41	-1325.54
	2822	-0.127	-1323.27	-1323.4
	2824	-0.129	-1317.38	-1317.51
	2826	-0.119	-1326.22	-1326.34
	2828	-0.142	-1351.42	-1351.56
	2830	-0.133	-1352.86	-1352.99
	2832	-0.146	-1348.48	-1348.62
	2834	-0.142	-1350.71	-1350.85
	2836	-0.138	-1348.95	-1349.08
	2838	-0.124	-1337.57	-1337.69
	2840	-0.12	-1346.99	-1347.12
	2842	-0.125	-1359.47	-1359.59
	2844	-0.124	-1339.02	-1339.15
	2846	-0.129	-1331.59	-1331.72
	2848	-0.133	-1339.91	-1340.05
	2850	-0.111	-1322.71	-1322.82
	2852	-0.11	-1317.62	-1317.73
	2854	-0.113	-1319.69	-1319.8
	2856	-0.105	-1305.69	-1305.79
	2858	-0.105	-1302.78	-1302.88
	2860	-0.112	-1316.2	-1316.31
	2862	-0.115	-1322.85	-1322.96
	2864	-0.128	-1321.42	-1321.55
	2866	-0.145	-1355.57	-1355.72
	2868	-0.167	-1366.89	-1367.05
	2870	-0.16	-1354.47	-1354.63
	2872	-0.157	-1361.56	-1361.72
	2874	-0.164	-1365.57	-1365.73
	2876	-0.165	-1356.68	-1356.84
	2878	-0.176	-1437.35	-1437.53
	2880	-0.2	-1445.06	-1445.26
	2882	-0.184	-1353.46	-1353.64
	2884	-0.186	-1372.64	-1372.83
	2886	-0.193	-1440.35	-1440.55
	2888	-0.182	-1421.11	-1421.29
	2890	-0.168	-1349.34	-1349.5
	2892	-0.196	-1432.01	-1432.21
	2894	-0.163	-1340.22	-1340.38
	2896	-0.153	-1345.59	-1345.75
	2898	-0.15	-1334.22	-1334.37
	2900	-0.166	-1348.88	-1349.04
	2902	-0.162	-1344.11	-1344.27
	2904	-0.19	-1355.28	-1355.47
	2906	-0.179	-1358.43	-1358.61
	2908	-0.201	-1376.14	-1376.35
	2910	-0.177	-1344.43	-1344.61
	2912	-0.179	-1335.67	-1335.85
	2914	-0.207	-1423.7	-1423.9
	2916	-0.21	-1417.94	-1418.15
	2918	-0.217	-1441.37	-1441.58
	2920	-0.227	-1444.33	-1444.55
	2922	-0.198	-1443.75	-1443.95
	2924	-0.186	-1331.58	-1331.77
	2926	-0.176	-1340.72	-1340.89
	2928	-0.155	-1349.14	-1349.3
	2930	-0.17	-1359.95	-1360.12
	2932	-0.168	-1360.84	-1361.01
	2934	-0.179	-1356.68	-1356.86
	2936	-0.164	-1336.8	-1336.96
	2938	-0.164	-1354.45	-1354.61
	2940	-0.16	-1341.21	-1341.37
	2942	-0.201	-1447.89	-1448.09
	2944	-0.203	-1448.59	-1448.79
	2946	-0.208	-1459.03	-1459.24
	2948	-0.195	-1429.62	-1429.82
	2950	-0.184	-1428.87	-1429.05
	2952	-0.155	-1349.13	-1349.29
	2954	-0.138	-1346.03	-1346.16
	2956	-0.115	-1318.46	-1318.57
	2958	-0.123	-1333.99	-1334.11
	2960	-0.123	-1329.49	-1329.61
	2962	-0.12	-1340.71	-1340.83
	2964	-0.121	-1328.66	-1328.78
	2966	-0.122	-1333.83	-1333.96
	2968	-0.127	-1331.76	-1331.88
	2970	-0.129	-1330.7	-1330.83
	2972	-0.122	-1317.2	-1317.32
	2974	-0.119	-1322.75	-1322.87
	2976	-0.118	-1338.8	-1338.92
	2978	-0.119	-1336.59	-1336.71
	2980	-0.118	-1330.79	-1330.91
	2982	-0.122	-1328.59	-1328.71
	2984	-0.119	-1324.63	-1324.75
	2986	-0.118	-1334.93	-1335.05
	2988	-0.119	-1333.96	-1334.08
	2990	-0.121	-1326.56	-1326.68
	2992	-0.127	-1330.19	-1330.32
	2994	-0.128	-1325.78	-1325.91
	2996	-0.123	-1327.95	-1328.08
	2998	-0.12	-1335.38	-1335.5
	3000	-0.121	-1334.91	-1335.03
	3002	-0.115	-1340.52	-1340.63
	3004	-0.133	-1347.88	-1348.02
	3006	-0.134	-1357.23	-1357.37
	3008	-0.132	-1352	-1352.13
	3010	-0.131	-1342.74	-1342.87
	3012	-0.136	-1349.92	-1350.05
	3014	-0.128	-1356.58	-1356.71
	3016	-0.119	-1354.21	-1354.33
	3018	-0.104	-1334.39	-1334.49
	3020	-0.107	-1348	-1348.11
	3022	-0.109	-1325.88	-1325.99
	3024	-0.105	-1333.77	-1333.87
	3026	-0.104	-1337.34	-1337.45
	3028	-0.107	-1352.25	-1352.36
	3030	-0.111	-1353.56	-1353.67
	3032	-0.101	-1349.99	-1350.09
	3034	-0.097	-1342.39	-1342.49
	3036	-0.096	-1344.06	-1344.15
	3038	-0.093	-1349.98	-1350.07
	3040	-0.094	-1346.13	-1346.22
	3042	-0.096	-1357.04	-1357.14
	3044	-0.097	-1359.78	-1359.88
	3046	-0.103	-1359.23	-1359.34
	3048	-0.102	-1355.28	-1355.38
	3050	-0.113	-1382.15	-1382.26
	3052	-0.119	-1385.09	-1385.21
	3054	-0.113	-1372.75	-1372.86
	3056	-0.115	-1361.99	-1362.11
	3058	-0.113	-1364.73	-1364.84
	3060	-0.102	-1342.13	-1342.23
	3062	-0.105	-1319.7	-1319.81
	3064	-0.112	-1340.02	-1340.14
	3066	-0.106	-1335.3	-1335.41
	3068	-0.109	-1361.19	-1361.3
	3070	-0.102	-1337.05	-1337.15
	3072	-0.108	-1348.99	-1349.1
	3074	-0.11	-1348.62	-1348.73
	3076	-0.128	-1370.16	-1370.29
	3078	-0.122	-1356.11	-1356.23
	3080	-0.117	-1354.4	-1354.52
	3082	-0.108	-1350.15	-1350.26
	3084	-0.109	-1357.38	-1357.49
	3086	-0.107	-1343.46	-1343.57
	3088	-0.111	-1352.6	-1352.71
	3090	-0.112	-1343.89	-1344
	3092	-0.109	-1330.05	-1330.16
	3094	-0.113	-1332.83	-1332.94
	3096	-0.117	-1338.59	-1338.7
	3098	-0.112	-1337.49	-1337.6
	3100	-0.118	-1336.94	-1337.05
	3102	-0.126	-1353.65	-1353.78
	3104	-0.12	-1355.63	-1355.76
	3106	-0.121	-1369.06	-1369.18
	3108	-0.128	-1367.82	-1367.95
	3110	-0.124	-1365.64	-1365.76
	3112	-0.113	-1348.91	-1349.03
	3114	-0.118	-1358.2	-1358.31
	3116	-0.128	-1365.19	-1365.32
	3118	-0.121	-1353.82	-1353.94
	3120	-0.115	-1351.38	-1351.49
	3122	-0.12	-1354.67	-1354.8
	3124	-0.115	-1342.62	-1342.74
	3126	-0.103	-1307.73	-1307.83
	3128	-0.115	-1324.46	-1324.58
	3130	-0.123	-1335.82	-1335.94
	3132	-0.122	-1333.89	-1334.01
	3134	-0.121	-1322.73	-1322.85
	3136	-0.119	-1325.87	-1325.99
	3138	-0.121	-1330.73	-1330.85
	3140	-0.12	-1330.01	-1330.13
	3142	-0.111	-1316.36	-1316.47
	3144	-0.109	-1309.69	-1309.8
	3146	-0.113	-1313.25	-1313.37
	3148	-0.118	-1323.64	-1323.76
	3150	-0.118	-1315.75	-1315.87
	3152	-0.117	-1321.65	-1321.77
	3154	-0.113	-1315.02	-1315.14
	3156	-0.113	-1308.9	-1309.01
	3158	-0.117	-1322.66	-1322.78
	3160	-0.114	-1310.87	-1310.99
	3162	-0.116	-1309.13	-1309.24
	3164	-0.12	-1324.37	-1324.49
	3166	-0.133	-1328.44	-1328.58
	3168	-0.126	-1322.19	-1322.32
	3170	-0.113	-1315.98	-1316.09
	3172	-0.112	-1316.95	-1317.06
	3174	-0.104	-1296.87	-1296.98
	3176	-0.109	-1319.76	-1319.87
	3178	-0.118	-1326.34	-1326.46
	3180	-0.12	-1315.92	-1316.04
	3182	-0.113	-1321.03	-1321.14
	3184	-0.111	-1316.79	-1316.9
	3186	-0.129	-1337.63	-1337.76
	3188	-0.119	-1304.7	-1304.82
	3190	-0.127	-1310.77	-1310.89
	3192	-0.128	-1326.51	-1326.64
	3194	-0.13	-1318.47	-1318.61
	3196	-0.112	-1305.15	-1305.26
	3198	-0.109	-1260.01	-1260.12
	3200	-0.108	-1267.93	-1268.04
	3202	-0.12	-1268.2	-1268.32
	3204	-0.116	-1309.83	-1309.95
	3206	-0.123	-1314.76	-1314.88
	3208	-0.112	-1274.59	-1274.7
	3210	-0.12	-1280.94	-1281.06
	3212	-0.126	-1318.26	-1318.39
	3214	-0.14	-1325.01	-1325.15
	3216	-0.122	-1311.18	-1311.3
	3218	-0.098	-1264.8	-1264.9
	3220	-0.098	-1255.81	-1255.91
	3222	-0.104	-1286.71	-1286.82
	3224	-0.104	-1263.51	-1263.62
	3226	-0.101	-1276.64	-1276.74
	3228	-0.104	-1283.55	-1283.66
	3230	-0.113	-1292.58	-1292.69
	3232	-0.124	-1327.77	-1327.89
	3234	-0.136	-1290.73	-1290.87
	3236	-0.144	-1299.53	-1299.67
	3238	-0.16	-1308.12	-1308.28
	3240	-0.143	-1285.25	-1285.39
	3242	-0.131	-1288.83	-1288.96
	3244	-0.133	-1283.49	-1283.62
	3246	-0.125	-1291.28	-1291.4
	3248	-0.137	-1294.89	-1295.02
	3250	-0.126	-1290.26	-1290.38
	3252	-0.133	-1275.28	-1275.41
	3254	-0.123	-1269.72	-1269.85
	3256	-0.148	-1290.01	-1290.16
	3258	-0.157	-1288.56	-1288.71
	3260	-0.15	-1291.1	-1291.25
	3262	-0.138	-1278.07	-1278.21
	3264	-0.154	-1297.41	-1297.56
	3266	-0.136	-1281.26	-1281.4
	3268	-0.151	-1295.45	-1295.61
	3270	-0.165	-1308.71	-1308.88
	3272	-0.168	-1304.86	-1305.03
	3274	-0.174	-1300.15	-1300.33
	3276	-0.177	-1314.89	-1315.07
	3278	-0.194	-1319.9	-1320.09
	3280	-0.177	-1316.61	-1316.79
	3282	-0.145	-1276.42	-1276.57
	3284	-0.143	-1284.21	-1284.36
	3286	-0.142	-1279.23	-1279.37
	3288	-0.13	-1269.87	-1270
	3290	-0.121	-1261.66	-1261.78
	3292	-0.13	-1270.1	-1270.23
	3294	-0.121	-1276.89	-1277.01
	3296	-0.136	-1283.93	-1284.07
	3298	-0.133	-1287.03	-1287.16
	3300	-0.124	-1280.02	-1280.14
	3302	-0.123	-1283.48	-1283.61
	3304	-0.114	-1265.5	-1265.61
	3306	-0.118	-1274.98	-1275.1
	3308	-0.119	-1265.82	-1265.94
	3310	-0.116	-1256.38	-1256.5
	3312	-0.142	-1281.4	-1281.55
	3314	-0.14	-1293.59	-1293.73
	3316	-0.146	-1238.09	-1238.23
	3318	-0.124	-1260.33	-1260.45
	3320	-0.126	-1266.56	-1266.68
	3322	-0.122	-1267.8	-1267.92
	3324	-0.136	-1277.12	-1277.26
	3326	-0.132	-1247.96	-1248.1
	3328	-0.129	-1240.22	-1240.35
	3330	-0.152	-1260.28	-1260.43
	3332	-0.136	-1257.06	-1257.19
	3334	-0.126	-1244.64	-1244.76
	3336	-0.124	-1247.03	-1247.15
	3338	-0.127	-1233.67	-1233.8
	3340	-0.139	-1287.93	-1288.07
	3342	-0.143	-1276.42	-1276.56
	3344	-0.14	-1250.08	-1250.22
	3346	-0.131	-1264.06	-1264.19
	3348	-0.113	-1229.5	-1229.61
	3350	-0.124	-1274.98	-1275.1
	3352	-0.111	-1229.74	-1229.85
	3354	-0.103	-1224.01	-1224.11
	3356	-0.105	-1256.37	-1256.47
	3358	-0.111	-1248.05	-1248.16
	3360	-0.107	-1251.23	-1251.34
	3362	-0.111	-1251.24	-1251.36
	3364	-0.124	-1242.83	-1242.95
	3366	-0.111	-1257.54	-1257.65
	3368	-0.102	-1236.47	-1236.57
	3370	-0.099	-1243.06	-1243.16
	3372	-0.094	-1227.15	-1227.24
	3374	-0.095	-1235.77	-1235.87
	3376	-0.094	-1238.37	-1238.46
	3378	-0.092	-1235.07	-1235.16
	3380	-0.09	-1233.27	-1233.36
	3382	-0.091	-1228.25	-1228.34
	3384	-0.089	-1224.52	-1224.61
	3386	-0.087	-1231.51	-1231.6
	3388	-0.085	-1230.74	-1230.83
	3390	-0.079	-1230.36	-1230.44
	3392	-0.085	-1241.53	-1241.61
	3394	-0.093	-1239.11	-1239.2
	3396	-0.088	-1241.65	-1241.74
	3398	-0.094	-1254.33	-1254.43
	3400	-0.09	-1245.23	-1245.32
	3402	-0.095	-1246.8	-1246.9
	3404	-0.104	-1286.31	-1286.42
	3406	-0.106	-1274.96	-1275.07
	3408	-0.113	-1278.63	-1278.74
	3410	-0.121	-1272.89	-1273.01
	3412	-0.128	-1287.46	-1287.59
	3414	-0.129	-1275.74	-1275.87
	3416	-0.137	-1257.06	-1257.2
	3418	-0.129	-1299.73	-1299.86
	3420	-0.171	-1413.63	-1413.8
	3422	-0.12	-1287.07	-1287.19
	3424	-0.162	-1356.55	-1356.71
	3426	-0.124	-1245.13	-1245.26
	3428	-0.14	-1267.23	-1267.37
	3430	-0.176	-1381.03	-1381.21
	3432	-0.136	-1252.65	-1252.79
	3434	-0.113	-1236.8	-1236.92
	3436	-0.103	-1224.52	-1224.62
	3438	-0.142	-1352.72	-1352.86
	3440	-0.139	-1308.28	-1308.42
	3442	-0.138	-1308.45	-1308.59
	3444	-0.13	-1312.48	-1312.61
	3446	-0.144	-1311.96	-1312.1
	3448	-0.149	-1321.21	-1321.36
	3450	-0.144	-1315.94	-1316.08
	3452	-0.143	-1314.27	-1314.41
	3454	-0.136	-1311.22	-1311.36
	3456	-0.085	-1196.61	-1196.7
	3458	-0.126	-1328.38	-1328.51
	3460	-0.091	-1237.2	-1237.29
	3462	-0.118	-1325.3	-1325.42
	3464	-0.078	-1255.95	-1256.03
	3466	-0.118	-1377.06	-1377.18
	3468	-0.108	-1365.44	-1365.55
	3470	-0.105	-1336.65	-1336.76
	3472	-0.111	-1330.86	-1330.97
	3474	-0.117	-1341.52	-1341.64
	3476	-0.127	-1358.29	-1358.42
	3478	-0.126	-1352.16	-1352.29
	3480	-0.122	-1351.95	-1352.07
	3482	-0.123	-1344.06	-1344.18
	3484	-0.12	-1361.58	-1361.7
	3486	-0.125	-1349.65	-1349.77
	3488	-0.128	-1332.63	-1332.76
	3490	-0.12	-1331.75	-1331.87
	3492	-0.112	-1333.27	-1333.38
	3494	-0.12	-1374.01	-1374.13
	3496	-0.133	-1395.15	-1395.28
	3498	-0.131	-1388.13	-1388.26
	3500	-0.129	-1379.96	-1380.09
	3502	-0.139	-1384.89	-1385.03
	3504	-0.138	-1395.13	-1395.27
	3506	-0.136	-1387.21	-1387.35
	3508	-0.134	-1369.25	-1369.39
	3510	-0.126	-1381.01	-1381.13
	3512	-0.123	-1368.13	-1368.26
	3514	-0.118	-1371.25	-1371.37
	3516	-0.12	-1385.73	-1385.85
	3518	-0.112	-1361.93	-1362.05
	3520	-0.112	-1371.75	-1371.86
	3522	-0.103	-1341.15	-1341.25
	3524	-0.105	-1356.11	-1356.21
	3526	-0.104	-1342.77	-1342.87
	3528	-0.102	-1348.94	-1349.04
	3530	-0.1	-1338.65	-1338.75
	3532	-0.097	-1334.68	-1334.77
	3534	-0.089	-1267.82	-1267.91
	3536	-0.094	-1329.47	-1329.57
	3538	-0.09	-1321.03	-1321.12
	3540	-0.093	-1324.96	-1325.05
	3542	-0.091	-1330.65	-1330.74
	3544	-0.086	-1326.81	-1326.9
	3546	-0.084	-1314.73	-1314.81
	3548	-0.083	-1273.53	-1273.61
	3550	-0.082	-1314.97	-1315.06
	3552	-0.085	-1335.79	-1335.88
	3554	-0.084	-1320.11	-1320.19
	3556	-0.088	-1334.2	-1334.29
	3558	-0.095	-1351.06	-1351.16
	3560	-0.101	-1352.4	-1352.5
	3562	-0.097	-1364.17	-1364.27
	3564	-0.101	-1355.79	-1355.89
	3566	-0.096	-1356.45	-1356.55
	3568	-0.106	-1366.01	-1366.12
	3570	-0.103	-1350.4	-1350.5
	3572	-0.097	-1343.45	-1343.55
	3574	-0.092	-1329.02	-1329.11
	3576	-0.094	-1333.78	-1333.87
	3578	-0.091	-1340.17	-1340.26
	3580	-0.095	-1350.32	-1350.41
	3582	-0.09	-1355.45	-1355.55
	3584	-0.091	-1343.53	-1343.62
	3586	-0.087	-1335.75	-1335.84
	3588	-0.085	-1316.66	-1316.75
	3590	-0.085	-1316.83	-1316.91
	3592	-0.086	-1308.91	-1308.99
	3594	-0.08	-1312.17	-1312.25
	3596	-0.086	-1309	-1309.09
	3598	-0.086	-1325.71	-1325.8
	3600	-0.08	-1314.98	-1315.06
	3602	-0.084	-1334.5	-1334.58
	3604	-0.081	-1302.5	-1302.58
	3606	-0.078	-1288.48	-1288.56
	3608	-0.076	-1302.38	-1302.45
	3610	-0.082	-1306.1	-1306.18
	3612	-0.08	-1293.83	-1293.91
	3614	-0.084	-1306.03	-1306.11
	3616	-0.084	-1308.93	-1309.02
	3618	-0.092	-1318.49	-1318.58
	3620	-0.089	-1331.54	-1331.63
	3622	-0.092	-1324.41	-1324.5
	3624	-0.09	-1325.75	-1325.84
	3626	-0.084	-1309.95	-1310.04
	3628	-0.082	-1315.49	-1315.58
	3630	-0.082	-1310.41	-1310.49
	3632	-0.074	-1298.63	-1298.7
	3634	-0.072	-1292.74	-1292.82
	3636	-0.079	-1316.48	-1316.56
	3638	-0.077	-1274.49	-1274.56
	3640	-0.081	-1302.96	-1303.04
	3642	-0.085	-1302.73	-1302.82
	3644	-0.093	-1323	-1323.09
	3646	-0.086	-1314.26	-1314.35
	3648	-0.082	-1315.91	-1315.99
	3650	-0.082	-1321.67	-1321.75
	3652	-0.06	-1243.35	-1243.41
	3654	-0.074	-1295.75	-1295.82
	3656	-0.076	-1297.55	-1297.62
	3658	-0.059	-1225.59	-1225.65
	3660	-0.063	-1239.85	-1239.91
	3662	-0.064	-1247.49	-1247.55
	3664	-0.065	-1238.44	-1238.5
	3666	-0.069	-1245.62	-1245.69
	3668	-0.097	-1336.98	-1337.08
	3670	-0.093	-1337.14	-1337.23
	3672	-0.07	-1248.32	-1248.38
	3674	-0.074	-1261.07	-1261.14
	3676	-0.07	-1254.8	-1254.87
	3678	-0.073	-1261.69	-1261.76
	3680	-0.102	-1344.26	-1344.36
	3682	-0.094	-1335.27	-1335.36
	3684	-0.093	-1330.92	-1331.02
	3686	-0.095	-1331.65	-1331.74
	3688	-0.088	-1326.21	-1326.3
	3690	-0.067	-1227.41	-1227.48
	3692	-0.078	-1312.53	-1312.61
	3694	-0.062	-1222.26	-1222.32
	3696	-0.078	-1308.16	-1308.24
	3698	-0.082	-1313.16	-1313.24
	3700	-0.076	-1306.52	-1306.59
	3702	-0.075	-1298.11	-1298.18
	3704	-0.077	-1297.1	-1297.18
	3706	-0.064	-1238.59	-1238.65
	3708	-0.067	-1250.59	-1250.65
	3710	-0.064	-1226.97	-1227.04
	3712	-0.065	-1239.41	-1239.47
	3714	-0.066	-1235.73	-1235.8
	3716	-0.061	-1219.94	-1220
	3718	-0.067	-1227.45	-1227.52
	3720	-0.066	-1229.41	-1229.48
	3722	-0.066	-1228.36	-1228.43
	3724	-0.064	-1235.08	-1235.14
	3726	-0.066	-1240.53	-1240.6
	3728	-0.067	-1238.62	-1238.69
	3730	-0.063	-1235.8	-1235.86
	3732	-0.059	-1217.95	-1218.01
	3734	-0.057	-1216.86	-1216.92
	3736	-0.059	-1216.4	-1216.46
	3738	-0.057	-1214.36	-1214.42
	3740	-0.067	-1235.8	-1235.87
	3742	-0.064	-1238.76	-1238.82
	3744	-0.057	-1218.99	-1219.04
	3746	-0.056	-1218.94	-1219
	3748	-0.055	-1215.17	-1215.22
	3750	-0.05	-1220.66	-1220.71
	3752	-0.052	-1224.97	-1225.02
	3754	-0.051	-1220.57	-1220.62
	3756	-0.049	-1221.86	-1221.91
	3758	-0.044	-1188.18	-1188.23
	3760	-0.046	-1221.27	-1221.31
	3762	-0.045	-1213.17	-1213.21
	3764	-0.045	-1223.62	-1223.67
	3766	-0.037	-1160.13	-1160.17
	3768	-0.035	-1154.59	-1154.62
	3770	-0.037	-1158.84	-1158.88
	3772	-0.04	-1200.32	-1200.36
	3774	-0.039	-1216.63	-1216.67
	3776	-0.036	-1171.66	-1171.69
	3778	-0.037	-1177.87	-1177.9
	3780	-0.037	-1178.6	-1178.64
	3782	-0.036	-1171.98	-1172.02
	3784	-0.037	-1167.13	-1167.16
	3786	-0.035	-1158.08	-1158.11
	3788	-0.039	-1191.24	-1191.28
	3790	-0.038	-1194.17	-1194.21
	3792	-0.038	-1191.39	-1191.43
	3794	-0.035	-1151.86	-1151.89
	3796	-0.036	-1146.57	-1146.61
	3798	-0.037	-1151.28	-1151.32
	3800	-0.04	-1191.48	-1191.52
	3802	-0.04	-1197.14	-1197.18
	3804	-0.037	-1158.05	-1158.08
	3806	-0.042	-1207.21	-1207.26
	3808	-0.041	-1197.45	-1197.49
	3810	-0.041	-1200.14	-1200.18
	3812	-0.038	-1168.72	-1168.76
	3814	-0.038	-1161.88	-1161.92
	3816	-0.038	-1168.85	-1168.88
	3818	-0.04	-1154.78	-1154.82
	3820	-0.038	-1152.11	-1152.15
	3822	-0.038	-1153.19	-1153.23
	3824	-0.036	-1144.94	-1144.98
	3826	-0.038	-1154.58	-1154.62
	3828	-0.038	-1153.46	-1153.49
	3830	-0.041	-1186.9	-1186.94
	3832	-0.035	-1119.5	-1119.53
	3834	-0.041	-1155.17	-1155.21
	3836	-0.041	-1157.88	-1157.92
	3838	-0.045	-1199.85	-1199.89
	3840	-0.044	-1176.72	-1176.76
	3842	-0.04	-1146.59	-1146.63
	3844	-0.04	-1164.42	-1164.46
	3846	-0.043	-1157.1	-1157.14
	3848	-0.041	-1157.23	-1157.27
	3850	-0.046	-1203.1	-1203.14
	3852	-0.046	-1205.93	-1205.98
	3854	-0.042	-1170.83	-1170.87
	3856	-0.044	-1214.51	-1214.56
	3858	-0.04	-1157.82	-1157.86
	3860	-0.047	-1206.47	-1206.52
	3862	-0.046	-1210.88	-1210.93
	3864	-0.043	-1163.02	-1163.06
	3866	-0.042	-1171.16	-1171.2
	3868	-0.042	-1163.48	-1163.52
	3870	-0.043	-1177.33	-1177.37
	3872	-0.038	-1133.21	-1133.25
	3874	-0.044	-1161.48	-1161.52
	3876	-0.044	-1167.77	-1167.81
	3878	-0.047	-1169.22	-1169.27
	3880	-0.047	-1163.71	-1163.75
	3882	-0.046	-1166.42	-1166.47
	3884	-0.045	-1164.84	-1164.89
	3886	-0.041	-1158.12	-1158.16
	3888	-0.041	-1147.23	-1147.28
	3890	-0.042	-1155.12	-1155.17
	3892	-0.043	-1152.53	-1152.57
	3894	-0.037	-1102.69	-1102.73
	3896	-0.041	-1142.92	-1142.97
	3898	-0.04	-1142.6	-1142.64
	3900	-0.038	-1147.35	-1147.38
	3902	-0.04	-1147.09	-1147.13
	3904	-0.04	-1147.87	-1147.91
	3906	-0.04	-1149.36	-1149.4
	3908	-0.033	-1105.64	-1105.67
	3910	-0.037	-1143.68	-1143.72
	3912	-0.036	-1140.22	-1140.25
	3914	-0.037	-1140.01	-1140.05
	3916	-0.035	-1131.67	-1131.71
	3918	-0.036	-1135.01	-1135.05
	3920	-0.036	-1142.55	-1142.58
	3922	-0.036	-1127.95	-1127.99
	3924	-0.038	-1142.89	-1142.93
	3926	-0.037	-1150.03	-1150.07
	3928	-0.033	-1111.27	-1111.3
	3930	-0.034	-1120.22	-1120.25
	3932	-0.035	-1105.95	-1105.99
	3934	-0.035	-1111.02	-1111.05
	3936	-0.035	-1105.76	-1105.79
	3938	-0.032	-1111.35	-1111.38
	3940	-0.033	-1111.12	-1111.16
	3942	-0.012	-1007.46	-1007.47
	3944	-0.013	-1017.05	-1017.07
	3946	-0.012	-1004.55	-1004.56
	3948	-0.013	-1017.38	-1017.4
	3950	-0.013	-1010.55	-1010.57
	3952	-0.013	-1009.24	-1009.25
	3954	-0.034	-1142.17	-1142.2
	3956	-0.015	-1048.08	-1048.09
	3958	-0.015	-1059.83	-1059.85
	3960	-0.015	-1046.92	-1046.93
	3962	-0.035	-1156.7	-1156.73
	3964	-0.036	-1159.64	-1159.68
	3966	-0.036	-1150.47	-1150.51
	3968	-0.037	-1157.36	-1157.4
	3970	-0.036	-1163.89	-1163.93
	3972	-0.037	-1171.75	-1171.79
	3974	-0.035	-1156.42	-1156.46
	3976	-0.035	-1168.88	-1168.92
	3978	-0.033	-1159.93	-1159.96
	3980	-0.033	-1155.72	-1155.75
	3982	-0.035	-1157.82	-1157.85
	3984	-0.036	-1164.09	-1164.13
	3986	-0.037	-1148.23	-1148.27
[truncated: 23,007 more rows]
