# Supplementary material for: Novel pH-responsive nanohybrid for simultaneous delivery of doxorubicin and paclitaxel: an in-silico insight
Source: BMC Chem. 2021 Feb 11;15(1):11. doi: 10.1186/s13065-021-00735-4 (PMC7879683; doi:10.1186/s13065-021-00735-4)
Supplement: Supplementary file 21 — Additional file 21. Energy data between DOX and DMAA-TMC at pH = 7.4 [file 13065_2021_735_MOESM21_ESM.xlsx]

## Sheet: energy_MM-DOX-TMC
	title	Vacuum	MM	Energy
	xaxis	label	Time	(ps)
	yaxis	label	Energy	(kJ/mol)
	xy
	s0	legend	DOX-TMC	VdW	Energy
	s1	legend	DOX-TMC	Elec.	Energy
	s2	legend	DOX-TMC	Total	Energy
	0	-24.234	-2864.28	-2888.51
	2	-20.612	-2844.48	-2865.09
	4	-18.073	-2843.14	-2861.21
	6	-23.23	-2850.45	-2873.68
	8	-20.752	-2837.23	-2857.98
	10	-21.043	-2856.61	-2877.65
	12	-17.51	-2595.97	-2613.48
	14	-18.862	-2614.72	-2633.59
	16	-25.826	-2621.22	-2647.04
	18	-19.474	-2579.23	-2598.7
	20	-23.324	-2592.22	-2615.54
	22	-29.698	-2582.38	-2612.07
	24	-20.969	-2586.69	-2607.66
	26	-22.726	-2579.99	-2602.71
	28	-29.43	-2570.91	-2600.34
	30	-25.508	-2559.85	-2585.36
	32	-18.438	-2567.1	-2585.54
	34	-24.989	-2543.07	-2568.06
	36	-20.747	-2528.83	-2549.58
	38	-12.629	-2540.61	-2553.24
	40	-23.665	-2532.07	-2555.74
	42	-28.648	-2526.78	-2555.43
	44	-27.446	-2558.39	-2585.83
	46	-24.794	-2538.12	-2562.91
	48	-29.314	-2539.49	-2568.8
	50	-36.861	-2553.17	-2590.03
	52	-31.476	-2552.5	-2583.98
	54	-25.294	-2566.97	-2592.27
	56	-30.148	-2536.12	-2566.27
	58	-25.427	-2511.64	-2537.07
	60	-22.405	-2508.62	-2531.03
	62	-26.448	-2530.86	-2557.31
	64	-23.791	-2511.66	-2535.45
	66	-29.2	-2511.26	-2540.47
	68	-32.487	-2498.78	-2531.26
	70	-28.424	-2495.51	-2523.93
	72	-35.572	-2514.64	-2550.21
	74	-25.188	-2497.06	-2522.25
	76	-22.487	-2494.51	-2517
	78	-22.472	-2489.64	-2512.12
	80	-23.249	-2474.21	-2497.46
	82	-23.397	-2490.38	-2513.78
	84	-18.741	-2455.99	-2474.73
	86	-18.928	-2472.73	-2491.66
	88	-14.494	-2469.18	-2483.67
	90	-17.083	-2460.26	-2477.34
	92	-21.347	-2457.87	-2479.22
	94	-16.699	-2460.26	-2476.95
	96	-14.388	-2461.11	-2475.5
	98	-8.676	-2428.27	-2436.94
	100	-10.602	-2441.17	-2451.78
	102	-6.43	-2433.14	-2439.57
	104	-8.282	-2444.85	-2453.13
	106	-7.713	-2462.98	-2470.69
	108	-6.427	-2460.02	-2466.44
	110	-7.205	-2463.01	-2470.22
	112	-7.124	-2500.32	-2507.45
	114	-6.099	-2477.7	-2483.8
	116	-6.639	-2431.98	-2438.62
	118	-7.043	-2460.27	-2467.31
	120	-6.164	-2447.36	-2453.52
	122	-5.557	-2439.97	-2445.52
	124	-7.072	-2457.88	-2464.95
	126	-8.527	-2466.71	-2475.24
	128	-9.222	-2504.79	-2514.01
	130	-8.397	-2491.29	-2499.68
	132	-14.893	-2470.38	-2485.27
	134	-15.948	-2495.66	-2511.61
	136	-18.363	-2464.58	-2482.94
	138	-22.755	-2447.44	-2470.2
	140	-24.478	-2452.13	-2476.6
	142	-10.775	-2438.16	-2448.93
	144	-15.591	-2446.68	-2462.27
	146	-18.435	-2444.99	-2463.42
	148	-19.561	-2458.86	-2478.42
	150	-21.444	-2462.55	-2483.99
	152	-23.499	-2471.9	-2495.4
	154	-27.624	-2457.79	-2485.41
	156	-20.798	-2453.12	-2473.92
	158	-24.678	-2469.25	-2493.93
	160	-28.649	-2443.78	-2472.43
	162	-19.186	-2443.99	-2463.18
	164	-16.8	-2423.87	-2440.67
	166	-31.815	-2427.61	-2459.42
	168	-22.607	-2428.03	-2450.64
	170	-26.323	-2417.4	-2443.72
	172	-21.137	-2405.31	-2426.45
	174	-20.853	-2434.12	-2454.97
	176	-22.642	-2416.59	-2439.24
	178	-18.753	-2404.38	-2423.13
	180	-21.7	-2412.43	-2434.13
	182	-15.573	-2407.73	-2423.3
	184	-20.744	-2424.22	-2444.96
	186	-30.081	-2448.07	-2478.15
	188	-30.684	-2443.19	-2473.87
	190	-27.497	-2445.02	-2472.52
	192	-21.844	-2431.69	-2453.53
	194	-23.703	-2439.1	-2462.8
	196	-30.878	-2428.04	-2458.92
	198	-24.907	-2412.92	-2437.83
	200	-33.951	-2408.28	-2442.23
	202	-32.768	-2435.73	-2468.5
	204	-45.286	-2436.14	-2481.42
	206	-38.374	-2457.58	-2495.95
	208	-32.216	-2455.57	-2487.79
	210	-29.578	-2456.92	-2486.5
	212	-27.825	-2448.71	-2476.54
	214	-31.509	-2459.65	-2491.16
	216	-33.265	-2452.75	-2486.02
	218	-31.001	-2468.21	-2499.22
	220	-45.288	-2355.41	-2400.7
	222	-43.482	-2464.38	-2507.86
	224	-36.842	-2367.55	-2404.39
	226	-44.756	-2477.38	-2522.14
	228	-48.134	-2517.31	-2565.44
	230	-45.131	-2496.74	-2541.87
	232	-42.405	-2503.12	-2545.53
	234	-50.389	-2511.14	-2561.53
	236	-49.417	-2509.84	-2559.26
	238	-54.329	-2510.8	-2565.13
	240	-58.586	-2514.42	-2573.01
	242	-52.708	-2541.4	-2594.11
	244	-52.442	-2518.12	-2570.56
	246	-60.203	-2503.59	-2563.79
	248	-47.446	-2484.55	-2531.99
	250	-62.95	-2494.13	-2557.08
	252	-72.129	-2493.2	-2565.33
	254	-83.362	-2496.76	-2580.12
	256	-76.466	-2491.84	-2568.3
	258	-81.537	-2476.63	-2558.16
	260	-68.221	-2502.24	-2570.46
	262	-65.256	-2490.23	-2555.49
	264	-68.029	-2521.62	-2589.65
	266	-65.467	-2482.49	-2547.95
	268	-69.456	-2478.62	-2548.07
	270	-65.507	-2517.13	-2582.64
	272	-77.106	-2476.46	-2553.56
	274	-85.256	-2546.48	-2631.74
	276	-88.389	-2546.4	-2634.79
	278	-75.276	-2520.23	-2595.51
	280	-90.338	-2498.89	-2589.23
	282	-84.795	-2519.02	-2603.82
	284	-67.591	-2521.51	-2589.1
	286	-85.153	-2538.43	-2623.58
	288	-68.082	-2504.06	-2572.14
	290	-76.218	-2473.2	-2549.42
	292	-76.487	-2489.32	-2565.81
	294	-81.767	-2529.44	-2611.21
	296	-75.71	-2535.41	-2611.12
	298	-74.597	-2531.93	-2606.52
	300	-81.543	-2580.98	-2662.53
	302	-78.477	-2565.09	-2643.57
	304	-95.715	-2566.9	-2662.61
	306	-88.415	-2555	-2643.42
	308	-80.191	-2536.01	-2616.21
	310	-80.278	-2550.53	-2630.81
	312	-79.706	-2548.9	-2628.61
	314	-65.994	-2534.74	-2600.74
	316	-79.468	-2546.26	-2625.73
	318	-73.386	-2521.93	-2595.31
	320	-80.48	-2489.23	-2569.71
	322	-84.075	-2507.58	-2591.66
	324	-78.246	-2487.32	-2565.56
	326	-85.005	-2545.32	-2630.32
	328	-92.024	-2503.16	-2595.18
	330	-89.297	-2520.35	-2609.64
	332	-95.742	-2511.5	-2607.24
	334	-78.555	-2518.9	-2597.45
	336	-84.153	-2635.46	-2719.61
	338	-79.56	-2597.6	-2677.16
	340	-69.005	-2583.41	-2652.42
	342	-75.011	-2569.66	-2644.67
	344	-87.779	-2611.54	-2699.32
	346	-76.382	-2617.31	-2693.69
	348	-78	-2666.45	-2744.45
	350	-66.888	-2574.96	-2641.84
	352	-90.863	-2551.12	-2641.98
	354	-90.953	-2580.36	-2671.31
	356	-89.05	-2614.82	-2703.87
	358	-87.659	-2565.12	-2652.78
	360	-88.984	-2579.98	-2668.96
	362	-96.703	-2578.3	-2675.01
	364	-100.94	-2590.07	-2691.01
	366	-91.117	-2627.44	-2718.56
	368	-88.256	-2606.04	-2694.3
	370	-83.098	-2589.36	-2672.45
	372	-85.685	-2600.42	-2686.11
	374	-73.64	-2563.97	-2637.61
	376	-73.924	-2680	-2753.93
	378	-77.359	-2708.92	-2786.28
	380	-81.407	-2687.74	-2769.14
	382	-96.143	-2580.36	-2676.5
	384	-91.557	-2576.94	-2668.49
	386	-85.842	-2575.99	-2661.84
	388	-89.938	-2569.99	-2659.93
	390	-79.819	-2697.54	-2777.36
	392	-95.565	-2776.62	-2872.19
	394	-91.116	-2726.68	-2817.79
	396	-93.659	-2733.03	-2826.68
	398	-93.596	-2667.37	-2760.97
	400	-87.676	-2753.26	-2840.94
	402	-90.696	-2777.9	-2868.6
	404	-71.585	-2717.74	-2789.32
	406	-73.503	-2760.26	-2833.77
	408	-81.018	-2614.69	-2695.71
	410	-80.775	-2675.71	-2756.49
	412	-79.609	-2574.51	-2654.11
	414	-82.981	-2561.69	-2644.68
	416	-82.883	-2569.66	-2652.54
	418	-72.989	-2578.8	-2651.79
	420	-85.047	-2573.72	-2658.76
	422	-83.299	-2587.12	-2670.42
	424	-76.635	-2588.32	-2664.95
	426	-79.46	-2591.08	-2670.54
	428	-77.313	-2596.58	-2673.9
	430	-81.503	-2562.4	-2643.9
	432	-84.573	-2604.27	-2688.85
	434	-91.228	-2690.79	-2782.02
	436	-72.96	-2717.95	-2790.91
	438	-72.879	-2577.14	-2650.02
	440	-69.655	-2533.18	-2602.84
	442	-78.816	-2576.63	-2655.44
	444	-68.194	-2547.77	-2615.96
	446	-73.391	-2566.85	-2640.24
	448	-82.27	-2542.01	-2624.28
	450	-93.949	-2542.15	-2636.1
	452	-89.722	-2563.57	-2653.29
	454	-103.108	-2600.89	-2704
	456	-108.502	-2689.44	-2797.95
	458	-117.844	-2569.33	-2687.17
	460	-114.915	-2563.35	-2678.27
	462	-125.859	-2584	-2709.86
	464	-112.988	-2597.42	-2710.41
	466	-138.977	-2581.82	-2720.8
	468	-140.43	-2583.6	-2724.03
	470	-134.638	-2618.91	-2753.55
	472	-140.784	-2599.64	-2740.42
	474	-140.233	-2592.52	-2732.76
	476	-135.774	-2625.9	-2761.68
	478	-149.027	-2611.93	-2760.96
	480	-153.995	-2615.33	-2769.32
	482	-152.816	-2661.39	-2814.21
	484	-138.414	-2764.28	-2902.7
	486	-154.934	-2794.75	-2949.68
	488	-147.809	-2643.48	-2791.29
	490	-159.593	-2664.71	-2824.31
	492	-153.248	-2640.23	-2793.48
	494	-157.12	-2634.74	-2791.86
	496	-145.986	-2741.85	-2887.83
	498	-5.129	-2362.97	-2368.11
	500	-5.589	-2505.65	-2511.24
	502	-139.665	-2699.42	-2839.09
	504	-164.074	-2720.42	-2884.5
	506	-150.759	-2598.68	-2749.44
	508	-154.272	-2607.57	-2761.84
	510	-159.343	-2636.75	-2796.09
	512	-154.255	-2608.77	-2763.02
	514	-182.521	-2585.65	-2768.18
	516	-165.826	-2597.17	-2762.99
	518	-165.463	-2595.71	-2761.17
	520	-181.244	-2605.97	-2787.21
	522	-157.36	-2592.21	-2749.57
	524	-166.405	-2608.95	-2775.36
	526	-172.335	-2609.09	-2781.43
	528	-167.786	-2615.45	-2783.24
	530	-6.461	-2294.14	-2300.61
	532	-14.467	-2308.93	-2323.4
	534	-8.085	-2333.27	-2341.36
	536	-6.424	-2357.02	-2363.44
	538	-10.805	-2355.59	-2366.39
	540	-3.502	-2373.61	-2377.11
	542	-9.451	-2350.95	-2360.4
	544	-165.614	-2716.8	-2882.42
	546	-175.821	-2707.31	-2883.14
	548	-168.883	-2734.62	-2903.51
	550	-168.095	-2751.37	-2919.47
	552	-193.822	-2697.03	-2890.85
	554	-174.085	-2723.68	-2897.76
	556	-173.46	-2724.14	-2897.6
	558	-186.58	-2714.4	-2900.98
	560	-187.3	-2699.21	-2886.51
	562	-181.687	-2696.3	-2877.98
	564	-182.523	-2727.38	-2909.91
	566	-159.409	-2747.19	-2906.6
	568	-180.854	-2701.26	-2882.12
	570	-185.069	-2653.45	-2838.52
	572	-189.768	-2668.88	-2858.65
	574	-208.424	-2671.26	-2879.69
	576	-169.132	-2668.43	-2837.56
	578	-187.771	-2677.44	-2865.22
	580	-187.591	-2681.27	-2868.86
	582	-184.272	-2702.08	-2886.35
	584	-213.685	-2649.29	-2862.98
	586	-188.049	-2661.23	-2849.28
	588	-187.67	-2706.22	-2893.89
	590	-191.422	-2669.36	-2860.78
	592	-199.51	-2671.26	-2870.77
	594	-210.148	-2686.54	-2896.69
	596	-194.012	-2912.61	-3106.62
	598	-208.088	-2894.13	-3102.21
	600	-175.627	-2931.33	-3106.95
	602	-194.17	-2933.79	-3127.95
	604	-191.202	-2928.52	-3119.72
	606	-201.488	-2659.66	-2861.14
	608	-195.827	-2681.74	-2877.57
	610	-184.296	-2691.97	-2876.26
	612	-171.886	-2633.53	-2805.42
	614	-185.216	-2651.15	-2836.37
	616	-170.279	-2648.82	-2819.1
	618	-178.07	-2668.42	-2846.49
	620	-157.986	-2715.94	-2873.93
	622	-162.42	-2739.36	-2901.78
	624	-164.509	-2941.5	-3106.01
	626	-148.324	-2948.19	-3096.51
	628	-135.887	-2949.76	-3085.64
	630	-145.664	-2919.39	-3065.05
	632	-161.394	-2680.55	-2841.94
	634	-140.1	-2677.48	-2817.58
	636	-138.378	-2717.8	-2856.18
	638	-154.647	-2715.44	-2870.09
	640	-132.666	-2708.53	-2841.19
	642	-163.532	-2946.78	-3110.32
	644	-152.789	-2928.89	-3081.68
	646	-176.953	-2906.03	-3082.99
	648	-190.314	-2941.44	-3131.76
	650	-185.874	-2963.31	-3149.19
	652	-176.346	-2957.36	-3133.71
	654	-180.731	-2979.82	-3160.55
	656	-176.981	-2959.79	-3136.77
	658	-160.627	-2962.53	-3123.16
	660	-177.816	-2996.6	-3174.41
	662	-170.566	-2968.85	-3139.42
	664	-187.71	-2960.46	-3148.17
	666	-173.724	-2966.99	-3140.72
	668	-197.627	-2962.63	-3160.26
	670	-199.418	-2999.35	-3198.77
	672	-185.673	-2986.41	-3172.08
	674	-171.969	-2990.03	-3162
	676	-176.278	-2991.13	-3167.4
	678	-156.053	-2943.91	-3099.97
	680	-160.543	-2963.86	-3124.4
	682	-176.599	-2940.62	-3117.22
	684	-186.581	-2936.09	-3122.67
	686	-168.851	-2959.08	-3127.93
	688	-179.346	-2911.53	-3090.88
	690	-168.618	-2932.89	-3101.51
	692	-166.106	-2918.43	-3084.54
	694	-181.89	-2935.67	-3117.56
	696	-180.734	-2882.19	-3062.92
	698	-172.718	-2917.72	-3090.43
	700	-176.201	-2912.8	-3089
	702	-166.301	-2960.19	-3126.49
	704	-193.38	-2938.1	-3131.48
	706	-200.481	-2945.99	-3146.47
	708	-174.381	-2931.23	-3105.61
	710	-201.635	-3024.38	-3226.01
	712	-187.13	-2931.03	-3118.16
	714	-178.925	-2994.63	-3173.56
	716	-187.415	-2953.75	-3141.16
	718	-193.629	-2969.25	-3162.88
	720	-199.719	-2965.76	-3165.48
	722	-211.248	-2995.11	-3206.36
	724	-199.002	-2926.97	-3125.97
	726	-189.688	-3024.34	-3214.03
	728	-224.179	-3030.38	-3254.56
	730	-163.446	-2924.59	-3088.04
	732	-167.306	-2640.63	-2807.94
	734	-2.01	-2190.09	-2192.1
	736	-3.705	-2206.42	-2210.12
	738	-168.894	-2634.16	-2803.05
	740	-177.463	-2620.49	-2797.95
	742	-162.121	-2648.08	-2810.2
	744	-174.181	-2662.06	-2836.24
	746	-167.196	-2657.49	-2824.68
	748	-165.441	-2616.28	-2781.72
	750	-184.482	-2609.93	-2794.42
	752	-180.698	-2635.17	-2815.87
	754	-60.037	-2540.63	-2600.67
	756	-190.258	-2662.56	-2852.82
	758	-4.81	-2198.5	-2203.31
	760	-63.715	-2547.18	-2610.89
	762	-61.46	-2582.95	-2644.41
	764	-60.426	-2544.31	-2604.74
	766	-2.646	-2208.36	-2211
	768	-12.26	-2181.53	-2193.79
	770	-10.277	-2197.73	-2208.01
	772	-159.69	-2703.67	-2863.36
	774	-190.115	-2669.16	-2859.28
	776	-199.895	-2685.69	-2885.58
	778	-10.855	-2207.05	-2217.91
	780	-6.273	-2215.05	-2221.32
	782	-7.54	-2203.57	-2211.11
	784	-2.766	-2219.3	-2222.06
	786	-5.708	-2224.43	-2230.14
	788	-10.047	-2234.64	-2244.69
	790	-6.242	-2234.56	-2240.81
	792	1.916	-2241.23	-2239.32
	794	-0.789	-2240.47	-2241.26
	796	-157.832	-2754.04	-2911.87
	798	-182.079	-2713.34	-2895.42
	800	0.325	-2227.5	-2227.17
	802	-191.146	-2712.37	-2903.51
	804	-183.699	-2734.37	-2918.07
	806	-189.909	-2732.11	-2922.02
	808	-163.323	-2753.55	-2916.88
	810	-6.294	-2210.7	-2216.99
	812	-4.78	-2235.18	-2239.96
	814	-173.842	-2717.59	-2891.43
	816	-180.594	-2790.69	-2971.29
	818	-179.953	-2809.64	-2989.59
	820	-180.608	-2825.9	-3006.51
	822	-169.964	-2818.38	-2988.34
	824	-191.864	-2824.14	-3016.01
	826	-175.582	-2799.84	-2975.42
	828	-178.075	-2794.86	-2972.93
	830	-176.413	-2784.05	-2960.47
	832	-1.912	-2258.7	-2260.61
	834	-6.212	-2257.57	-2263.78
	836	-6.35	-2273.13	-2279.48
	838	-5.483	-2307.14	-2312.62
	840	-5.001	-2273.95	-2278.95
	842	-6.465	-2287.08	-2293.55
	844	-153.471	-2748.65	-2902.12
	846	-171.874	-2735.36	-2907.24
	848	-170.668	-2825	-2995.67
	850	-167.949	-2798.01	-2965.96
	852	-177.761	-2780.9	-2958.66
	854	-167.469	-2757.15	-2924.62
	856	-183.305	-2783.31	-2966.62
	858	-164.253	-2752.52	-2916.78
	860	-166.08	-2748.44	-2914.51
	862	-166.8	-2721.63	-2888.43
	864	-153.369	-2665.04	-2818.41
	866	-158.151	-2650.74	-2808.89
	868	-165.209	-2671.27	-2836.48
	870	-184.013	-2665.86	-2849.88
	872	-197.046	-2905.44	-3102.48
	874	-179.852	-2653.93	-2833.79
	876	-180.641	-2626.66	-2807.31
	878	-176.646	-2626.35	-2803
	880	-199.006	-2850.06	-3049.07
	882	-197.785	-2840.49	-3038.28
	884	-180.322	-2873.26	-3053.59
	886	-184.152	-2835.17	-3019.32
	888	-175.052	-2864.49	-3039.54
	890	-201.047	-2846.98	-3048.03
	892	-190.831	-2835.46	-3026.29
	894	-184.392	-2837.98	-3022.37
	896	-186.686	-2859.3	-3045.98
	898	-194.312	-2843.82	-3038.13
	900	-188.599	-2815.98	-3004.58
	902	-165.965	-2835.16	-3001.12
	904	-165.085	-2836.58	-3001.67
	906	-173.512	-2870.17	-3043.68
	908	-180.591	-2883.58	-3064.17
	910	-170.012	-2864.02	-3034.03
	912	-178.11	-2871.44	-3049.55
	914	-173.811	-2853.5	-3027.31
	916	-190.721	-2903.05	-3093.77
	918	-176.123	-2869.08	-3045.2
	920	-177.479	-2865.98	-3043.46
	922	-170.369	-2893.67	-3064.04
	924	-178.381	-2871.71	-3050.09
	926	-160.018	-2871.6	-3031.62
	928	-178.781	-2827.76	-3006.55
	930	-173.863	-2826.02	-2999.88
	932	-174.567	-2818.49	-2993.05
	934	-155.493	-2827.57	-2983.07
	936	-175.252	-2826.37	-3001.62
	938	-176.735	-2836.56	-3013.29
	940	-171.979	-2813.13	-2985.11
	942	-176.132	-2829.35	-3005.48
	944	-181.279	-2832.41	-3013.69
	946	-189.063	-2837.89	-3026.95
	948	-181.133	-2887.34	-3068.47
	950	-184.937	-2891.86	-3076.8
	952	-183.684	-2840.45	-3024.13
	954	-182.012	-2859.79	-3041.8
	956	-194.316	-2906.61	-3100.92
	958	-172.005	-2844.53	-3016.54
	960	-172.563	-2844.81	-3017.37
	962	-179.322	-2840.61	-3019.93
	964	-186.229	-2852.11	-3038.34
	966	-167.685	-2869.11	-3036.8
	968	-167.767	-2877.24	-3045
	970	-188.931	-2830.81	-3019.74
	972	-183.053	-2801.97	-2985.02
	974	-185.957	-2852	-3037.96
	976	-184.25	-2833.01	-3017.26
	978	-176.423	-2622.88	-2799.3
	980	-167.638	-2577.33	-2744.96
	982	-168.312	-2876.28	-3044.6
	984	-167.859	-2594.95	-2762.8
	986	-143.88	-2608.33	-2752.21
	988	-163.978	-2605.88	-2769.86
	990	-169.15	-2568.2	-2737.35
	992	-165.883	-2570.16	-2736.04
	994	-168.713	-2548.51	-2717.22
	996	-165.921	-2526.17	-2692.09
	998	-158.2	-2778.38	-2936.57
	1000	-168.236	-2790.05	-2958.29
	1002	-161.948	-2790.23	-2952.18
	1004	-192.068	-2810.5	-3002.57
	1006	-174.921	-2809.98	-2984.9
	1008	-204.962	-2799.36	-3004.33
	1010	-181.814	-2790.93	-2972.74
	1012	-172.315	-2790.48	-2962.8
	1014	-181.262	-2507.19	-2688.45
	1016	-183.444	-2762.55	-2945.99
	1018	-188.529	-2748.46	-2936.99
	1020	-180.603	-2707.2	-2887.8
	1022	-178.069	-2448.15	-2626.22
	1024	-2.158	-2051.94	-2054.09
	1026	-171.461	-2441.41	-2612.87
	1028	-173.928	-2680.76	-2854.69
	1030	-167.746	-2429.21	-2596.96
	1032	-160.916	-2461.88	-2622.8
	1034	-170.699	-2484.21	-2654.91
	1036	-162.396	-2738.51	-2900.91
	1038	-161.847	-2724.97	-2886.82
	1040	-172.384	-2730.79	-2903.18
	1042	-160.139	-2465.11	-2625.24
	1044	-163.835	-2473.94	-2637.78
	1046	-189.394	-2704.93	-2894.32
	1048	-171.112	-2474.22	-2645.33
	1050	-179.584	-2479.32	-2658.91
	1052	-174.4	-2728.22	-2902.62
	1054	-177.678	-2513.79	-2691.47
	1056	-162.596	-2490.18	-2652.78
	1058	-159.884	-2501.55	-2661.43
	1060	-175.775	-2505.45	-2681.22
	1062	-179.012	-2516.9	-2695.91
	1064	-171.554	-2495.97	-2667.52
	1066	-176.704	-2543.88	-2720.58
	1068	-166.2	-2527.22	-2693.42
	1070	-5.926	-2040.88	-2046.81
	1072	-5.212	-2027.58	-2032.79
	1074	-6.213	-2034.64	-2040.85
	1076	-4.164	-2014.82	-2018.99
	1078	-4.157	-2007.18	-2011.34
	1080	-4.922	-2010.92	-2015.84
	1082	-6.515	-2010.68	-2017.2
	1084	-5.903	-2017.53	-2023.44
	1086	-3.108	-2013.27	-2016.38
	1088	-4.832	-1996.8	-2001.63
	1090	-49.754	-2269.76	-2319.52
	1092	-3.459	-1983.01	-1986.47
	1094	-3.582	-1994.26	-1997.84
	1096	-3.962	-1986.84	-1990.8
	1098	-2.365	-1986.05	-1988.42
	1100	-2.597	-1980.96	-1983.56
	1102	-53.986	-2277.16	-2331.15
	1104	-151.646	-2492.17	-2643.82
	1106	-7.328	-2001.39	-2008.72
	1108	-5.905	-2006.27	-2012.18
	1110	-6.377	-2012.77	-2019.14
	1112	-6.497	-1967.73	-1974.22
	1114	-8.982	-1967.83	-1976.82
	1116	-3.031	-1975.03	-1978.06
	1118	-3.399	-1980.41	-1983.81
	1120	-5.676	-1994.98	-2000.66
	1122	-6.545	-2004.99	-2011.54
	1124	-5.113	-1994.67	-1999.78
	1126	-6.853	-2007.13	-2013.99
	1128	-3.901	-2003.06	-2006.96
	1130	-5.404	-1997.62	-2003.03
	1132	-4.368	-2001.57	-2005.94
	1134	-6.249	-2006.96	-2013.21
	1136	-4.647	-2001.11	-2005.76
	1138	-4.842	-2009.43	-2014.27
	1140	-5.218	-2002.91	-2008.13
	1142	-3.253	-1994.46	-1997.71
	1144	-2.92	-1987.62	-1990.54
	1146	-4.488	-1991.28	-1995.77
	1148	-7.226	-2002.49	-2009.71
	1150	-3.088	-1977	-1980.08
	1152	-2.979	-1979.2	-1982.18
	1154	-159.429	-2544.47	-2703.9
	1156	-2.906	-1981.99	-1984.89
	1158	-195.363	-2547.79	-2743.15
	1160	-198.376	-2603.07	-2801.45
	1162	-186.083	-2567.17	-2753.26
	1164	-172.404	-2543.69	-2716.1
	1166	-171.159	-2516.72	-2687.88
	1168	-1.867	-1966.46	-1968.33
	1170	-176.082	-2528.23	-2704.31
	1172	-157.951	-2517.83	-2675.78
	1174	-159.445	-2410.48	-2569.92
	1176	-162.053	-2543.43	-2705.48
	1178	-170.353	-2546.43	-2716.78
	1180	-165.882	-2502.32	-2668.2
	1182	-171.157	-2532.92	-2704.08
	1184	-153.58	-2476.81	-2630.39
	1186	-171.124	-2381.64	-2552.77
	1188	-169.639	-2489.34	-2658.97
	1190	-165.715	-2503.78	-2669.49
	1192	-168.584	-2474.06	-2642.65
	1194	-183.156	-2472.74	-2655.89
	1196	-188.817	-2487.68	-2676.5
	1198	-184.768	-2505.83	-2690.6
	1200	-184.563	-2404.43	-2588.99
	1202	-166.291	-2490.22	-2656.51
	1204	-182.54	-2452.61	-2635.16
	1206	-0.624	-1928.05	-1928.67
	1208	-0.686	-1926.1	-1926.78
	1210	-0.571	-1932.92	-1933.49
	1212	-0.502	-1936.69	-1937.2
	1214	-69.123	-2047.13	-2116.25
	1216	-0.541	-1935.31	-1935.85
	1218	-117.609	-2313.64	-2431.25
	1220	-121.381	-2305.34	-2426.72
	1222	-0.622	-1920.47	-1921.09
	1224	-48.925	-2206.31	-2255.24
	1226	-120.808	-2318.66	-2439.47
	1228	-65.769	-2052.03	-2117.8
	1230	-64.008	-2052.07	-2116.08
	1232	-73.813	-2084.38	-2158.19
	1234	-71.741	-2077.73	-2149.47
	1236	-63.727	-2076.45	-2140.18
	1238	-62.883	-2068.12	-2131.01
	1240	-71.799	-2085.39	-2157.19
	1242	-0.503	-1972.14	-1972.64
	1244	-61.015	-2097.99	-2159.01
	1246	-63.989	-2084.99	-2148.98
	1248	-67.499	-2080.64	-2148.14
	1250	-67.835	-2067.27	-2135.11
	1252	-62.091	-2074.11	-2136.21
	1254	-58.608	-2077.65	-2136.26
	1256	-54.91	-2246.02	-2300.93
	1258	-81.076	-2373.62	-2454.7
	1260	-75.401	-2258.98	-2334.38
	1262	-67.585	-2250.45	-2318.04
	1264	-60.023	-2252.87	-2312.89
	1266	-57.967	-2249.62	-2307.59
	1268	-51.808	-2252.06	-2303.87
	1270	-57.077	-2234.79	-2291.87
	1272	-58.587	-2217.13	-2275.72
	1274	-49.057	-2240.5	-2289.56
	1276	-47.542	-2234.06	-2281.6
	1278	-51.745	-2228.51	-2280.26
	1280	-50.332	-2201.63	-2251.96
	1282	-53.522	-2208.82	-2262.34
	1284	-54.524	-2202.1	-2256.63
	1286	-56.912	-2225.63	-2282.55
	1288	-57.968	-2219.37	-2277.33
	1290	-63.012	-2234.74	-2297.75
	1292	-53.45	-2229.95	-2283.4
	1294	-63.169	-2231.92	-2295.09
	1296	-53.456	-2233.08	-2286.54
	1298	-62.257	-2266.1	-2328.36
	1300	-59.214	-2252.71	-2311.93
	1302	-61.451	-2239.34	-2300.79
	1304	-68.775	-2222.37	-2291.15
	1306	-54.082	-2248.45	-2302.53
	1308	-50.333	-2233.38	-2283.72
	1310	-59.773	-2249.7	-2309.47
	1312	-50.875	-2244.51	-2295.38
	1314	-46.794	-2227.53	-2274.33
	1316	-55.224	-2260.75	-2315.97
	1318	-49.08	-2256.82	-2305.9
	1320	-60.227	-2263.63	-2323.86
	1322	-57.947	-2215.05	-2273
	1324	-1.116	-2203.29	-2204.4
	1326	-66.722	-2257.22	-2323.95
	1328	-1.233	-2249.72	-2250.95
	1330	-1.278	-2239.32	-2240.6
	1332	-1.335	-2221.1	-2222.44
	1334	-0.638	-2032.52	-2033.16
	1336	-1.354	-2217.96	-2219.32
	1338	-62.87	-2247.87	-2310.74
	1340	-1.314	-2194.06	-2195.37
	1342	-1.195	-2190.67	-2191.86
	1344	-1.118	-2201.07	-2202.19
	1346	-69.353	-2244.54	-2313.89
	1348	-74.751	-2271.2	-2345.95
	1350	-70.447	-2244.06	-2314.51
	1352	-84.866	-2260.74	-2345.61
	1354	-1.43	-2180.38	-2181.8
	1356	-85.866	-2243.21	-2329.08
	1358	-1.269	-2180.06	-2181.33
	1360	-1.335	-2166.97	-2168.3
	1362	-93.429	-2234.82	-2328.25
	1364	-93.688	-2229.39	-2323.08
	1366	-84.787	-2225.3	-2310.09
	1368	-85.94	-2237.92	-2323.86
	1370	-89.373	-2247.43	-2336.8
	1372	-82.927	-2232.49	-2315.42
	1374	-79.713	-2249.76	-2329.47
	1376	-68.423	-2232.53	-2300.95
	1378	-68.817	-2057.38	-2126.2
	1380	-67.431	-2222.91	-2290.34
	1382	-75.648	-2245.06	-2320.71
	1384	-249.54	-2768.67	-3018.21
	1386	-241.574	-2591.67	-2833.25
	1388	-251.146	-2594.74	-2845.88
	1390	-256.654	-2611.52	-2868.17
	1392	-260.053	-2601.82	-2861.87
	1394	-256.163	-2788.58	-3044.74
	1396	-262.308	-2743.52	-3005.83
	1398	-256.576	-2590.26	-2846.84
	1400	-244.775	-2601.7	-2846.48
	1402	-237.555	-2618.82	-2856.38
	1404	-261.723	-2581.07	-2842.79
	1406	-265.945	-2586.51	-2852.46
	1408	-262.484	-2576.84	-2839.32
	1410	-245.114	-2585.18	-2830.3
	1412	-234.548	-2585.05	-2819.59
	1414	-237.699	-2624.54	-2862.24
	1416	-253.11	-2627.42	-2880.53
	1418	-237.211	-2634.21	-2871.43
	1420	-249.623	-2639.88	-2889.5
	1422	-250.352	-2666.56	-2916.91
	1424	-248.575	-2657.75	-2906.32
	1426	-234.094	-2663.68	-2897.77
	1428	-248.357	-2643.76	-2892.12
	1430	-248.859	-2647.69	-2896.55
	1432	-263.18	-2628.18	-2891.36
	1434	-262.917	-2651.29	-2914.2
	1436	-265.742	-2605.08	-2870.82
	1438	-259.044	-2607.76	-2866.81
	1440	-264.103	-2618.42	-2882.52
	1442	-273.97	-2580.18	-2854.15
	1444	-286.692	-2566.96	-2853.65
	1446	-269.578	-2574.12	-2843.7
	1448	-274.731	-2579.95	-2854.68
	1450	-282.829	-2568.31	-2851.14
	1452	-270.35	-2612.69	-2883.04
	1454	-276.886	-2608.34	-2885.23
	1456	-280.324	-2624.61	-2904.94
	1458	-274.183	-2625.31	-2899.5
	1460	-271.955	-2603.8	-2875.75
	1462	-83.948	-2077.61	-2161.56
	1464	-82.731	-2080.82	-2163.56
	1466	-70.589	-2063.22	-2133.81
	1468	-77.345	-2054.54	-2131.88
	1470	-82.924	-2072.81	-2155.73
	1472	-74.95	-2069	-2143.95
	1474	-81.183	-2079.92	-2161.1
	1476	-79.475	-2072.71	-2152.18
	1478	-69.98	-2075.91	-2145.89
	1480	-80.646	-2075.09	-2155.74
	1482	-82.078	-2079.94	-2162.02
	1484	-252.961	-2631.88	-2884.84
	1486	-77.386	-2069.43	-2146.82
	1488	-256.043	-2629.08	-2885.12
	1490	-267.613	-2633.19	-2900.8
	1492	-246.937	-2672.26	-2919.2
	1494	-252.895	-2656.77	-2909.66
	1496	-78.241	-2107.46	-2185.7
	1498	-83.701	-2101.42	-2185.12
	1500	-76.557	-2100.39	-2176.95
	1502	-78.11	-2083	-2161.11
	1504	-253.213	-2601.41	-2854.63
	1506	-82.145	-2069.17	-2151.31
	1508	-78.089	-2073.81	-2151.9
	1510	-72.388	-2079.09	-2151.48
	1512	-90.666	-2108.78	-2199.45
	1514	-263.504	-2663.77	-2927.27
	1516	-236.868	-2549.95	-2786.82
	1518	-226	-2659.06	-2885.06
	1520	-245.893	-2572.12	-2818.01
	1522	-240.892	-2657.94	-2898.83
	1524	-247.207	-2684.34	-2931.55
	1526	-228.596	-2682.91	-2911.51
	1528	-78.765	-2093.59	-2172.35
	1530	-80.533	-2080.12	-2160.65
	1532	-87.967	-2079.56	-2167.53
	1534	-88.262	-2093.52	-2181.78
	1536	-81.275	-2097.99	-2179.27
	1538	-73.27	-2106.1	-2179.37
	1540	-92.665	-2273.35	-2366.01
	1542	-85.741	-2090.44	-2176.18
	1544	-84.972	-2103.64	-2188.61
	1546	-93.93	-2098.18	-2192.11
	1548	-83.557	-2265.74	-2349.3
	1550	-86.935	-2091.52	-2178.45
	1552	-91.825	-2090.32	-2182.15
	1554	-89.557	-2087.36	-2176.92
	1556	-71.593	-2076.87	-2148.46
	1558	-85.546	-2075.55	-2161.1
	1560	-81.584	-2081.71	-2163.3
	1562	-81.452	-2073.87	-2155.32
	1564	-84.585	-2088.37	-2172.96
	1566	-87.329	-2076.56	-2163.89
	1568	-86.263	-2088.18	-2174.44
	1570	-99.39	-2100.42	-2199.81
	1572	-97.054	-2091.34	-2188.39
	1574	-98.874	-2114.65	-2213.53
	1576	-91.866	-2239.61	-2331.48
	1578	-88.857	-2106.05	-2194.91
	1580	-87.515	-2085.18	-2172.7
	1582	-92.297	-2083.65	-2175.94
	1584	-76.714	-2082.53	-2159.25
	1586	-80.881	-2083.21	-2164.09
	1588	-69.664	-2090.82	-2160.49
	1590	-85.411	-2099.98	-2185.39
	1592	-94.007	-2109.3	-2203.31
	1594	-130.54	-2354.66	-2485.2
	1596	-131.497	-2382.38	-2513.88
	1598	-151.197	-2362.78	-2513.98
	1600	-130.904	-2415.22	-2546.12
	1602	-123.56	-2417.34	-2540.91
	1604	-136.138	-2359.07	-2495.21
	1606	-133.69	-2401.05	-2534.74
	1608	-115.177	-2394.57	-2509.75
	1610	-133.567	-2398.55	-2532.12
	1612	-137.332	-2391.64	-2528.97
	1614	-147.331	-2389.91	-2537.24
	1616	-124.196	-2378.99	-2503.18
	1618	-123.732	-2435.74	-2559.47
	1620	-133.16	-2327.31	-2460.47
	1622	-139.901	-2319.79	-2459.69
	1624	-142.639	-2328.47	-2471.11
	1626	-149.166	-2321.06	-2470.23
	1628	-153.351	-2325.01	-2478.36
	1630	-138.719	-2287.99	-2426.71
	1632	-146.78	-2300.37	-2447.15
	1634	-148.479	-2326.16	-2474.64
	1636	-146.933	-2340.36	-2487.29
	1638	-142.582	-2320.75	-2463.33
	1640	-134.281	-2330.09	-2464.37
	1642	-161.378	-2346.55	-2507.93
	1644	-129.901	-2352.81	-2482.71
	1646	-142.241	-2352.67	-2494.91
	1648	-149.073	-2358.35	-2507.42
	1650	-146.325	-2388.17	-2534.5
	1652	-149.447	-2375.25	-2524.7
	1654	-166.119	-2363.47	-2529.59
	1656	-156.334	-2353.08	-2509.42
	1658	-90.835	-2111.02	-2201.86
	1660	-151.169	-2380.73	-2531.9
	1662	-144.632	-2359.09	-2503.73
	1664	-151.551	-2351.32	-2502.87
	1666	-138.702	-2361.91	-2500.61
	1668	-153.947	-2341.34	-2495.29
	1670	-149.039	-2331.97	-2481.01
	1672	-133.736	-2345.89	-2479.63
	1674	-147.555	-2412.23	-2559.79
	1676	-132.315	-2396.95	-2529.27
	1678	-140.561	-2350.84	-2491.41
	1680	-85.722	-2103.25	-2188.98
	1682	-87.814	-2098.22	-2186.03
	1684	-88.932	-2104.89	-2193.82
	1686	-84.591	-2110.53	-2195.12
	1688	-82.723	-2102.72	-2185.45
	1690	-130.746	-2387.75	-2518.5
	1692	-119.742	-2389	-2508.74
	1694	-86.022	-2092.37	-2178.4
	1696	-129.701	-2391.53	-2521.23
	1698	-68.545	-2094.32	-2162.86
	1700	-126.559	-2410.61	-2537.17
	1702	-140.368	-2392.47	-2532.84
	1704	-124.264	-2395.3	-2519.57
	1706	-133.472	-2404.37	-2537.84
	1708	-78.826	-2078.94	-2157.77
	1710	-85.572	-2089.37	-2174.94
	1712	-91.351	-2086.44	-2177.8
	1714	-88.563	-2112.77	-2201.33
	1716	-86.119	-2132.6	-2218.72
	1718	-90.207	-2122.53	-2212.74
	1720	-86.67	-2117	-2203.67
	1722	-138.43	-2457.75	-2596.18
	1724	-73.461	-2112.77	-2186.23
	1726	-77.933	-2118.18	-2196.11
	1728	-73.869	-2126.95	-2200.82
	1730	-81.15	-2125.77	-2206.92
	1732	-77.094	-2128.9	-2205.99
	1734	-112.23	-2434.87	-2547.1
	1736	-134.655	-2453.35	-2588.01
	1738	-129.615	-2414.03	-2543.64
	1740	-102.305	-2429.05	-2531.35
	1742	-118.634	-2395.42	-2514.05
	1744	-77.63	-2111.12	-2188.75
	1746	-128.624	-2396.88	-2525.51
	1748	-111.052	-2401.69	-2512.74
	1750	-68.191	-2150.4	-2218.59
	1752	-77.488	-2129.53	-2207.02
	1754	-75.108	-2126.95	-2202.06
	1756	-89.137	-2117.2	-2206.34
	1758	-83.853	-2120.69	-2204.55
	1760	-94.393	-2132.87	-2227.27
	1762	-216.807	-2679.05	-2895.85
	1764	-92.028	-2130.24	-2222.27
	1766	-94.513	-2118.39	-2212.9
	1768	-90.218	-2081.95	-2172.17
	1770	-84.888	-2105.84	-2190.73
	1772	-91.59	-2096.82	-2188.41
	1774	-139.7	-2409.03	-2548.73
	1776	-155.719	-2414.46	-2570.18
	1778	-82.3	-2145.22	-2227.52
	1780	-83.366	-2140.53	-2223.89
	1782	-161.89	-2468.91	-2630.8
	1784	-87.507	-2110.24	-2197.74
	1786	-134.754	-2468.73	-2603.49
	1788	-90.985	-2126.28	-2217.26
	1790	-124.278	-2464.5	-2588.77
	1792	-154.388	-2483.82	-2638.21
	1794	-137.501	-2486.33	-2623.83
	1796	-147.239	-2465.16	-2612.4
	1798	-157.313	-2484.87	-2642.18
	1800	-136.021	-2485.76	-2621.78
	1802	-143.136	-2448.16	-2591.3
	1804	-140.814	-2491.96	-2632.77
	1806	-144.213	-2484.17	-2628.38
	1808	-124.305	-2470.18	-2594.48
	1810	-129.558	-2480.1	-2609.66
	1812	-133.405	-2485.8	-2619.2
	1814	-117.814	-2472.48	-2590.29
	1816	-138.543	-2442.17	-2580.71
	1818	-145.519	-2425.85	-2571.36
	1820	-153.667	-2427.46	-2581.13
	1822	-147.364	-2427.82	-2575.18
	1824	-152.067	-2473.35	-2625.41
	1826	-134.68	-2462.18	-2596.86
	1828	-125.038	-2460.19	-2585.23
	1830	-150.409	-2464.97	-2615.38
	1832	-144.618	-2483.61	-2628.23
	1834	-143.675	-2464.23	-2607.9
	1836	-148.45	-2452.18	-2600.62
	1838	-147.636	-2455.39	-2603.03
	1840	-157.863	-2454.91	-2612.77
	1842	-157.847	-2443.29	-2601.14
	1844	-155.683	-2430.89	-2586.57
	1846	-142.244	-2473.09	-2615.33
	1848	-150.604	-2487.77	-2638.37
	1850	-151.877	-2440.91	-2592.79
	1852	-97.446	-2104	-2201.45
	1854	-146.963	-2468.61	-2615.58
	1856	-89.043	-2083.19	-2172.23
	1858	-82.447	-2089.74	-2172.19
	1860	-100.257	-2094.55	-2194.8
	1862	-88.658	-2091.94	-2180.6
	1864	-94.636	-2104.59	-2199.23
	1866	-92.401	-2098.19	-2190.59
	1868	-86.325	-2101.74	-2188.07
	1870	-80.69	-2109.84	-2190.53
	1872	-86.846	-2117.09	-2203.93
	1874	-84.071	-2126.33	-2210.4
	1876	-86.369	-2125.84	-2212.21
	1878	-97.614	-2120.82	-2218.44
	1880	-107.463	-2106.94	-2214.41
	1882	-94.138	-2111	-2205.14
	1884	-97.703	-2110.35	-2208.06
	1886	-97.412	-2114.76	-2212.17
	1888	-97.41	-2097.79	-2195.2
	1890	-84.211	-2115.04	-2199.25
	1892	-129.733	-2432.74	-2562.47
	1894	-140.145	-2411.17	-2551.31
	1896	-127.319	-2431.86	-2559.18
	1898	-128.092	-2446.37	-2574.47
	1900	-144.227	-2423.76	-2567.99
	1902	-124.636	-2418.9	-2543.53
	1904	-107	-2306.78	-2413.78
	1906	-144.903	-2408.51	-2553.41
	1908	-138.207	-2404.81	-2543.01
	1910	-141.947	-2369.28	-2511.22
	1912	-129.956	-2404.66	-2534.62
	1914	-128.245	-2404.64	-2532.88
	1916	-151.234	-2397.27	-2548.51
	1918	-130.803	-2420.05	-2550.86
	1920	-143.154	-2427.18	-2570.33
	1922	-139.873	-2417	-2556.87
	1924	-131.257	-2413.24	-2544.5
	1926	-139.482	-2423.39	-2562.88
	1928	-128.057	-2434.72	-2562.77
	1930	-119.186	-2435.78	-2554.96
	1932	-135.521	-2427.74	-2563.26
	1934	-135.023	-2431.36	-2566.39
	1936	-140.043	-2452.61	-2592.65
	1938	-160.688	-2448.57	-2609.26
	1940	-145.681	-2448.12	-2593.8
	1942	-147.288	-2602.34	-2749.63
	1944	-135.978	-2655.55	-2791.52
	1946	-107.625	-2484.38	-2592
	1948	-143.215	-2460.43	-2603.64
	1950	-151.385	-2635.8	-2787.19
	1952	-123.176	-2435.42	-2558.59
	1954	-136.385	-2641.15	-2777.54
	1956	-150.507	-2455.55	-2606.06
	1958	-151.193	-2628.22	-2779.42
	1960	-139.212	-2623.63	-2762.84
	1962	-133.186	-2653.57	-2786.76
	1964	-138.263	-2444.13	-2582.39
	1966	-128.256	-2661.7	-2789.95
	1968	-132.015	-2664.28	-2796.3
	1970	-171.381	-2645.7	-2817.08
	1972	-152.463	-2655.01	-2807.47
	1974	-156.468	-2439.12	-2595.59
	1976	-145.095	-2442.73	-2587.83
	1978	-147.847	-2456.17	-2604.01
	1980	-147.415	-2628.76	-2776.18
	1982	-146.777	-2654.41	-2801.19
	1984	-133.676	-2615.56	-2749.24
	1986	-140.704	-2628.18	-2768.88
	1988	-145.519	-2619.66	-2765.18
	1990	-141.347	-2622.84	-2764.19
	1992	-145.664	-2634.28	-2779.95
	1994	-165.741	-2618.79	-2784.53
	1996	-162.27	-2631.7	-2793.97
	1998	-158.27	-2602.61	-2760.88
	2000	-149.098	-2394.63	-2543.73
	2002	-157.237	-2605.59	-2762.82
	2004	-157.565	-2588.38	-2745.95
	2006	-155.889	-2594.32	-2750.2
	2008	-149.483	-2624.35	-2773.83
	2010	-165.919	-2609.09	-2775.01
	2012	-150.617	-2609.76	-2760.38
	2014	-139.843	-2600.07	-2739.91
	2016	-150.557	-2592.67	-2743.23
	2018	-155.5	-2576.74	-2732.24
	2020	-137.902	-2584.5	-2722.4
	2022	-150.265	-2581.39	-2731.66
	2024	-158.195	-2594.24	-2752.44
	2026	-159.881	-2616.86	-2776.74
	2028	-157.524	-2602.53	-2760.05
	2030	-157.346	-2600.43	-2757.77
	2032	-164.045	-2587.3	-2751.35
	2034	-151.478	-2588.31	-2739.78
	2036	-159.648	-2575	-2734.65
	2038	-168.061	-2589.71	-2757.77
	2040	-155.11	-2594.36	-2749.47
	2042	-164.192	-2629.96	-2794.15
	2044	-150.858	-2613.64	-2764.5
	2046	-163.813	-2625.13	-2788.95
	2048	-148.509	-2592.53	-2741.04
	2050	-151.56	-2588.72	-2740.28
	2052	-164.29	-2576.15	-2740.44
	2054	-154.023	-2589.68	-2743.7
	2056	-156.408	-2589.82	-2746.23
	2058	-159.239	-2595.8	-2755.04
	2060	-152.432	-2664.68	-2817.11
	2062	-135.076	-2619.26	-2754.33
	2064	-160.48	-2682.6	-2843.08
	2066	-159.146	-2693.77	-2852.92
	2068	-153.674	-2711.01	-2864.68
	2070	-151.101	-2686.01	-2837.11
	2072	-153.567	-2689.93	-2843.5
	2074	-152.166	-2671.1	-2823.27
	2076	-133.994	-2687.33	-2821.32
	2078	-154.156	-2694.82	-2848.97
	2080	-168.21	-2666.81	-2835.02
	2082	-161.471	-2671.14	-2832.61
	2084	-161.438	-2606.28	-2767.72
	2086	-155.113	-2611.66	-2766.77
	2088	-158.032	-2685.28	-2843.31
	2090	-151.927	-2596.79	-2748.72
	2092	-141.136	-2597.14	-2738.27
	2094	-153.58	-2582.33	-2735.91
	2096	-138.973	-2585.84	-2724.82
	2098	-151.018	-2610.12	-2761.14
	2100	-150.794	-2601.54	-2752.33
	2102	-156.133	-2567.35	-2723.48
	2104	-139.232	-2561.41	-2700.64
	2106	-154.721	-2560.01	-2714.73
	2108	-154.52	-2595.54	-2750.06
	2110	-150.989	-2698.57	-2849.55
	2112	-148.296	-2588.24	-2736.53
	2114	-150.597	-2546.97	-2697.57
	2116	-127.341	-2569.06	-2696.4
	2118	-142.3	-2560.68	-2702.97
	2120	-145.096	-2581.14	-2726.23
	2122	-141.376	-2506.13	-2647.51
	2124	-137.331	-2595.66	-2732.99
	2126	-139.597	-2604.18	-2743.78
	2128	-132.642	-2574.52	-2707.17
	2130	-142.814	-2581.92	-2724.74
	2132	-141.998	-2574.39	-2716.39
	2134	-139.14	-2607.64	-2746.78
	2136	-129.322	-2553.13	-2682.45
	2138	-124	-2598.22	-2722.22
	2140	-136.172	-2595.6	-2731.77
	2142	-132.094	-2591.28	-2723.37
	2144	-126.041	-2573.78	-2699.82
	2146	-126.56	-2559.74	-2686.3
	2148	-125.469	-2549.47	-2674.93
	2150	-131.833	-2574.34	-2706.18
	2152	-138.066	-2553.55	-2691.62
	2154	-122.071	-2509.09	-2631.16
	2156	-138.076	-2572.28	-2710.36
	2158	-149.042	-2551.61	-2700.65
	2160	-149.172	-2554.82	-2703.99
	2162	-132.059	-2553.11	-2685.17
	2164	-141.942	-2553.44	-2695.38
	2166	-145.323	-2549.95	-2695.28
	2168	-131.494	-2506.11	-2637.6
	2170	-155.853	-2563.81	-2719.66
	2172	-145.215	-2529.78	-2675
	2174	-145.273	-2516.04	-2661.32
	2176	-154.996	-2525.69	-2680.68
	2178	-137.89	-2577.99	-2715.88
	2180	-140.235	-2578.3	-2718.54
	2182	-104.467	-2317.8	-2422.27
	2184	-135.619	-2570.85	-2706.47
	2186	-148.947	-2476.61	-2625.56
	2188	-159.146	-2532.82	-2691.97
	2190	-102.102	-2309.57	-2411.68
	2192	-147.955	-2495.17	-2643.13
	2194	-89.172	-2304.73	-2393.91
	2196	-93.506	-2270.64	-2364.14
	2198	-94.269	-2269.82	-2364.09
	2200	-99.668	-2278.25	-2377.91
	2202	-95.613	-2265.92	-2361.53
	2204	-95.127	-2278.64	-2373.76
	2206	-140.897	-2506.55	-2647.45
	2208	-154.84	-2540.51	-2695.35
	2210	-142.845	-2544.94	-2687.78
	2212	-134.146	-2604.74	-2738.89
	2214	-152.022	-2554.03	-2706.05
	2216	-158.326	-2537.36	-2695.68
	2218	-156.18	-2551.65	-2707.83
	2220	-110.688	-2272.06	-2382.75
	2222	-153.799	-2545.68	-2699.48
	2224	-152.724	-2582.48	-2735.21
	2226	-143.958	-2577.08	-2721.04
	2228	-167.751	-2585.52	-2753.28
	2230	-114.904	-2291.66	-2406.56
	2232	-113.222	-2301.98	-2415.2
	2234	-170.883	-2551.73	-2722.61
	2236	-108.248	-2270.58	-2378.83
	2238	-109.229	-2277.19	-2386.42
	2240	-97.238	-2251.82	-2349.05
	2242	-82.092	-2269.53	-2351.63
	2244	-96.303	-2257.04	-2353.34
	2246	-104.971	-2276.85	-2381.82
	2248	-99.48	-2281.83	-2381.31
	2250	-110.773	-2287.64	-2398.41
	2252	-103.314	-2277.57	-2380.88
	2254	-103.359	-2290.61	-2393.97
	2256	-173.872	-2593.31	-2767.18
	2258	-100.431	-2297.04	-2397.47
	2260	-104.024	-2284.69	-2388.71
	2262	-107.872	-2292.65	-2400.52
	2264	-103.673	-2277.54	-2381.21
	2266	-112.396	-2266.41	-2378.81
	2268	-112.916	-2266.97	-2379.88
	2270	-115.719	-2273.59	-2389.3
	2272	-111.252	-2269.29	-2380.54
	2274	-115.205	-2302.59	-2417.8
	2276	-110.917	-2282.28	-2393.2
	2278	-107.676	-2294.76	-2402.43
	2280	-105.874	-2275.51	-2381.38
	2282	-109.368	-2288.95	-2398.32
	2284	-107.721	-2294.74	-2402.46
	2286	-116.114	-2288.96	-2405.07
	2288	-113.211	-2279.41	-2392.62
	2290	-99.42	-2246.34	-2345.76
	2292	-114.356	-2246.28	-2360.63
	2294	-113.357	-2307.25	-2420.61
	2296	-117.598	-2421.3	-2538.9
	2298	-106.12	-2257.67	-2363.79
	2300	-121.882	-2309.93	-2431.82
	2302	-97.393	-2263.84	-2361.24
	2304	-111.213	-2279.22	-2390.43
	2306	-110.243	-2306.59	-2416.83
	2308	-108.509	-2263.29	-2371.8
	2310	-112.647	-2286.42	-2399.07
	2312	-107.97	-2261.27	-2369.24
	2314	-106.241	-2264.66	-2370.9
	2316	-104.778	-2269.97	-2374.75
	2318	-109.101	-2268.98	-2378.08
	2320	-99.775	-2289.28	-2389.05
	2322	-107.393	-2276.52	-2383.91
	2324	-100.999	-2271.8	-2372.8
	2326	-100.198	-2264.87	-2365.07
	2328	-105.14	-2250.46	-2355.6
	2330	-91.666	-2250.58	-2342.24
	2332	-98.66	-2244.09	-2342.76
	2334	-109.292	-2236.53	-2345.82
	2336	-102.365	-2258.25	-2360.61
	2338	-103.922	-2271.37	-2375.29
	2340	-99.668	-2261.48	-2361.15
	2342	-88.811	-2249.2	-2338.01
	2344	-96.268	-2259.51	-2355.78
	2346	-95.928	-2232.84	-2328.77
	2348	-92.902	-2233.01	-2325.91
	2350	-106.859	-2232.8	-2339.66
	2352	-114.197	-2304.6	-2418.8
	2354	-114.155	-2297.61	-2411.76
	2356	-117.682	-2257.66	-2375.34
	2358	-95.477	-2255.26	-2350.74
	2360	-119.952	-2316.05	-2436
	2362	-116.965	-2298.85	-2415.81
	2364	-112.919	-2304.37	-2417.29
	2366	-108.095	-2301.98	-2410.08
	2368	-107.012	-2308.95	-2415.96
	2370	-112.562	-2302.33	-2414.9
	2372	-117.627	-2316.93	-2434.56
	2374	-86.253	-2282.31	-2368.57
	2376	-107.012	-2306.2	-2413.21
	2378	-113.119	-2298.72	-2411.84
	2380	-107.071	-2312.04	-2419.11
	2382	-116.724	-2338.58	-2455.3
	2384	-110.983	-2309.12	-2420.11
	2386	-109.558	-2310.68	-2420.24
	2388	-107.348	-2312.87	-2420.22
	2390	-112.04	-2304.79	-2416.83
	2392	-114.32	-2350.21	-2464.53
	2394	-111.25	-2332.01	-2443.26
	2396	-111.226	-2336.88	-2448.11
	2398	-112.771	-2323.29	-2436.06
	2400	-109.025	-2306.43	-2415.45
	2402	-118.094	-2316	-2434.09
	2404	-112.397	-2324.91	-2437.3
	2406	-112.51	-2316.93	-2429.44
	2408	-107.983	-2327.22	-2435.2
	2410	-114.249	-2329.68	-2443.93
	2412	-112.56	-2335.5	-2448.06
	2414	-103.772	-2334.36	-2438.13
	2416	-104.819	-2393.38	-2498.2
	2418	-103.894	-2328.21	-2432.11
	2420	-106.17	-2329.14	-2435.32
	2422	-108.138	-2361.15	-2469.29
	2424	-109.983	-2360.05	-2470.04
	2426	-108.029	-2358.35	-2466.38
	2428	-115.07	-2359.12	-2474.19
	2430	-113.117	-2351.89	-2465
	2432	-107.375	-2357.07	-2464.45
	2434	-101.447	-2355.57	-2457.02
	2436	-108.96	-2347.89	-2456.84
	2438	-109.973	-2342.96	-2452.93
	2440	-102.742	-2351.1	-2453.85
	2442	-101.086	-2319.41	-2420.49
	2444	-111.568	-2346.64	-2458.2
	2446	-116.023	-2341.23	-2457.26
	2448	-117.392	-2330.8	-2448.19
	2450	-105.992	-2341.59	-2447.58
	2452	-109.887	-2346.03	-2455.91
	2454	-112.136	-2334.73	-2446.86
	2456	-112.065	-2272.91	-2384.98
	2458	-106.913	-2350.4	-2457.31
	2460	-93.403	-2361.1	-2454.5
	2462	-92.164	-2356.89	-2449.05
	2464	-107.49	-2326.48	-2433.97
	2466	-103.87	-2279.86	-2383.73
	2468	-106.949	-2284.02	-2390.97
	2470	-102.893	-2279.6	-2382.5
	2472	-101.524	-2256.45	-2357.97
	2474	-106.392	-2272.67	-2379.06
	2476	-99.09	-2326.54	-2425.63
	2478	-92.913	-2262.35	-2355.26
	2480	-111.107	-2339.29	-2450.4
	2482	-108.364	-2282.4	-2390.76
	2484	-101.579	-2268.19	-2369.77
	2486	-106.997	-2289.43	-2396.42
	2488	-112.868	-2307.44	-2420.31
	2490	-105.079	-2287.6	-2392.68
	2492	-98.527	-2327.89	-2426.42
	2494	-108.898	-2344.66	-2453.55
	2496	-109.222	-2328.97	-2438.19
	2498	-97.15	-2333.34	-2430.49
	2500	-100.286	-2351.15	-2451.44
	2502	-104.339	-2353.58	-2457.92
	2504	-100.357	-2319.81	-2420.17
	2506	-98.022	-2319.41	-2417.43
	2508	-100.651	-2304.63	-2405.28
	2510	-113.603	-2328.95	-2442.56
	2512	-123.417	-2315.26	-2438.68
	2514	-111.819	-2338.14	-2449.95
	2516	-99.295	-2329	-2428.3
	2518	-106.26	-2317.9	-2424.16
	2520	-108.688	-2328.33	-2437.02
	2522	-96.466	-2308.59	-2405.05
	2524	-107.637	-2319.09	-2426.73
	2526	-111.365	-2318.08	-2429.45
	2528	-99.023	-2266.56	-2365.58
	2530	-111.974	-2327.13	-2439.1
	2532	-110.84	-2332.99	-2443.83
	2534	-108.212	-2289.75	-2397.96
	2536	-101.625	-2285.79	-2387.42
	2538	-104.886	-2337.86	-2442.74
	2540	-103.781	-2329.43	-2433.22
	2542	-103.376	-2334.66	-2438.04
	2544	-120.699	-2326.07	-2446.77
	2546	-111.939	-2351.84	-2463.78
	2548	-104.655	-2340.96	-2445.61
	2550	-110.395	-2354.4	-2464.8
	2552	-113.228	-2351.33	-2464.56
	2554	-103.806	-2340.21	-2444.02
	2556	-110.008	-2314.89	-2424.9
	2558	-102.553	-2324.36	-2426.92
	2560	-111.749	-2320.79	-2432.54
	2562	-106.33	-2327.14	-2433.47
	2564	-108.936	-2312.34	-2421.27
	2566	-118.779	-2288.96	-2407.74
	2568	-122.721	-2342.67	-2465.39
	2570	-120.646	-2333.01	-2453.65
	2572	-124.036	-2307.63	-2431.67
	2574	-188.906	-2663.47	-2852.37
	2576	-114.758	-2329.97	-2444.73
	2578	-185.186	-2686.16	-2871.34
	2580	-104.084	-2338.47	-2442.56
	2582	-109.156	-2351.49	-2460.64
	2584	-105.414	-2353.1	-2458.52
	2586	-114.646	-2380.21	-2494.86
	2588	-109.353	-2372.83	-2482.18
	2590	-123.648	-2374.9	-2498.55
	2592	-118.627	-2368.59	-2487.22
	2594	-120.736	-2342.93	-2463.67
	2596	-114.148	-2352.51	-2466.66
	2598	-125.877	-2357.84	-2483.72
	2600	-114.839	-2346.04	-2460.88
	2602	-117.693	-2339.88	-2457.57
	2604	-115.721	-2341.37	-2457.09
	2606	-118.234	-2347.02	-2465.26
	2608	-121.228	-2335.95	-2457.18
	2610	-119.548	-2334.91	-2454.46
	2612	-114.502	-2277.83	-2392.33
	2614	-121.899	-2265.21	-2387.11
	2616	-110.646	-2276.62	-2387.27
	2618	-115.018	-2270.64	-2385.66
	2620	-123.215	-2347.56	-2470.78
	2622	-114.365	-2309.87	-2424.23
	2624	-115.894	-2296.13	-2412.02
	2626	-126.131	-2311.7	-2437.84
	2628	-128.19	-2307.41	-2435.6
	2630	-110.066	-2289.91	-2399.98
	2632	-123.731	-2313.81	-2437.54
	2634	-116.018	-2306.95	-2422.97
	2636	-112.377	-2311.26	-2423.64
	2638	-113.603	-2289.01	-2402.61
	2640	-103.302	-2333.33	-2436.64
	2642	-111.646	-2343.09	-2454.74
	2644	-122.329	-2346.94	-2469.27
	2646	-119.617	-2349.27	-2468.89
	2648	-120.037	-2361.06	-2481.1
	2650	-110.946	-2345.91	-2456.85
	2652	-108.634	-2348.2	-2456.84
	2654	-112.235	-2356.94	-2469.17
	2656	-109.536	-2362.5	-2472.04
	2658	-120.278	-2362.61	-2482.89
	2660	-120.829	-2351.58	-2472.41
	2662	-114.188	-2361.76	-2475.95
	2664	-109.649	-2381.61	-2491.25
	2666	-112.012	-2396.9	-2508.91
	2668	-115.953	-2372.55	-2488.51
	2670	-113.657	-2385.9	-2499.55
	2672	-111.542	-2387.39	-2498.93
	2674	-107.935	-2372.36	-2480.3
	2676	-102.974	-2385.03	-2488
	2678	-110.129	-2402.33	-2512.46
	2680	-113.295	-2373.26	-2486.56
	2682	-110.065	-2369.14	-2479.21
	2684	-109.448	-2368.3	-2477.75
	2686	-111.362	-2368	-2479.36
	2688	-106.514	-2368.89	-2475.4
	2690	-102.79	-2380.65	-2483.44
	2692	-107.234	-2359.31	-2466.55
	2694	-115.967	-2366.14	-2482.11
	2696	-117.365	-2363.29	-2480.66
	2698	-117.926	-2365.16	-2483.09
	2700	-127.005	-2368.16	-2495.17
	2702	-120.736	-2375.44	-2496.17
	2704	-107.736	-2363.7	-2471.43
	2706	-124.695	-2367.3	-2492
	2708	-115.951	-2366.87	-2482.82
	2710	-117.951	-2389.55	-2507.51
	2712	-102.598	-2368.94	-2471.53
	2714	-116.409	-2374.72	-2491.13
	2716	-112.575	-2363.52	-2476.1
	2718	-135.114	-2478.33	-2613.44
	2720	-116.988	-2342.01	-2459
	2722	-104.868	-2367.42	-2472.29
	2724	-108.947	-2342.07	-2451.02
	2726	-116.755	-2354.22	-2470.97
	2728	-107.193	-2346.39	-2453.58
	2730	-111.11	-2340.08	-2451.19
	2732	-108.88	-2358.71	-2467.59
	2734	-116.805	-2365.89	-2482.7
	2736	-113.091	-2364.98	-2478.07
	2738	-108.698	-2374.07	-2482.76
	2740	-109.031	-2364.76	-2473.79
	2742	-103.734	-2369.99	-2473.72
	2744	-113.532	-2347.24	-2460.77
	2746	-108.404	-2337.27	-2445.67
	2748	-108.934	-2339.31	-2448.24
	2750	-97.749	-2337.3	-2435.05
	2752	-105.273	-2314.67	-2419.95
	2754	-113.411	-2325.04	-2438.45
	2756	-181.391	-2676.43	-2857.82
	2758	-99.369	-2352.39	-2451.76
	2760	-100.76	-2321.76	-2422.52
	2762	-97.186	-2304.34	-2401.53
	2764	-104.401	-2287.89	-2392.29
	2766	-109.843	-2334.09	-2443.93
	2768	-104.924	-2315.33	-2420.25
	2770	-110.853	-2300.85	-2411.7
	2772	-108.127	-2323.34	-2431.47
	2774	-108.815	-2295.15	-2403.97
	2776	-113.583	-2311.55	-2425.13
	2778	-101.29	-2310.42	-2411.71
	2780	-97.259	-2303.73	-2400.99
	2782	-96.546	-2313.5	-2410.05
	2784	-96.023	-2318.33	-2414.35
	2786	-103.112	-2318.36	-2421.48
	2788	-106.42	-2329.97	-2436.39
	2790	-106.896	-2310.08	-2416.98
	2792	-174.311	-2658.73	-2833.04
	2794	-109.366	-2309.61	-2418.98
	2796	-104.22	-2310.61	-2414.83
	2798	-178.846	-2648.67	-2827.52
	2800	-198.579	-2625.89	-2824.47
	2802	-111.667	-2314.22	-2425.89
	2804	-105.419	-2311.88	-2417.3
	2806	-112.485	-2309.32	-2421.8
	2808	-113.208	-2326.19	-2439.4
	2810	-106.924	-2319.87	-2426.8
	2812	-101.07	-2316.39	-2417.46
	2814	-109.052	-2286.1	-2395.15
	2816	-103.806	-2279.74	-2383.54
	2818	-96.379	-2294.73	-2391.11
	2820	-102.35	-2302.76	-2405.11
	2822	-108.914	-2319.59	-2428.51
	2824	-106.193	-2314.03	-2420.22
	2826	-98.04	-2317.98	-2416.02
	2828	-106.295	-2322.26	-2428.56
	2830	-112.538	-2315.35	-2427.89
	2832	-119.638	-2313.04	-2432.68
	2834	-110.183	-2307.68	-2417.86
	2836	-113.96	-2312.22	-2426.18
	2838	-109.495	-2317.73	-2427.22
	2840	-114.662	-2301.49	-2416.16
	2842	-110.805	-2349.32	-2460.12
	2844	-105.378	-2337.17	-2442.55
	2846	-108.212	-2328.36	-2436.57
	2848	-106.272	-2314.36	-2420.64
	2850	-102.767	-2318.11	-2420.88
	2852	-104.714	-2289.92	-2394.64
	2854	-103.058	-2299.39	-2402.45
	2856	-93.761	-2280.24	-2374
	2858	-101.551	-2268.79	-2370.34
	2860	-86.613	-2272.53	-2359.14
	2862	-91.358	-2284.1	-2375.46
	2864	-105.915	-2275.01	-2380.93
	2866	-100.845	-2307.08	-2407.93
	2868	-105.251	-2295.33	-2400.58
	2870	-104.397	-2312.05	-2416.45
	2872	-115.146	-2316.3	-2431.45
	2874	-114.406	-2296.02	-2410.42
	2876	-121.01	-2305.99	-2427
	2878	-109.145	-2279.7	-2388.84
	2880	-106.16	-2266.38	-2372.54
	2882	-120.037	-2312.17	-2432.21
	2884	-115.454	-2317.14	-2432.6
	2886	-120.825	-2261.51	-2382.34
	2888	-109.306	-2253.82	-2363.12
	2890	-108.418	-2325.87	-2434.29
	2892	-113.911	-2268.89	-2382.8
	2894	-113.228	-2303.75	-2416.98
	2896	-102.559	-2326.76	-2429.32
	2898	-92.601	-2300.55	-2393.16
	2900	-110.637	-2324.39	-2435.03
	2902	-105.622	-2319.88	-2425.51
	2904	-102.324	-2319.93	-2422.25
	2906	-101.349	-2316.44	-2417.78
	2908	-107.936	-2316.4	-2424.34
	2910	-105.826	-2322.32	-2428.14
	2912	-114.355	-2336.78	-2451.13
	2914	-113.08	-2249.65	-2362.73
	2916	-102.136	-2270.23	-2372.36
	2918	-124.453	-2280.05	-2404.5
	2920	-126.226	-2281.45	-2407.68
	2922	-123.108	-2275.67	-2398.78
	2924	-122.466	-2280.35	-2402.82
	2926	-120.442	-2310.93	-2431.37
	2928	-109.741	-2310.14	-2419.88
	2930	-120.444	-2320.81	-2441.26
	2932	-110.604	-2321.84	-2432.45
	2934	-108.976	-2319.4	-2428.38
	2936	-115.124	-2332.88	-2448
	2938	-120.478	-2319.34	-2439.82
	2940	-104.123	-2320.92	-2425.04
	2942	-116.736	-2278.96	-2395.7
	2944	-110.134	-2292.12	-2402.26
	2946	-125.056	-2282.08	-2407.14
	2948	-115.879	-2246.88	-2362.76
	2950	-119.128	-2242.88	-2362
	2952	-157.155	-2381.24	-2538.39
	2954	-140.54	-2412	-2552.54
	2956	-135.045	-2366.98	-2502.03
	2958	-146.519	-2403.3	-2549.82
	2960	-142.159	-2413.94	-2556.1
	2962	-141.498	-2405.86	-2547.36
	2964	-122.606	-2389.46	-2512.06
	2966	-123.653	-2390.77	-2514.42
	2968	-137.89	-2390.42	-2528.31
	2970	-118.247	-2298.29	-2416.53
	2972	-105.886	-2270.39	-2376.28
	2974	-114.337	-2286.01	-2400.34
	2976	-117.938	-2305.68	-2423.62
	2978	-115.751	-2315.76	-2431.51
	2980	-124.579	-2324.96	-2449.54
	2982	-111.748	-2308.72	-2420.47
	2984	-125.629	-2325.41	-2451.03
	2986	-129.36	-2318.67	-2448.03
	2988	-121.432	-2099.5	-2220.93
	2990	-115.563	-2303.28	-2418.84
	2992	-119.935	-2326.15	-2446.08
	2994	-119.412	-2339.62	-2459.03
	2996	-119.501	-2329.38	-2448.88
	2998	-121.085	-2340.88	-2461.97
	3000	-124.666	-2327.39	-2452.05
	3002	-112.562	-2327.91	-2440.47
	3004	-109.923	-2333.33	-2443.26
	3006	-120.558	-2360.13	-2480.69
	3008	-110.139	-2367.29	-2477.43
	3010	-108.543	-2345.3	-2453.85
	3012	-112.443	-2380.25	-2492.69
	3014	-106.162	-2359.05	-2465.21
	3016	-109.751	-2365.33	-2475.08
	3018	-108.025	-2355.22	-2463.25
	3020	-116.406	-2367.35	-2483.75
	3022	-110.569	-2364.56	-2475.13
	3024	-104.832	-2136.04	-2240.87
	3026	-114.037	-2144.41	-2258.45
	3028	-105.699	-2163.8	-2269.49
	3030	-117.846	-2181.01	-2298.86
	3032	-106.305	-2168.11	-2274.42
	3034	-119.494	-2159.86	-2279.36
	3036	-108.112	-2181	-2289.11
	3038	-108.358	-2170.81	-2279.17
	3040	-106.782	-2157.66	-2264.44
	3042	-106.842	-2170.92	-2277.76
	3044	-117.874	-2193.17	-2311.05
	3046	-97.366	-2182.06	-2279.43
	3048	-107.016	-2171.93	-2278.95
	3050	-107.769	-2174.37	-2282.14
	3052	-121.336	-2191.58	-2312.92
	3054	-114.178	-2184.84	-2299.01
	3056	-119.391	-2177.52	-2296.91
	3058	-103.582	-2191.81	-2295.39
	3060	-116.934	-2141.36	-2258.3
	3062	-110.369	-2156.72	-2267.09
	3064	-112.19	-2374.71	-2486.9
	3066	-114.088	-2361.15	-2475.24
	3068	-108.999	-2170.9	-2279.9
	3070	-109.626	-2157.92	-2267.55
	3072	-109.167	-2169.01	-2278.18
	3074	-112.937	-2160.32	-2273.25
	3076	-118.289	-2380.04	-2498.32
	3078	-118.702	-2131.29	-2249.99
	3080	-109.577	-2167.6	-2277.17
	3082	-118.8	-2148.03	-2266.83
	3084	-121.651	-2155.71	-2277.36
	3086	-113.532	-2369.36	-2482.89
	3088	-106.13	-2375.62	-2481.75
	3090	-108.769	-2376.99	-2485.76
	3092	-107.793	-2363.83	-2471.62
	3094	-128.46	-2407.31	-2535.77
	3096	-106.64	-2365.94	-2472.58
	3098	-101.824	-2365.09	-2466.91
	3100	-119.528	-2409.2	-2528.73
	3102	-126.707	-2432.99	-2559.7
	3104	-129.617	-2448.94	-2578.55
	3106	-99.697	-2399.94	-2499.64
	3108	-109.035	-2378.35	-2487.38
	3110	-113.671	-2392.1	-2505.77
	3112	-114.983	-2363.7	-2478.68
	3114	-117.457	-2367.82	-2485.28
	3116	-109.444	-2374	-2483.45
	3118	-117.834	-2374.58	-2492.41
	3120	-112.823	-2385.54	-2498.36
	3122	-114.798	-2387.07	-2501.87
	3124	-117.016	-2380.29	-2497.31
	3126	-112.027	-2338.91	-2450.94
	3128	-110.487	-2354.44	-2464.92
	3130	-109.299	-2343.42	-2452.72
	3132	-114.172	-2370.95	-2485.12
	3134	-109.279	-2337.58	-2446.86
	3136	-106.66	-2349.27	-2455.93
	3138	-118.189	-2356.86	-2475.05
	3140	-108.494	-2355.1	-2463.6
	3142	-112.554	-2329.41	-2441.97
	3144	-104	-2327.9	-2431.9
	3146	-111.801	-2312.89	-2424.69
	3148	-111.274	-2325.27	-2436.55
	3150	-106.316	-2106.53	-2212.85
	3152	-105.527	-2341.39	-2446.92
	3154	-114.688	-2338.55	-2453.24
	3156	-122.978	-2329.45	-2452.43
	3158	-109.235	-2337.65	-2446.88
	3160	-103.542	-2316.52	-2420.06
	3162	-97.414	-2304.96	-2402.37
	3164	-103.036	-2320.46	-2423.49
	3166	-111.152	-2331.65	-2442.8
	3168	-117.555	-2312.55	-2430.1
	3170	-105.284	-2314.15	-2419.43
	3172	-103.903	-2318.11	-2422.01
	3174	-112.493	-2308.27	-2420.77
	3176	-113.344	-2305.83	-2419.18
	3178	-102.597	-2295.51	-2398.11
	3180	-112.297	-2295.85	-2408.15
	3182	-107.439	-2280.87	-2388.31
	3184	-107.898	-2271.94	-2379.84
	3186	-115.931	-2310.71	-2426.64
	3188	-104.686	-2294.75	-2399.44
	3190	-103.328	-2285.31	-2388.64
	3192	-108.489	-2279.79	-2388.28
	3194	-120.69	-2278.8	-2399.49
	3196	-113.594	-2286.81	-2400.41
	3198	-147.868	-2546.84	-2694.7
	3200	-136.786	-2539.67	-2676.46
	3202	-138.377	-2551.25	-2689.63
	3204	-113.206	-2288.79	-2401.99
	3206	-116.506	-2319.84	-2436.35
	3208	-141.928	-2553.44	-2695.37
	3210	-142.74	-2541.16	-2683.9
	3212	-104.929	-2293.22	-2398.15
	3214	-107.194	-2309.36	-2416.56
	3216	-124.05	-2289.1	-2413.15
	3218	-153.603	-2557.11	-2710.71
	3220	-147.98	-2543.74	-2691.72
	3222	-117.228	-2294.15	-2411.37
	3224	-153.231	-2562.31	-2715.54
	3226	-146.466	-2586.38	-2732.85
	3228	-144.402	-2585.65	-2730.05
	3230	-151.961	-2594.96	-2746.92
	3232	-125.376	-2303.71	-2429.09
	3234	-123.268	-2559.98	-2683.25
	3236	-146.355	-2618.23	-2764.58
	3238	-135.828	-2607.82	-2743.64
	3240	-137.295	-2626.5	-2763.8
	3242	-131.296	-2615.66	-2746.95
	3244	-144.851	-2599.45	-2744.3
	3246	-157.019	-2575.33	-2732.35
	3248	-152.588	-2589.32	-2741.91
	3250	-144.413	-2585.44	-2729.86
	3252	-132.835	-2553.31	-2686.15
	3254	-148.093	-2549.77	-2697.86
	3256	-144.297	-2557.58	-2701.88
	3258	-144.481	-2519.74	-2664.22
	3260	-132.469	-2515.59	-2648.06
	3262	-146.556	-2511.78	-2658.34
	3264	-159.507	-2532.57	-2692.08
	3266	-130.37	-2535.05	-2665.42
	3268	-155.262	-2509.35	-2664.61
	3270	-154.169	-2532.57	-2686.74
	3272	-144.333	-2546.01	-2690.35
	3274	-141.338	-2551.03	-2692.36
	3276	-150.564	-2511.39	-2661.96
	3278	-143.301	-2519.92	-2663.22
	3280	-152.355	-2510.86	-2663.21
	3282	-131.879	-2510.38	-2642.26
	3284	-162.335	-2515.76	-2678.09
	3286	-156.574	-2498.96	-2655.53
	3288	-155.388	-2486.62	-2642.01
	3290	-156.661	-2463.16	-2619.82
	3292	-153.398	-2483.34	-2636.73
	3294	-147.754	-2486.87	-2634.62
	3296	-149.4	-2490.36	-2639.76
	3298	-142.633	-2489.89	-2632.52
	3300	-157.563	-2476.25	-2633.82
	3302	-156.28	-2505.48	-2661.76
	3304	-159.055	-2487.77	-2646.83
	3306	-153.859	-2482.64	-2636.49
	3308	-157.288	-2482.5	-2639.79
	3310	-148.02	-2435.44	-2583.46
	3312	-158.412	-2460.79	-2619.2
	3314	-155.709	-2474.69	-2630.4
	3316	-190.362	-2649.88	-2840.24
	3318	-134.467	-2463.52	-2597.99
	3320	-147.725	-2506.51	-2654.24
	3322	-157.288	-2467.49	-2624.77
	3324	-164.685	-2501.79	-2666.48
	3326	-195.212	-2713.22	-2908.43
	3328	-215.542	-2703.34	-2918.88
	3330	-200.823	-2692.67	-2893.49
	3332	-215.019	-2688.14	-2903.16
	3334	-211.664	-2702.64	-2914.31
	3336	-208.153	-2728.32	-2936.47
	3338	-189.018	-2701.7	-2890.72
	3340	-177.966	-2523.09	-2701.05
	3342	-170.317	-2487.81	-2658.13
	3344	-192.585	-2710.48	-2903.07
	3346	-168.557	-2496.18	-2664.74
	3348	-174.626	-2602.06	-2776.69
	3350	-153.627	-2477.69	-2631.32
	3352	-201.237	-2722.99	-2924.23
	3354	-190.148	-2722.21	-2912.36
	3356	-174.526	-2514.14	-2688.67
	3358	-175.831	-2503.82	-2679.66
	3360	-153.602	-2454.36	-2607.96
	3362	-171.603	-2488.62	-2660.22
	3364	-179.704	-2481.88	-2661.58
	3366	-154.813	-2460.85	-2615.66
	3368	-171.837	-2489.17	-2661.01
	3370	-164.959	-2508.9	-2673.86
	3372	-164.459	-2504.86	-2669.32
	3374	-173.092	-2489.12	-2662.21
	3376	-167.543	-2480.5	-2648.05
	3378	-168.16	-2467.46	-2635.62
	3380	-166.766	-2491.26	-2658.03
	3382	-154.609	-2468.5	-2623.11
	3384	-183.317	-2458.63	-2641.95
	3386	-178.096	-2476.83	-2654.92
	3388	-171.75	-2468.67	-2640.42
	3390	-168.734	-2473.17	-2641.9
	3392	-176.637	-2487.82	-2664.46
	3394	-177.684	-2525.89	-2703.57
	3396	-177.084	-2501.9	-2678.99
	3398	-176.757	-2495.02	-2671.78
	3400	-159.529	-2491.49	-2651.02
	3402	-166.668	-2498.5	-2665.16
	3404	-127.26	-2275.43	-2402.69
	3406	-139.79	-2295.23	-2435.02
	3408	-136.703	-2281.01	-2417.72
	3410	-142.727	-2279.53	-2422.26
	3412	-132.29	-2280.29	-2412.58
	3414	-143.626	-2292.07	-2435.69
	3416	-190.147	-2508.6	-2698.75
	3418	-149.354	-2331.23	-2480.58
	3420	-114.689	-2242.99	-2357.68
	3422	-154.117	-2299.11	-2453.23
	3424	-138.824	-2462.61	-2601.43
	3426	-183.094	-2520.22	-2703.32
	3428	-167.762	-2546.82	-2714.58
	3430	-160.436	-2463.11	-2623.55
	3432	-169.212	-2543.25	-2712.47
	3434	-159.632	-2487.52	-2647.15
	3436	-164.166	-2492.68	-2656.85
	3438	-142.961	-2433.28	-2576.24
	3440	-187.609	-2619.57	-2807.18
	3442	-189.422	-2622.76	-2812.18
	3444	-204.572	-2654.64	-2859.21
	3446	-195.738	-2626.93	-2822.67
	3448	-184.321	-2649.02	-2833.34
	3450	-176.595	-2634.14	-2810.74
	3452	-175.577	-2615.93	-2791.51
	3454	-186.341	-2610.04	-2796.38
	3456	-204.822	-2699.82	-2904.65
	3458	-175.185	-2400.94	-2576.13
	3460	-181.303	-2482.45	-2663.75
	3462	-148.454	-2390.33	-2538.78
	3464	-137.252	-2281.33	-2418.58
	3466	-130.636	-2227.81	-2358.44
	3468	-132.819	-2218.66	-2351.48
	3470	-137.783	-2401.19	-2538.98
	3472	-148.357	-2411.41	-2559.76
	3474	-146.558	-2419.21	-2565.77
	3476	-166.965	-2453.92	-2620.88
	3478	-165.397	-2439.74	-2605.13
	3480	-175.181	-2476.66	-2651.84
	3482	-166.078	-2467.05	-2633.13
	3484	-186.93	-2489.16	-2676.09
	3486	-161.6	-2470.27	-2631.87
	3488	-166.461	-2471.9	-2638.36
	3490	-168.13	-2457.32	-2625.45
	3492	-170.637	-2469.46	-2640.1
	3494	-124.931	-2266.65	-2391.58
	3496	-118.999	-2257.22	-2376.22
	3498	-121.758	-2255.09	-2376.85
	3500	-110.413	-2221.45	-2331.86
	3502	-125.336	-2208.74	-2334.08
	3504	-107.343	-2225.9	-2333.24
	3506	-123.253	-2220.85	-2344.1
	3508	-111.806	-2217.32	-2329.13
	3510	-112.654	-2235.97	-2348.62
	3512	-121.032	-2220.24	-2341.27
	3514	-124.765	-2227.3	-2352.07
	3516	-113.678	-2243.56	-2357.23
	3518	-119.76	-2195.34	-2315.1
	3520	-113.385	-2216.74	-2330.12
	3522	-111.716	-2196.89	-2308.6
	3524	-104.542	-2217.42	-2321.96
	3526	-109.406	-2201.92	-2311.32
	3528	-106.414	-2206.74	-2313.16
	3530	-86.312	-2197.68	-2284
	3532	-114.392	-2210.1	-2324.49
	3534	-141.085	-2384.76	-2525.84
	3536	-102.632	-2192.26	-2294.89
	3538	-112.047	-2178.86	-2290.91
	3540	-110.499	-2182.37	-2292.87
	3542	-108.498	-2190.68	-2299.18
	3544	-114.531	-2188.57	-2303.1
	3546	-117.044	-2185.14	-2302.18
	3548	-141.954	-2357.97	-2499.92
	3550	-106.505	-2172.52	-2279.03
	3552	-117.048	-2186.9	-2303.95
	3554	-98.051	-2184.57	-2282.62
	3556	-107.105	-2183.86	-2290.97
	3558	-112.913	-2266.39	-2379.3
	3560	-113.656	-2223.46	-2337.11
	3562	-119.2	-2223.47	-2342.67
	3564	-99.917	-2219.63	-2319.54
	3566	-116.483	-2216.35	-2332.83
	3568	-118.203	-2229.95	-2348.16
	3570	-112.158	-2212.02	-2324.17
	3572	-121.722	-2270.63	-2392.35
	3574	-118.592	-2192.62	-2311.22
	3576	-110.123	-2190.65	-2300.78
	3578	-129.662	-2206.44	-2336.1
	3580	-120.17	-2211.9	-2332.07
	3582	-101.26	-2246.3	-2347.56
	3584	-111.388	-2254.41	-2365.8
	3586	-118.995	-2240.09	-2359.09
	3588	-123.219	-2229.37	-2352.59
	3590	-117.644	-2232.5	-2350.14
	3592	-122.038	-2255.19	-2377.23
	3594	-119.319	-2257.59	-2376.9
	3596	-108.848	-2242.69	-2351.54
	3598	-117.018	-2258.26	-2375.28
	3600	-97.378	-2259.67	-2357.05
	3602	-102.212	-2270.74	-2372.95
	3604	-115.358	-2227.28	-2342.64
	3606	-113.322	-2236.13	-2349.45
	3608	-104.371	-2244.21	-2348.58
	3610	-131.369	-2252.41	-2383.78
	3612	-113.578	-2240.07	-2353.64
	3614	-120.299	-2251.05	-2371.35
	3616	-115.421	-2249.89	-2365.31
	3618	-119.306	-2292	-2411.31
	3620	-121.92	-2289.75	-2411.67
	3622	-116.986	-2275	-2391.99
	3624	-109.053	-2263.82	-2372.88
	3626	-110.054	-2268.74	-2378.79
	3628	-111.181	-2275.93	-2387.11
	3630	-125.96	-2277.59	-2403.55
	3632	-90.693	-2241.53	-2332.23
	3634	-97.66	-2247.55	-2345.21
	3636	-105.384	-2270.51	-2375.89
	3638	-131.887	-2411.34	-2543.23
	3640	-105.931	-2248.62	-2354.55
	3642	-104.434	-2261.67	-2366.1
	3644	-124.194	-2276.13	-2400.32
	3646	-111.857	-2284.23	-2396.09
	3648	-109.306	-2270.18	-2379.49
	3650	-97.561	-2062.74	-2160.3
	3652	-108.291	-2050.19	-2158.48
	3654	-108.193	-2037.87	-2146.07
	3656	-109.367	-2033.09	-2142.46
	3658	-122.621	-2033.11	-2155.73
	3660	-116.867	-2050.77	-2167.64
	3662	-108.545	-2058.75	-2167.3
	3664	-117.031	-2043.21	-2160.24
	3666	-119.931	-2057.26	-2177.2
	3668	-113.343	-2072.38	-2185.72
	3670	-112.599	-2071.34	-2183.94
	3672	-117.841	-2092	-2209.84
	3674	-117.104	-2108.95	-2226.05
	3676	-110.856	-2084.17	-2195.02
	3678	-96.626	-2099.78	-2196.4
	3680	-111.497	-2060.41	-2171.91
	3682	-105.753	-2278.87	-2384.62
	3684	-117.079	-2058.76	-2175.83
	3686	-109.843	-2062.38	-2172.22
	3688	-109.922	-2065.78	-2175.7
	3690	-112.63	-2045.85	-2158.48
	3692	-103.337	-2031.11	-2134.45
	3694	-110.771	-2243.54	-2354.31
	3696	-104.014	-2241.26	-2345.28
	3698	-111.393	-2240.69	-2352.08
	3700	-105.297	-2230.64	-2335.93
	3702	-96.735	-2225.2	-2321.94
	3704	-106.668	-2217.83	-2324.5
	3706	-103.475	-2244.87	-2348.35
	3708	-104.252	-2030.96	-2135.21
	3710	-94.6	-2238.19	-2332.79
	3712	-102.508	-2261.02	-2363.52
	3714	-105.983	-2256.22	-2362.2
	3716	-103.425	-2225.19	-2328.62
	3718	-100.078	-2260.06	-2360.14
	3720	-105.565	-2236.59	-2342.15
	3722	-103.338	-2004.19	-2107.53
	3724	-92.433	-2011.62	-2104.05
	3726	-100.409	-2017.04	-2117.44
	3728	-107.089	-2017.16	-2124.25
	3730	-90.598	-2246.36	-2336.96
	3732	-113.653	-2231.67	-2345.32
	3734	-110.273	-2246.12	-2356.39
	3736	-119.013	-2231.51	-2350.53
	3738	-106.143	-2205.22	-2311.36
	3740	-106.576	-1994.49	-2101.07
	3742	-108.347	-2003.81	-2112.16
	3744	-100.389	-1983.37	-2083.76
	3746	-106.873	-2014.75	-2121.63
	3748	-106.613	-2023.68	-2130.29
	3750	-104.902	-2034.6	-2139.51
	3752	-108.125	-2046.35	-2154.47
	3754	-101.271	-2007.71	-2108.99
	3756	-97.715	-2002.57	-2100.29
	3758	-130.782	-2298.24	-2429.02
	3760	-117.278	-2046.56	-2163.84
	3762	-114.287	-2060.09	-2174.38
	3764	-111.029	-2063.64	-2174.67
	3766	-144.683	-2333.85	-2478.53
	3768	-145.071	-2333.05	-2478.12
	3770	-151.198	-2328.21	-2479.41
	3772	-94.347	-2016.06	-2110.41
	3774	-88.907	-2044.53	-2133.44
	3776	-125.747	-2292.23	-2417.98
	3778	-130.345	-2303.61	-2433.96
	3780	-125.858	-2321.69	-2447.55
	3782	-131.571	-2310.54	-2442.11
	3784	-133.527	-2288.27	-2421.8
	3786	-134.044	-2287.96	-2422
	3788	-101.17	-2011.18	-2112.35
	3790	-114.874	-2019.39	-2134.26
	3792	-104.379	-2009.87	-2114.25
	3794	-128.977	-2268.98	-2397.96
	3796	-138.106	-2257.91	-2396.01
	3798	-129.781	-2273.84	-2403.62
	3800	-113.957	-1990.64	-2104.59
	3802	-110.948	-2002.18	-2113.12
	3804	-144.35	-2274	-2418.35
	3806	-107.228	-2006.48	-2113.71
	3808	-120.232	-2180.62	-2300.85
	3810	-134.851	-2185.73	-2320.58
	3812	-147.979	-2281.43	-2429.41
	3814	-126.312	-2276.43	-2402.75
	3816	-145.602	-2284.07	-2429.67
	3818	-126.27	-2266.93	-2393.2
	3820	-125.279	-2268.96	-2394.24
	3822	-121.992	-2257.42	-2379.41
	3824	-129.131	-2252.21	-2381.34
	3826	-136.142	-2281.67	-2417.81
	3828	-135.086	-2279.81	-2414.89
	3830	-103.772	-2051.91	-2155.68
	3832	-158.361	-2542.42	-2700.78
	3834	-109.531	-2116.39	-2225.92
	3836	-139.808	-2269.29	-2409.1
	3838	-111.8	-2057.45	-2169.24
	3840	-135.891	-2326.32	-2462.21
	3842	-125.844	-2312.37	-2438.21
	3844	-112.594	-2353.15	-2465.74
	3846	-127.862	-2317.14	-2445.01
	3848	-134.732	-2323.88	-2458.61
	3850	-103.689	-2068.84	-2172.53
	3852	-110.047	-2081.39	-2191.44
	3854	-127.584	-2284.33	-2411.92
	3856	-108.463	-2050.13	-2158.6
	3858	-129.882	-2307.54	-2437.42
	3860	-112.714	-2045.44	-2158.15
	3862	-103.372	-2031.3	-2134.67
	3864	-140.733	-2264.72	-2405.45
	3866	-143.36	-2280.01	-2423.37
	3868	-130.341	-2268.47	-2398.81
	3870	-127.914	-2269.89	-2397.8
	3872	-154.11	-2573.89	-2728
	3874	-126.947	-2288.08	-2415.02
	3876	-143.545	-2285.34	-2428.88
	3878	-136.518	-2293.31	-2429.83
	3880	-137.382	-2267.5	-2404.89
	3882	-138.545	-2266.62	-2405.16
	3884	-148.274	-2285.59	-2433.86
	3886	-147.75	-2264.41	-2412.16
	3888	-157.958	-2251.85	-2409.81
	3890	-142.713	-2276.11	-2418.82
	3892	-151.962	-2250.24	-2402.21
	3894	-162.795	-2515.69	-2678.49
	3896	-149.42	-2266.51	-2415.93
	3898	-154.68	-2266.68	-2421.36
	3900	-152.796	-2261.09	-2413.89
	3902	-155.427	-2259.59	-2415.02
	3904	-142.472	-2288.33	-2430.8
	3906	-151.348	-2274.6	-2425.94
	3908	-177.57	-2559.66	-2737.23
	3910	-157.003	-2292.14	-2449.14
	3912	-149.642	-2293.41	-2443.05
	3914	-143.19	-2302.32	-2445.51
	3916	-149.081	-2247.09	-2396.17
	3918	-135.364	-2282.07	-2417.43
	3920	-148.784	-2319.76	-2468.54
	3922	-149.014	-2311.57	-2460.58
	3924	-142.62	-2308.42	-2451.04
	3926	-135.642	-2352	-2487.64
	3928	-149.904	-2706.04	-2855.94
	3930	-180.912	-2683.52	-2864.43
	3932	-160.394	-2636.38	-2796.77
	3934	-177.38	-2681.03	-2858.41
	3936	-151.563	-2664.8	-2816.37
	3938	-171.348	-2695.49	-2866.84
	3940	-169.419	-2683.36	-2852.78
	3942	-68.329	-2475.85	-2544.18
	3944	-61.805	-2492.32	-2554.13
	3946	-60.743	-2463.78	-2524.52
	3948	-69.425	-2486.5	-2555.92
	3950	-64.401	-2480.7	-2545.1
	3952	-62.178	-2458.52	-2520.7
	3954	-131.739	-2505.84	-2637.57
	3956	-40.291	-2259.7	-2299.99
	3958	-34.638	-2270.11	-2304.75
	3960	-31.304	-2265.09	-2296.4
	3962	-143.451	-2473.66	-2617.11
	3964	-143.759	-2481.27	-2625.03
	3966	-127.611	-2479.43	-2607.04
	3968	-129.824	-2462.75	-2592.58
	3970	-134.202	-2474.21	-2608.41
	3972	-131.119	-2475.33	-2606.45
	3974	-133.76	-2474.56	-2608.32
	3976	-119.072	-2499.45	-2618.53
	3978	-138.126	-2509.48	-2647.6
	3980	-118.819	-2521.79	-2640.61
	3982	-132.976	-2499.05	-2632.02
	3984	-132.5	-2466.61	-2599.11
[truncated: 23,008 more rows]
