# Supplementary material for: Novel pH-responsive nanohybrid for simultaneous delivery of doxorubicin and paclitaxel: an in-silico insight
Source: BMC Chem. 2021 Feb 11;15(1):11. doi: 10.1186/s13065-021-00735-4 (PMC7879683; doi:10.1186/s13065-021-00735-4)
Supplement: Supplementary file 22 — Additional file 22. Energy data between PAX and C60 at pH = 7.4 [file 13065_2021_735_MOESM22_ESM.xlsx]

## Sheet: energy_MM-PAX-FUL
	s0	legend	PAX-FUL	VdW	Energy
	s1	legend	PAX-FUL	Elec.	Energy
	s2	legend	PAX-FUL	Total	Energy
	0	-0.355	-22.555	-22.91
	2	-0.344	-10.073	-10.417
	4	-0.344	2.241	1.897
	6	-0.357	21.816	21.459
	8	-0.367	9.176	8.808
	10	-0.341	18.899	18.558
	12	-0.372	25.79	25.417
	14	-0.336	10.713	10.377
	16	-0.335	15.013	14.678
	18	-0.343	5.62	5.277
	20	-0.33	9.65	9.32
	22	-0.337	15.68	15.343
	24	-0.349	6.943	6.594
	26	-0.356	17.727	17.371
	28	-0.358	15.682	15.323
	30	-0.379	21.648	21.269
	32	-0.375	11.324	10.949
	34	-0.381	10.898	10.517
	36	-0.355	13.554	13.199
	38	-0.336	12.155	11.819
	40	-0.353	11.65	11.297
	42	-0.346	17.629	17.283
	44	-0.357	19.713	19.356
	46	-0.384	21.922	21.537
	48	-0.377	15.183	14.805
	50	-0.338	6.078	5.74
	52	-0.366	22.751	22.385
	54	-0.402	27.45	27.048
	56	-0.377	7.072	6.695
	58	-0.361	11.611	11.251
	60	-0.355	20.853	20.498
	62	-0.384	29.25	28.866
	64	-0.385	10.762	10.376
	66	-0.358	21.066	20.709
	68	-0.322	10.191	9.869
	70	-0.297	-3.08	-3.376
	72	-0.285	7.586	7.301
	74	-0.274	18.474	18.2
	76	-0.249	13.656	13.407
	78	-0.267	23.661	23.394
	80	-0.269	17.583	17.315
	82	-0.249	6.789	6.54
	84	-0.242	15.307	15.064
	86	-0.228	11.557	11.329
	88	-0.251	11.132	10.881
	90	-0.247	12.21	11.963
	92	-0.263	0.056	-0.207
	94	-0.27	4.744	4.474
	96	-0.264	-11.277	-11.541
	98	-0.271	0.765	0.494
	100	-0.289	-6.231	-6.521
	102	-0.269	0.094	-0.174
	104	-0.243	-7.988	-8.231
	106	-0.247	-7.794	-8.041
	108	-0.252	8.624	8.372
	110	-0.272	14.091	13.819
	112	-0.284	16.686	16.402
	114	-0.304	11.7	11.396
	116	-0.329	9.685	9.355
	118	-0.334	3.218	2.884
	120	-0.313	9.147	8.833
	122	-0.318	13.736	13.419
	124	-0.322	4.506	4.184
	126	-0.314	6.288	5.974
	128	-0.336	8.069	7.734
	130	-0.33	9.342	9.013
	132	-0.347	16.922	16.576
	134	-0.349	29.591	29.241
	136	-0.348	15.642	15.294
	138	-0.357	14.149	13.792
	140	-0.37	6.16	5.79
	142	-0.368	15.548	15.18
	144	-0.391	22.868	22.476
	146	-0.346	-12.939	-13.284
	148	-0.353	6.575	6.222
	150	-0.334	10.627	10.293
	152	-0.351	29.459	29.108
	154	-0.344	13.998	13.654
	156	-0.32	6.483	6.162
	158	-0.387	24.837	24.45
	160	-0.377	9.654	9.277
	162	-0.334	24.658	24.323
	164	-0.324	19.662	19.338
	166	-0.299	15.276	14.977
	168	-0.272	19.921	19.65
	170	-0.251	15.197	14.945
	172	-0.266	11.316	11.05
	174	-0.252	-4.271	-4.523
	176	-0.241	-10.258	-10.499
	178	-0.246	5.099	4.852
	180	-0.254	-12.662	-12.916
	182	-0.253	5.386	5.133
	184	-0.232	-6.914	-7.145
	186	-0.236	7.076	6.84
	188	-0.226	1.538	1.312
	190	-0.233	1.335	1.102
	192	-0.232	-2.145	-2.376
	194	-0.237	11.173	10.936
	196	-0.27	6.539	6.269
	198	-0.257	4.199	3.942
	200	-0.257	4.399	4.141
	202	-0.241	-1.684	-1.925
	204	-0.253	-0.061	-0.314
	206	-0.258	4.17	3.912
	208	-0.245	10.292	10.048
	210	-0.251	-2.924	-3.175
	212	-0.225	6.852	6.627
	214	-0.194	-0.18	-0.373
	216	-0.208	11.676	11.468
	218	-0.184	6.461	6.277
	220	-0.183	-1.413	-1.596
	222	-0.211	4.036	3.825
	224	-0.222	19.785	19.562
	226	-0.213	19.864	19.652
	228	-0.201	0.865	0.664
	230	-0.256	8.894	8.638
	232	-0.257	19.209	18.952
	234	-0.225	-3.053	-3.279
	236	-0.25	12.58	12.33
	238	-0.257	9.748	9.491
	240	-0.247	1.364	1.117
	242	-0.233	8.205	7.972
	244	-0.25	-1.957	-2.208
	246	-0.233	14.571	14.338
	248	-0.232	11.68	11.448
	250	-0.252	6.308	6.056
	252	-0.276	11.467	11.191
	254	-0.302	8.054	7.753
	256	-0.291	8.119	7.828
	258	-0.239	-1.688	-1.927
	260	-0.289	8.463	8.175
	262	-0.304	13.189	12.885
	264	-0.346	8.696	8.35
	266	-0.353	15.228	14.875
	268	-0.331	4.182	3.851
	270	-0.316	5.088	4.772
	272	-0.322	11.555	11.232
	274	-0.322	0.421	0.099
	276	-0.328	-1.545	-1.873
	278	-0.252	5.982	5.73
	280	-0.253	9.526	9.273
	282	-0.258	18.26	18.002
	284	-0.276	8.143	7.867
	286	-0.303	4.889	4.586
	288	-0.309	12.4	12.091
	290	-0.245	5.023	4.778
	292	-0.237	-6.688	-6.924
	294	-0.246	1.638	1.392
	296	-0.27	-0.975	-1.245
	298	-0.244	-6.079	-6.323
	300	-0.256	1.099	0.843
	302	-0.248	19.773	19.525
	304	-0.268	12.619	12.351
	306	-0.264	-6.145	-6.409
	308	-0.282	-3.892	-4.175
	310	-0.266	11.848	11.581
	312	-0.271	-1.248	-1.519
	314	-0.273	6.694	6.421
	316	-0.259	9.774	9.515
	318	-0.246	8.341	8.095
	320	-0.262	3.843	3.581
	322	-0.256	14.417	14.161
	324	-0.244	12.822	12.579
	326	-0.266	12.008	11.742
	328	-0.266	19.346	19.08
	330	-0.272	10.697	10.425
	332	-0.267	-1.879	-2.146
	334	-0.324	1.364	1.04
	336	-0.291	-0.142	-0.433
	338	-0.276	7.993	7.717
	340	-0.26	0.777	0.517
	342	-0.286	8.757	8.471
	344	-0.304	4.158	3.854
	346	-0.278	-2.831	-3.109
	348	-0.287	9.226	8.94
	350	-0.307	0.553	0.247
	352	-0.33	-10	-10.33
	354	-0.35	2.923	2.573
	356	-0.356	-0.631	-0.987
	358	-0.385	-7.074	-7.46
	360	-0.344	2.543	2.198
	362	-0.365	-0.108	-0.473
	364	-0.329	-0.676	-1.005
	366	-0.313	-6.593	-6.905
	368	-0.331	-5.064	-5.395
	370	-0.301	-9.802	-10.103
	372	-0.295	1.353	1.058
	374	-0.294	13.197	12.904
	376	-0.286	8.991	8.705
	378	-0.296	6.979	6.683
	380	-0.304	-0.167	-0.472
	382	-0.305	-8.002	-8.307
	384	-0.324	-4.024	-4.348
	386	-0.346	-11.746	-12.092
	388	-0.382	-2.363	-2.745
	390	-0.342	-10.726	-11.068
	392	-0.261	-4.029	-4.291
	394	-0.264	-14.112	-14.376
	396	-0.265	-2.747	-3.011
	398	-0.312	-1.229	-1.541
	400	-0.354	-0.578	-0.932
	402	-0.323	14.6	14.277
	404	-0.326	2.111	1.786
	406	-0.299	-3.099	-3.398
	408	-0.244	-5.976	-6.22
	410	-0.295	-7.331	-7.626
	412	-0.272	-10.11	-10.382
	414	-0.263	-15.069	-15.332
	416	-0.26	-2.621	-2.881
	418	-0.251	-10.378	-10.629
	420	-0.265	-18.511	-18.776
	422	-0.246	-8.302	-8.548
	424	-0.231	4.256	4.025
	426	-0.236	2.59	2.354
	428	-0.262	5.034	4.771
	430	-0.268	-14.221	-14.49
	432	-0.28	-3.004	-3.283
	434	-0.339	-2.601	-2.94
	436	-0.426	-4.357	-4.783
	438	-0.39	-14.631	-15.021
	440	-0.366	-12.474	-12.84
	442	-0.382	-11.8	-12.182
	444	-0.395	-4.507	-4.902
	446	-0.421	0.033	-0.389
	448	-0.467	5.654	5.187
	450	-0.401	-8.234	-8.634
	452	-0.442	-3.165	-3.607
	454	-0.396	-10.066	-10.462
	456	-0.409	-6.742	-7.151
	458	-0.341	-8.013	-8.354
	460	-0.309	-14.259	-14.568
	462	-0.266	-10.213	-10.479
	464	-0.295	-14.119	-14.414
	466	-0.383	5.866	5.482
	468	-0.33	-1.971	-2.3
	470	-0.317	5.815	5.499
	472	-0.317	-10.243	-10.559
	474	-0.294	-2.365	-2.659
	476	-0.293	-15.789	-16.082
	478	-0.315	-5.465	-5.78
	480	-0.358	-1.403	-1.76
	482	-0.385	0.524	0.138
	484	-0.38	6.694	6.314
	486	-0.41	1.097	0.687
	488	-0.439	8.539	8.099
	490	-0.39	-13.888	-14.277
	492	-0.464	13.674	13.21
	494	-0.556	1.726	1.17
	496	-0.459	0.787	0.328
	498	-0.502	2.956	2.455
	500	-0.447	-6.053	-6.499
	502	-0.432	1.522	1.09
	504	-0.538	-5.824	-6.362
	506	-0.548	26.065	25.517
	508	-0.454	6.807	6.353
	510	-0.482	26.775	26.292
	512	-0.449	10.981	10.532
	514	-0.414	10.645	10.231
	516	-0.37	3.271	2.902
	518	-0.375	-0.262	-0.637
	520	-0.33	7.112	6.781
	522	-0.306	7.106	6.8
	524	-0.308	8.341	8.033
	526	-0.333	2.625	2.293
	528	-0.32	15.635	15.315
	530	-0.288	5.821	5.533
	532	-0.251	-4.364	-4.615
	534	-0.268	9.122	8.854
	536	-0.265	-4.764	-5.028
	538	-0.25	-6.44	-6.691
	540	-0.224	-4.679	-4.903
	542	-0.238	5.413	5.175
	544	-0.22	-1.649	-1.868
	546	-0.223	1.763	1.54
	548	-0.27	13.878	13.608
	550	-0.279	8.898	8.619
	552	-0.276	28.655	28.379
	554	-0.229	3.436	3.207
	556	-0.251	7.19	6.939
	558	-0.202	2.988	2.786
	560	-0.184	-0.645	-0.829
	562	-0.192	0.2	0.008
	564	-0.218	1.966	1.747
	566	-0.232	-1.478	-1.71
	568	-0.24	9.116	8.877
	570	-0.252	10.756	10.504
	572	-0.249	10.895	10.645
	574	-0.26	6.061	5.801
	576	-0.263	11.376	11.114
	578	-0.252	17.054	16.802
	580	-0.228	3.226	2.998
	582	-0.24	11.642	11.401
	584	-0.216	2.087	1.871
	586	-0.198	9.678	9.48
	588	-0.207	16.753	16.546
	590	-0.213	20.61	20.397
	592	-0.209	25.125	24.916
	594	-0.232	27.488	27.256
	596	-0.213	-0.003	-0.217
	598	-0.263	22.118	21.856
	600	-0.217	20.394	20.177
	602	-0.212	29.638	29.426
	604	-0.202	27.645	27.443
	606	-0.212	22.26	22.048
	608	-0.203	22.39	22.187
	610	-0.212	28.772	28.56
	612	-0.203	26.027	25.825
	614	-0.206	23.817	23.611
	616	-0.206	23.384	23.178
	618	-0.203	22.087	21.884
	620	-0.187	17.049	16.862
	622	-0.195	16.801	16.606
	624	-0.189	13.483	13.294
	626	-0.172	13.42	13.248
	628	-0.136	10.712	10.576
	630	-0.137	15.205	15.067
	632	-0.146	11.346	11.199
	634	-0.153	17.218	17.065
	636	-0.152	12.632	12.48
	638	-0.151	11.256	11.105
	640	-0.136	9.379	9.243
	642	-0.14	2.66	2.52
	644	-0.137	1.087	0.949
	646	-0.127	8.345	8.218
	648	-0.123	13.137	13.014
	650	-0.134	14.677	14.543
	652	-0.143	7.09	6.947
	654	-0.132	15.163	15.031
	656	-0.137	7.779	7.642
	658	-0.122	9.62	9.498
	660	-0.125	0.775	0.65
	662	-0.115	2.639	2.525
	664	-0.113	7.702	7.588
	666	-0.113	0.593	0.48
	668	-0.112	4.257	4.144
	670	-0.127	3.518	3.391
	672	-0.145	8.174	8.029
	674	-0.133	9.911	9.778
	676	-0.13	16.689	16.559
	678	-0.118	0.607	0.489
	680	-0.111	12.081	11.97
	682	-0.108	3.792	3.684
	684	-0.113	5.582	5.469
	686	-0.118	8.824	8.706
	688	-0.121	7.705	7.584
	690	-0.118	-0.724	-0.841
	692	-0.11	-0.54	-0.65
	694	-0.119	9.047	8.928
	696	-0.114	6.762	6.647
	698	-0.105	-2.97	-3.075
	700	-0.097	-4.402	-4.499
	702	-0.099	4.672	4.573
	704	-0.094	2.327	2.233
	706	-0.095	-1.642	-1.737
	708	-0.088	9.038	8.95
	710	-0.089	10.765	10.676
	712	-0.085	1.816	1.731
	714	-0.083	3.906	3.823
	716	-0.082	5.644	5.562
	718	-0.086	3.737	3.651
	720	-0.087	6.113	6.026
	722	-0.086	7.552	7.466
	724	-0.092	5.901	5.808
	726	-0.091	11.37	11.279
	728	-0.089	2.583	2.494
	730	-0.1	-1.525	-1.625
	732	-0.089	-10.704	-10.793
	734	-0.088	-8.283	-8.372
	736	-0.083	-2.886	-2.968
	738	-0.077	-8.72	-8.797
	740	-0.073	-7.88	-7.953
	742	-0.073	-4.34	-4.413
	744	-0.071	1.078	1.007
	746	-0.074	1.593	1.519
	748	-0.074	-1.006	-1.08
	750	-0.078	0.773	0.695
	752	-0.075	-0.554	-0.63
	754	-0.069	-3.216	-3.285
	756	-0.066	7.06	6.995
	758	-0.068	1.135	1.067
	760	-0.07	-6.749	-6.819
	762	-0.07	-1.562	-1.632
	764	-0.077	6.087	6.011
	766	-0.067	1.247	1.18
	768	-0.069	9.12	9.051
	770	-0.069	4.268	4.199
	772	-0.072	0.898	0.826
	774	-0.074	0.456	0.382
	776	-0.078	5.414	5.336
	778	-0.069	2.259	2.191
	780	-0.069	-2.55	-2.619
	782	-0.068	1.411	1.343
	784	-0.065	0.264	0.198
	786	-0.064	-1.908	-1.972
	788	-0.061	2.281	2.22
	790	-0.061	3.825	3.763
	792	-0.063	11.263	11.2
	794	-0.067	-0.822	-0.889
	796	-0.047	-5.096	-5.143
	798	-0.046	-4.234	-4.28
	800	-0.06	0.433	0.373
	802	-0.025	-7.552	-7.578
	804	-0.043	-0.089	-0.132
	806	-0.041	2.552	2.511
	808	-0.035	1.564	1.529
	810	-0.023	3.34	3.317
	812	-0.023	-1.319	-1.342
	814	-0.037	3.25	3.213
	816	-0.041	-5.556	-5.597
	818	-0.024	-4.27	-4.294
	820	-0.022	2.847	2.826
	822	-0.022	-3.481	-3.502
	824	-0.043	5.432	5.388
	826	-0.022	2.972	2.95
	828	-0.021	3.095	3.074
	830	-0.021	1.709	1.688
	832	-0.021	2.559	2.538
	834	-0.021	2.571	2.55
	836	-0.021	-1.463	-1.483
	838	-0.021	-0.173	-0.194
	840	-0.02	-0.273	-0.293
	842	-0.02	0.829	0.809
	844	-0.02	2.998	2.977
	846	-0.048	3.564	3.516
	848	-0.02	3.025	3.005
	850	-0.02	1.159	1.139
	852	-0.02	-1.594	-1.614
	854	-0.022	-5.474	-5.496
	856	-0.02	2.588	2.568
	858	-0.02	-2.335	-2.355
	860	-0.02	-0.426	-0.446
	862	-0.056	-2.091	-2.147
	864	-0.02	-3.415	-3.434
	866	-0.021	-3.003	-3.024
	868	-0.021	3.298	3.277
	870	-0.052	7.216	7.164
	872	-0.056	3.568	3.512
	874	-0.058	4.826	4.768
	876	-0.057	3.493	3.436
	878	-0.052	-0.27	-0.321
	880	-0.055	0.971	0.917
	882	-0.058	1.154	1.097
	884	-0.058	2.907	2.849
	886	-0.057	5.176	5.119
	888	-0.056	-3.373	-3.429
	890	-0.052	1.977	1.925
	892	-0.053	0.064	0.011
	894	-0.047	3.044	2.997
	896	-0.048	5.759	5.711
	898	-0.023	-0.23	-0.253
	900	-0.047	9.695	9.648
	902	-0.024	-2.659	-2.682
	904	-0.042	6.151	6.109
	906	-0.046	1.287	1.242
	908	-0.022	-3.435	-3.457
	910	-0.025	-4.441	-4.466
	912	-0.042	3.849	3.806
	914	-0.043	3.46	3.417
	916	-0.043	-1.147	-1.189
	918	-0.046	-2.264	-2.31
	920	-0.023	-3.039	-3.062
	922	-0.045	1.673	1.629
	924	-0.022	-2.508	-2.53
	926	-0.022	-3.25	-3.272
	928	-0.05	-3.032	-3.082
	930	-0.05	0.639	0.589
	932	-0.069	4.402	4.333
	934	-0.072	1.807	1.735
	936	-0.051	-2.207	-2.258
	938	-0.055	0.598	0.543
	940	-0.051	-7.015	-7.066
	942	-0.053	-5.888	-5.941
	944	-0.055	-5.483	-5.538
	946	-0.058	-6.352	-6.409
	948	-0.059	-3.598	-3.657
	950	-0.064	1.11	1.046
	952	-0.055	1.325	1.27
	954	-0.057	8.65	8.593
	956	-0.056	-2.33	-2.386
	958	-0.055	-6.047	-6.102
	960	-0.049	-0.116	-0.165
	962	-0.023	-1.783	-1.806
	964	-0.052	4.728	4.676
	966	-0.053	2.019	1.966
	968	-0.054	6.884	6.83
	970	-0.056	-0.803	-0.859
	972	-0.055	8.756	8.701
	974	-0.051	-3.364	-3.415
	976	-0.047	1.416	1.368
	978	-0.051	-0.223	-0.274
	980	-0.054	-6.857	-6.911
	982	-0.051	-4.066	-4.117
	984	-0.047	-4.954	-5.001
	986	-0.049	-2.772	-2.821
	988	-0.047	-4.419	-4.466
	990	-0.042	-2.392	-2.435
	992	-0.041	-5.672	-5.713
	994	-0.044	-0.917	-0.961
	996	-0.04	-1.995	-2.035
	998	-0.044	-5.591	-5.635
	1000	-0.044	-1.448	-1.492
	1002	-0.045	-4.284	-4.329
	1004	-0.046	6.999	6.954
	1006	-0.043	-7.081	-7.124
	1008	-0.044	-1.774	-1.818
	1010	-0.043	0.325	0.282
	1012	-0.041	1.228	1.186
	1014	-0.043	-3.767	-3.81
	1016	-0.043	0.833	0.79
	1018	-0.023	-13.073	-13.096
	1020	-0.023	-11.044	-11.067
	1022	-0.04	-1.128	-1.168
	1024	-0.023	-10.056	-10.079
	1026	-0.022	-11.326	-11.348
	1028	-0.022	-9.327	-9.349
	1030	-0.022	-5.392	-5.415
	1032	-0.022	-0.293	-0.314
	1034	-0.022	-7.841	-7.863
	1036	-0.022	-11.083	-11.105
	1038	-0.022	-6.905	-6.927
	1040	-0.022	-10.417	-10.439
	1042	-0.022	-6.556	-6.578
	1044	-0.022	-10.936	-10.958
	1046	-0.022	-14.709	-14.73
	1048	-0.022	-8.495	-8.517
	1050	-0.023	-11.272	-11.296
	1052	-0.023	-6.931	-6.954
	1054	-0.022	-3.746	-3.768
	1056	-0.022	-3.03	-3.051
	1058	-0.022	-8.076	-8.098
	1060	-0.036	2.222	2.185
	1062	-0.038	-3.262	-3.3
	1064	-0.038	0.169	0.131
	1066	-0.041	-0.209	-0.251
	1068	-0.041	7.204	7.163
	1070	-0.041	3.73	3.69
	1072	-0.023	-4.843	-4.866
	1074	-0.022	-7.023	-7.045
	1076	-0.023	-9.532	-9.556
	1078	-0.022	-3.663	-3.686
	1080	-0.023	-4.907	-4.93
	1082	-0.023	-3.735	-3.759
	1084	-0.023	-4.71	-4.733
	1086	-0.022	-9.976	-9.999
	1088	-0.023	-6.375	-6.398
	1090	-0.036	3.112	3.076
	1092	-0.036	6.437	6.401
	1094	-0.037	3.613	3.576
	1096	-0.037	-2.324	-2.361
	1098	-0.036	-2.035	-2.071
	1100	-0.037	-1.815	-1.852
	1102	-0.035	-2.763	-2.799
	1104	-0.034	5.597	5.563
	1106	-0.036	1.212	1.176
	1108	-0.036	-0.136	-0.173
	1110	-0.037	-0.869	-0.906
	1112	-0.04	0.548	0.509
	1114	-0.037	-2.554	-2.591
	1116	-0.037	-5.787	-5.825
	1118	-0.062	3.211	3.149
	1120	-0.057	-2.405	-2.462
	1122	-0.057	-2.637	-2.694
	1124	-0.061	6.119	6.058
	1126	-0.064	3.849	3.785
	1128	-0.064	2.327	2.262
	1130	-0.061	5.618	5.557
	1132	-0.063	3.952	3.889
	1134	-0.062	4.246	4.184
	1136	-0.067	14.539	14.471
	1138	-0.066	11.875	11.809
	1140	-0.046	-5.052	-5.097
	1142	-0.046	-4.101	-4.147
	1144	-0.045	-3.688	-3.733
	1146	-0.042	3.411	3.369
	1148	-0.042	-1.068	-1.11
	1150	-0.042	0.344	0.302
	1152	-0.039	-1.461	-1.5
	1154	-0.034	0.425	0.391
	1156	-0.045	8.459	8.415
	1158	-0.034	-1.87	-1.903
	1160	-0.046	-0.079	-0.125
	1162	-0.048	12.165	12.117
	1164	-0.049	5.597	5.548
	1166	-0.047	-0.517	-0.564
	1168	-0.047	3.034	2.986
	1170	-0.05	3.275	3.225
	1172	-0.052	1.899	1.847
	1174	-0.052	1.619	1.567
	1176	-0.057	8.105	8.048
	1178	-0.059	6.138	6.08
	1180	-0.059	6.761	6.702
	1182	-0.063	9.351	9.287
	1184	-0.062	10.065	10.003
	1186	-0.06	7.62	7.56
	1188	-0.058	5.66	5.602
	1190	-0.058	12.737	12.678
	1192	-0.057	10.481	10.424
	1194	-0.058	9.362	9.304
	1196	-0.056	6.096	6.039
	1198	-0.054	5.28	5.226
	1200	-0.051	6.523	6.472
	1202	-0.054	5.564	5.51
	1204	-0.054	5.817	5.763
	1206	-0.053	5.038	4.986
	1208	-0.05	-2.914	-2.964
	1210	-0.049	5.396	5.347
	1212	-0.049	5.473	5.424
	1214	-0.051	0.382	0.331
	1216	-0.052	0.729	0.678
	1218	-0.054	-6.434	-6.488
	1220	-0.056	4.758	4.702
	1222	-0.054	-4.642	-4.696
	1224	-0.056	3.564	3.508
	1226	-0.056	0.269	0.213
	1228	-0.057	1.248	1.19
	1230	-0.058	-0.772	-0.829
	1232	-0.057	10.663	10.607
	1234	-0.059	6.808	6.749
	1236	-0.057	4.571	4.514
	1238	-0.056	-0.262	-0.317
	1240	-0.058	-1.595	-1.653
	1242	-0.056	4.248	4.193
	1244	-0.052	3.689	3.637
	1246	-0.051	-3.087	-3.137
	1248	-0.052	-0.662	-0.714
	1250	-0.053	2.094	2.042
	1252	-0.052	-5.079	-5.131
	1254	-0.051	2.716	2.664
	1256	-0.054	6.113	6.059
	1258	-0.057	-1.606	-1.662
	1260	-0.057	2.443	2.385
	1262	-0.052	-6.843	-6.895
	1264	-0.052	2.026	1.974
	1266	-0.054	5.851	5.797
	1268	-0.054	3.469	3.414
	1270	-0.055	0.45	0.395
	1272	-0.055	3.393	3.338
	1274	-0.052	1.83	1.779
	1276	-0.054	-2.911	-2.965
	1278	-0.055	-2.106	-2.161
	1280	-0.053	-1.213	-1.267
	1282	-0.053	1.45	1.397
	1284	-0.054	-2.272	-2.326
	1286	-0.057	4.003	3.947
	1288	-0.057	-11.723	-11.78
	1290	-0.058	2.627	2.569
	1292	-0.055	5.715	5.659
	1294	-0.057	0.893	0.836
	1296	-0.059	3.011	2.953
	1298	-0.059	1.058	1
	1300	-0.061	5.998	5.938
	1302	-0.062	7.644	7.582
	1304	-0.062	2.282	2.22
	1306	-0.061	8.845	8.784
	1308	-0.068	-4.008	-4.076
	1310	-0.063	11.208	11.145
	1312	-0.068	4.165	4.097
	1314	-0.068	6.862	6.794
	1316	-0.069	8.428	8.359
	1318	-0.07	-0.517	-0.587
	1320	-0.069	4.766	4.697
	1322	-0.065	3.183	3.118
	1324	-0.073	4.393	4.32
	1326	-0.074	4.411	4.337
	1328	-0.073	-9.261	-9.334
	1330	-0.067	-2.663	-2.731
	1332	-0.073	-2.278	-2.351
	1334	-0.072	0.059	-0.014
	1336	-0.065	1.123	1.058
	1338	-0.072	5.007	4.935
	1340	-0.05	-8.897	-8.947
	1342	-0.074	-14.573	-14.647
	1344	-0.074	-13.353	-13.427
	1346	-0.068	5.795	5.727
	1348	-0.047	6.611	6.565
	1350	-0.043	3.979	3.936
	1352	-0.044	4.092	4.049
	1354	-0.045	-9.939	-9.985
	1356	-0.047	1.605	1.559
	1358	-0.066	1.047	0.981
	1360	-0.07	3.525	3.455
	1362	-0.046	-4.366	-4.412
	1364	-0.048	-3.389	-3.437
	1366	-0.047	0.977	0.93
	1368	-0.065	0.11	0.045
	1370	-0.047	-9.549	-9.596
	1372	-0.046	-0.151	-0.197
	1374	-0.046	-3.762	-3.808
	1376	-0.047	4.314	4.267
	1378	-0.046	3.02	2.974
	1380	-0.046	-4.99	-5.037
	1382	-0.048	3.233	3.185
	1384	-0.052	1.662	1.61
	1386	-0.052	-10.427	-10.479
	1388	-0.055	-3.385	-3.44
	1390	-0.053	-8.417	-8.469
	1392	-0.052	-4.079	-4.131
	1394	-0.049	-10.833	-10.882
	1396	-0.051	-3.711	-3.762
	1398	-0.053	-5.484	-5.537
	1400	-0.052	-5.439	-5.491
	1402	-0.055	-1.263	-1.318
	1404	-0.057	-2.155	-2.211
	1406	-0.056	1.671	1.615
	1408	-0.052	-2.566	-2.618
	1410	-0.055	4.953	4.898
	1412	-0.054	1.014	0.959
	1414	-0.055	9.423	9.368
	1416	-0.053	-5.823	-5.876
	1418	-0.051	-2.33	-2.381
	1420	-0.05	1.507	1.457
	1422	-0.045	-2.862	-2.908
	1424	-0.047	-13.725	-13.772
	1426	-0.046	-6.373	-6.419
	1428	-0.045	-1.317	-1.362
	1430	-0.044	-1.37	-1.414
	1432	-0.045	-5.442	-5.487
	1434	-0.045	-6.365	-6.41
	1436	-0.045	2.042	1.997
	1438	-0.045	0.46	0.415
	1440	-0.049	-1.829	-1.877
	1442	-0.053	1.763	1.71
	1444	-0.053	-7.12	-7.174
	1446	-0.05	-2.551	-2.601
	1448	-0.051	-1.35	-1.401
	1450	-0.051	-0.424	-0.475
	1452	-0.053	-0.014	-0.066
	1454	-0.053	-3.734	-3.787
	1456	-0.054	-3.798	-3.852
	1458	-0.053	-0.439	-0.492
	1460	-0.057	0.674	0.617
	1462	-0.059	2.541	2.482
	1464	-0.057	-1.613	-1.67
	1466	-0.059	-3.524	-3.582
	1468	-0.058	-8.392	-8.45
	1470	-0.06	-6.468	-6.527
	1472	-0.057	-0.4	-0.457
	1474	-0.058	-5.762	-5.82
	1476	-0.057	-0.356	-0.414
	1478	-0.057	2.532	2.474
	1480	-0.06	2.939	2.879
	1482	-0.059	-6.08	-6.139
	1484	-0.06	1.167	1.107
	1486	-0.058	-4.701	-4.759
	1488	-0.056	1.436	1.379
	1490	-0.056	9.37	9.315
	1492	-0.06	5.858	5.798
	1494	-0.057	11.023	10.966
	1496	-0.058	17.042	16.985
	1498	-0.052	4.426	4.375
	1500	-0.052	9.696	9.644
	1502	-0.053	-0.998	-1.051
	1504	-0.054	-0.395	-0.449
	1506	-0.053	-2.433	-2.486
	1508	-0.054	2.962	2.908
	1510	-0.055	2.443	2.388
	1512	-0.057	-3.269	-3.327
	1514	-0.056	1.982	1.926
	1516	-0.056	2.757	2.701
	1518	-0.052	-2.56	-2.612
	1520	-0.052	-1.263	-1.315
	1522	-0.055	4.592	4.537
	1524	-0.054	5.829	5.775
	1526	-0.058	-1.234	-1.292
	1528	-0.056	3.734	3.679
	1530	-0.055	1.017	0.962
	1532	-0.053	-0.992	-1.046
	1534	-0.054	-0.786	-0.84
	1536	-0.052	1.261	1.21
	1538	-0.05	8.512	8.462
	1540	-0.049	3.731	3.682
	1542	-0.054	4.972	4.918
	1544	-0.054	2.255	2.201
	1546	-0.055	7.787	7.732
	1548	-0.053	8.699	8.646
	1550	-0.053	2.882	2.829
	1552	-0.053	6.912	6.859
	1554	-0.054	-2.154	-2.208
	1556	-0.052	-2.236	-2.288
	1558	-0.051	3.86	3.809
	1560	-0.051	5.543	5.491
	1562	-0.047	8.786	8.739
	1564	-0.047	7.411	7.364
	1566	-0.047	5.452	5.405
	1568	-0.05	5.991	5.941
	1570	-0.049	0.163	0.114
	1572	-0.046	-3.157	-3.203
	1574	-0.047	3.13	3.083
	1576	-0.049	3.95	3.901
	1578	-0.048	4.897	4.849
	1580	-0.048	1.888	1.839
	1582	-0.048	-2.951	-2.999
	1584	-0.049	8.125	8.076
	1586	-0.049	-0.305	-0.354
	1588	-0.051	0.685	0.634
	1590	-0.051	-1.288	-1.339
	1592	-0.052	-1.435	-1.486
	1594	-0.05	6.672	6.622
	1596	-0.049	-3.637	-3.686
	1598	-0.049	6.653	6.605
	1600	-0.049	6.189	6.14
	1602	-0.049	4.879	4.83
	1604	-0.048	0.656	0.608
	1606	-0.047	8.599	8.552
	1608	-0.047	7.529	7.482
	1610	-0.047	9.847	9.799
	1612	-0.048	12.238	12.19
	1614	-0.048	8.381	8.334
	1616	-0.047	8.002	7.955
	1618	-0.047	7.592	7.545
	1620	-0.047	3.733	3.686
	1622	-0.046	3.973	3.928
	1624	-0.044	4.392	4.348
	1626	-0.044	-2.89	-2.934
	1628	-0.044	6.857	6.814
	1630	-0.045	8.105	8.06
	1632	-0.044	3.71	3.666
	1634	-0.045	1.545	1.5
	1636	-0.047	5.395	5.348
	1638	-0.046	6.063	6.017
	1640	-0.048	4.196	4.148
	1642	-0.049	5.852	5.803
	1644	-0.049	4.402	4.354
	1646	-0.051	5.334	5.283
	1648	-0.051	10.407	10.356
	1650	-0.053	9.814	9.76
	1652	-0.055	6.894	6.839
	1654	-0.054	5.401	5.347
	1656	-0.056	5.808	5.753
	1658	-0.055	10.571	10.515
	1660	-0.053	2.005	1.952
	1662	-0.056	7.963	7.906
	1664	-0.054	13.899	13.846
	1666	-0.056	-0.028	-0.084
	1668	-0.056	2.09	2.034
	1670	-0.056	0.686	0.629
	1672	-0.058	7.551	7.493
	1674	-0.055	9.39	9.334
	1676	-0.054	12.552	12.498
	1678	-0.052	10.933	10.881
	1680	-0.054	6.835	6.782
	1682	-0.051	7.857	7.806
	1684	-0.052	12.778	12.726
	1686	-0.052	15.633	15.581
	1688	-0.052	1.657	1.606
	1690	-0.052	3.696	3.643
	1692	-0.051	2.152	2.101
	1694	-0.051	5.477	5.426
	1696	-0.052	6.94	6.888
	1698	-0.053	8.618	8.565
	1700	-0.054	10.546	10.492
	1702	-0.053	11.867	11.814
	1704	-0.054	3.363	3.309
	1706	-0.056	5.408	5.352
	1708	-0.055	16.752	16.696
	1710	-0.056	12.904	12.848
	1712	-0.057	6.362	6.305
	1714	-0.059	2.718	2.659
	1716	-0.061	9.499	9.438
	1718	-0.064	12.839	12.775
	1720	-0.064	11.171	11.107
	1722	-0.062	10.594	10.531
	1724	-0.061	14.312	14.252
	1726	-0.06	8.556	8.497
	1728	-0.063	14.663	14.6
	1730	-0.059	14.239	14.18
	1732	-0.057	13.561	13.503
	1734	-0.056	18.774	18.719
	1736	-0.057	9.486	9.429
	1738	-0.056	10.597	10.542
	1740	-0.06	11.553	11.493
	1742	-0.062	6.579	6.517
	1744	-0.06	12.022	11.962
	1746	-0.06	8.739	8.679
	1748	-0.058	13.184	13.126
	1750	-0.06	10.254	10.194
	1752	-0.062	14.364	14.302
	1754	-0.061	8.325	8.264
	1756	-0.057	5.519	5.462
	1758	-0.055	9.138	9.084
	1760	-0.056	12.472	12.416
	1762	-0.059	13.746	13.687
	1764	-0.06	6.952	6.891
	1766	-0.06	9.978	9.918
	1768	-0.056	10.28	10.224
	1770	-0.058	2.174	2.116
	1772	-0.057	18.099	18.042
	1774	-0.061	9.735	9.674
	1776	-0.061	12.595	12.534
	1778	-0.059	3.595	3.536
	1780	-0.058	6.235	6.177
	1782	-0.056	5.017	4.961
	1784	-0.056	3.848	3.791
	1786	-0.06	8.905	8.845
	1788	-0.057	10.093	10.036
	1790	-0.057	7.412	7.354
	1792	-0.058	3.679	3.621
	1794	-0.055	7.112	7.058
	1796	-0.053	6.326	6.273
	1798	-0.052	4.226	4.174
	1800	-0.054	7.862	7.808
	1802	-0.055	15.047	14.991
	1804	-0.057	11.874	11.817
	1806	-0.06	9.113	9.054
	1808	-0.06	14.899	14.839
	1810	-0.057	3.408	3.35
	1812	-0.058	8.973	8.915
	1814	-0.06	4.461	4.401
	1816	-0.058	4.126	4.068
	1818	-0.058	2.404	2.346
	1820	-0.057	4.851	4.793
	1822	-0.058	-0.348	-0.406
	1824	-0.061	4.884	4.823
	1826	-0.062	7.764	7.702
	1828	-0.061	3.613	3.552
	1830	-0.059	2.917	2.859
	1832	-0.057	11.104	11.047
	1834	-0.058	14.499	14.441
	1836	-0.066	-6.499	-6.565
	1838	-0.066	-1.697	-1.763
	1840	-0.068	-0.952	-1.02
	1842	-0.067	-0.072	-0.138
	1844	-0.063	0.577	0.514
	1846	-0.059	8.974	8.915
	1848	-0.057	8.196	8.139
	1850	-0.055	10.106	10.05
	1852	-0.059	10.825	10.766
	1854	-0.057	7.707	7.65
	1856	-0.058	7.663	7.605
	1858	-0.052	17.703	17.651
	1860	-0.051	18.782	18.732
	1862	-0.051	13.163	13.112
	1864	-0.053	6.388	6.335
	1866	-0.054	11.909	11.855
	1868	-0.056	8.737	8.681
	1870	-0.052	7.019	6.967
	1872	-0.049	8.095	8.047
	1874	-0.047	2.373	2.326
	1876	-0.051	3.361	3.31
	1878	-0.051	5.514	5.462
	1880	-0.046	1.433	1.387
	1882	-0.049	11.865	11.816
	1884	-0.05	9.142	9.092
	1886	-0.048	12.856	12.808
	1888	-0.048	11.361	11.313
	1890	-0.049	11.18	11.132
	1892	-0.051	15.909	15.859
	1894	-0.051	7.218	7.167
	1896	-0.05	9.575	9.526
	1898	-0.05	8.51	8.46
	1900	-0.047	4.557	4.51
	1902	-0.047	9.101	9.054
	1904	-0.048	12.198	12.15
	1906	-0.046	13.664	13.618
	1908	-0.046	7.516	7.47
	1910	-0.047	8.137	8.09
	1912	-0.047	2.51	2.464
	1914	-0.048	9.915	9.866
	1916	-0.048	13.614	13.566
	1918	-0.045	1.209	1.164
	1920	-0.045	3.475	3.429
	1922	-0.046	10.313	10.267
	1924	-0.044	11.173	11.129
	1926	-0.043	0.253	0.21
	1928	-0.044	10.923	10.879
	1930	-0.043	2.194	2.151
	1932	-0.042	4.043	4.001
	1934	-0.043	7.691	7.649
	1936	-0.045	8.389	8.344
	1938	-0.045	4.942	4.898
	1940	-0.044	2.984	2.939
	1942	-0.045	5.867	5.822
	1944	-0.059	0.945	0.887
	1946	-0.055	-6.78	-6.835
	1948	-0.056	2.059	2.003
	1950	-0.044	10.372	10.328
	1952	-0.044	8.655	8.612
	1954	-0.042	5.366	5.323
	1956	-0.044	7.706	7.661
	1958	-0.045	11.674	11.63
	1960	-0.041	2.841	2.799
	1962	-0.046	5.018	4.972
	1964	-0.043	6.141	6.098
	1966	-0.042	6.854	6.812
	1968	-0.042	3.755	3.713
	1970	-0.047	9.348	9.301
	1972	-0.049	8.609	8.56
	1974	-0.066	7.419	7.353
	1976	-0.067	4.056	3.988
	1978	-0.071	5.264	5.193
	1980	-0.071	8.835	8.763
	1982	-0.07	-4.42	-4.49
	1984	-0.081	10.533	10.452
	1986	-0.077	5.892	5.816
	1988	-0.075	1.093	1.018
	1990	-0.075	-2.107	-2.181
	1992	-0.075	7.85	7.775
	1994	-0.075	6.479	6.404
	1996	-0.076	13.04	12.964
	1998	-0.079	12.874	12.795
	2000	-0.078	11.944	11.865
	2002	-0.081	12.007	11.926
	2004	-0.09	15.369	15.279
	2006	-0.089	10.646	10.557
	2008	-0.094	14.403	14.309
	2010	-0.09	14.85	14.76
	2012	-0.096	11.507	11.411
	2014	-0.098	9.317	9.219
	2016	-0.103	7.362	7.259
	2018	-0.11	10.446	10.335
	2020	-0.105	5.462	5.358
	2022	-0.101	7.439	7.339
	2024	-0.103	-0.132	-0.235
	2026	-0.104	1.279	1.175
	2028	-0.099	6.772	6.673
	2030	-0.104	-3.643	-3.747
	2032	-0.112	-0.03	-0.142
	2034	-0.109	15.339	15.23
	2036	-0.116	-2.918	-3.034
	2038	-0.118	7.274	7.156
	2040	-0.122	5.41	5.288
	2042	-0.121	8.369	8.248
	2044	-0.119	0.632	0.513
	2046	-0.12	7.538	7.418
	2048	-0.114	-3.592	-3.706
	2050	-0.092	10.004	9.912
	2052	-0.105	11.204	11.099
	2054	-0.104	6.27	6.167
	2056	-0.122	0.076	-0.046
	2058	-0.125	10.05	9.926
	2060	-0.122	4.298	4.176
	2062	-0.127	-2.384	-2.51
	2064	-0.135	2.919	2.784
	2066	-0.138	3.24	3.103
	2068	-0.138	1.777	1.639
	2070	-0.132	9.113	8.981
	2072	-0.138	8.035	7.897
	2074	-0.122	11.496	11.374
	2076	-0.12	21.279	21.159
	2078	-0.115	24.116	24.001
	2080	-0.109	9.491	9.381
	2082	-0.109	5.746	5.636
	2084	-0.102	8.75	8.648
	2086	-0.106	7.757	7.651
	2088	-0.104	7.227	7.124
	2090	-0.1	1.308	1.208
	2092	-0.099	6.945	6.846
	2094	-0.099	10.995	10.896
	2096	-0.094	11.318	11.224
	2098	-0.094	11.149	11.055
	2100	-0.129	5.959	5.83
	2102	-0.096	7.242	7.146
	2104	-0.095	11.42	11.324
	2106	-0.097	11.374	11.278
	2108	-0.095	9.271	9.176
	2110	-0.1	3.213	3.113
	2112	-0.097	4.892	4.795
	2114	-0.098	15.223	15.125
	2116	-0.099	17.797	17.699
	2118	-0.093	18.723	18.629
	2120	-0.091	1.979	1.888
	2122	-0.087	12.004	11.917
	2124	-0.088	8.854	8.766
	2126	-0.091	11.78	11.689
	2128	-0.089	13.091	13.002
	2130	-0.064	6.064	6
	2132	-0.077	12.649	12.572
	2134	-0.079	0.778	0.699
	2136	-0.087	15.112	15.025
	2138	-0.089	8.939	8.85
	2140	-0.092	18.55	18.458
	2142	-0.09	14.642	14.552
	2144	-0.097	5.582	5.485
	2146	-0.093	9.583	9.49
	2148	-0.095	7.557	7.463
	2150	-0.092	12.711	12.619
	2152	-0.093	10.354	10.262
	2154	-0.09	11.297	11.207
	2156	-0.096	17.257	17.161
	2158	-0.092	8.227	8.135
	2160	-0.09	0.523	0.433
	2162	-0.094	15.593	15.499
	2164	-0.094	13.163	13.068
	2166	-0.095	6.344	6.249
	2168	-0.095	6.645	6.55
	2170	-0.094	3.34	3.246
	2172	-0.092	2.746	2.654
	2174	-0.083	-4.735	-4.818
	2176	-0.092	1.082	0.99
	2178	-0.09	7.945	7.855
	2180	-0.088	2.541	2.454
	2182	-0.09	8.254	8.164
	2184	-0.092	5.512	5.421
	2186	-0.091	4.438	4.347
	2188	-0.096	0.042	-0.054
	2190	-0.101	-1.203	-1.304
	2192	-0.1	4.469	4.369
	2194	-0.102	-2.684	-2.786
	2196	-0.101	0.338	0.236
	2198	-0.091	0.996	0.906
	2200	-0.086	-3.546	-3.632
	2202	-0.093	-3.589	-3.683
	2204	-0.092	6.334	6.242
	2206	-0.095	-4.06	-4.155
	2208	-0.094	-0.135	-0.229
	2210	-0.094	-4.391	-4.485
	2212	-0.092	10.192	10.1
	2214	-0.094	3.418	3.324
	2216	-0.097	-0.132	-0.229
	2218	-0.098	7.568	7.47
	2220	-0.097	7.443	7.346
	2222	-0.102	14.543	14.442
	2224	-0.105	8.426	8.32
	2226	-0.101	3.711	3.61
	2228	-0.102	7.423	7.321
	2230	-0.104	2.002	1.898
	2232	-0.103	9.749	9.646
	2234	-0.103	15.906	15.804
	2236	-0.104	11.765	11.661
	2238	-0.106	7.186	7.081
	2240	-0.1	11.804	11.704
	2242	-0.101	19.342	19.242
	2244	-0.09	9.255	9.165
	2246	-0.095	6.144	6.048
	2248	-0.102	8.882	8.78
	2250	-0.091	6.702	6.611
	2252	-0.092	9.185	9.093
	2254	-0.091	10.389	10.298
	2256	-0.093	8.435	8.342
	2258	-0.089	13.327	13.237
	2260	-0.082	20.449	20.367
	2262	-0.092	16.343	16.251
	2264	-0.097	12.249	12.152
	2266	-0.098	11.322	11.223
	2268	-0.1	13.41	13.31
	2270	-0.099	15.535	15.436
	2272	-0.097	7.786	7.688
	2274	-0.097	18.784	18.687
	2276	-0.104	9.685	9.581
	2278	-0.104	9.739	9.636
	2280	-0.102	14.698	14.596
	2282	-0.106	13.52	13.415
	2284	-0.106	10.148	10.042
	2286	-0.105	16.753	16.648
	2288	-0.102	17.328	17.226
	2290	-0.104	9.396	9.293
	2292	-0.101	17.089	16.988
	2294	-0.102	1.738	1.636
	2296	-0.106	8.297	8.191
	2298	-0.108	8.773	8.665
	2300	-0.109	2.992	2.882
	2302	-0.113	5.367	5.253
	2304	-0.111	4.949	4.839
	2306	-0.107	6.388	6.281
	2308	-0.105	7.795	7.689
	2310	-0.103	3.297	3.193
	2312	-0.112	0.76	0.648
	2314	-0.115	2.497	2.381
	2316	-0.1	2.33	2.23
	2318	-0.096	4.782	4.687
	2320	-0.094	13.958	13.865
	2322	-0.096	9.026	8.93
	2324	-0.097	7.618	7.521
	2326	-0.099	8.928	8.83
	2328	-0.1	13.809	13.709
	2330	-0.099	4.896	4.796
	2332	-0.107	8.776	8.669
	2334	-0.112	6.979	6.868
	2336	-0.105	8.263	8.159
	2338	-0.109	3.889	3.78
	2340	-0.105	5.958	5.853
	2342	-0.097	10.308	10.211
	2344	-0.098	9.07	8.971
	2346	-0.092	6.194	6.102
	2348	-0.094	5.895	5.801
	2350	-0.09	-2.654	-2.744
	2352	-0.087	0.999	0.912
	2354	-0.085	1.891	1.806
	2356	-0.087	15.479	15.392
	2358	-0.087	18.692	18.605
	2360	-0.088	4.887	4.799
	2362	-0.089	9.853	9.763
	2364	-0.089	19.469	19.38
	2366	-0.091	8.703	8.612
	2368	-0.101	10.203	10.101
	2370	-0.106	7.491	7.385
	2372	-0.104	7.207	7.103
	2374	-0.096	8.333	8.237
	2376	-0.097	10.778	10.681
	2378	-0.097	17.489	17.392
	2380	-0.101	16.269	16.168
	2382	-0.097	5.575	5.478
	2384	-0.089	9.735	9.647
	2386	-0.086	-1.012	-1.098
	2388	-0.086	0.788	0.702
	2390	-0.085	-2.797	-2.882
	2392	-0.093	0.078	-0.015
	2394	-0.085	4.943	4.858
	2396	-0.084	0.146	0.062
	2398	-0.078	7.201	7.123
	2400	-0.073	9.45	9.377
	2402	-0.073	0.679	0.606
	2404	-0.076	13.421	13.345
	2406	-0.071	6.878	6.807
	2408	-0.072	5.295	5.224
	2410	-0.072	3.468	3.396
	2412	-0.074	1.735	1.661
	2414	-0.073	0.969	0.896
	2416	-0.073	4.072	3.999
	2418	-0.069	7.775	7.706
	2420	-0.068	2.257	2.189
	2422	-0.073	7.102	7.029
	2424	-0.069	4.67	4.601
	2426	-0.071	1.883	1.811
	2428	-0.074	8.061	7.987
	2430	-0.073	14.309	14.235
	2432	-0.073	13.644	13.571
	2434	-0.074	15.317	15.242
	2436	-0.072	14.577	14.505
	2438	-0.073	15.004	14.931
	2440	-0.073	14.828	14.755
	2442	-0.072	3.818	3.746
	2444	-0.055	12.8	12.745
	2446	-0.053	2.429	2.376
	2448	-0.067	7.057	6.989
	2450	-0.053	3.675	3.623
	2452	-0.052	7.971	7.919
	2454	-0.063	9.827	9.763
	2456	-0.05	6.301	6.251
	2458	-0.051	5.203	5.152
	2460	-0.051	15.799	15.748
	2462	-0.05	9.895	9.845
	2464	-0.051	3.677	3.626
	2466	-0.053	5.461	5.408
	2468	-0.052	7.689	7.637
	2470	-0.055	5.372	5.316
	2472	-0.053	7.47	7.417
	2474	-0.053	8.433	8.38
	2476	-0.052	11.177	11.125
	2478	-0.052	9.42	9.368
	2480	-0.05	8.505	8.455
	2482	-0.052	10.369	10.317
	2484	-0.054	5.584	5.531
	2486	-0.054	0.886	0.832
	2488	-0.053	9.736	9.684
	2490	-0.051	8.323	8.271
	2492	-0.052	12.593	12.541
	2494	-0.053	9.808	9.755
	2496	-0.054	7.269	7.216
	2498	-0.052	10.277	10.225
	2500	-0.06	16.295	16.235
	2502	-0.061	24.031	23.97
	2504	-0.064	15.554	15.49
	2506	-0.065	19.414	19.349
	2508	-0.063	14.759	14.696
	2510	-0.065	18.074	18.01
	2512	-0.067	18.324	18.257
	2514	-0.066	18.59	18.524
	2516	-0.069	20.062	19.993
	2518	-0.068	13.421	13.352
	2520	-0.07	11.993	11.923
	2522	-0.07	11.233	11.163
	2524	-0.072	11.426	11.354
	2526	-0.072	11.621	11.548
	2528	-0.071	13.548	13.477
	2530	-0.072	18.969	18.897
	2532	-0.073	16.617	16.544
	2534	-0.071	14.458	14.387
	2536	-0.069	14.729	14.66
	2538	-0.072	11.627	11.555
	2540	-0.073	16.521	16.448
	2542	-0.074	18.463	18.389
	2544	-0.075	18.616	18.541
	2546	-0.074	19.563	19.489
	2548	-0.072	17.769	17.697
	2550	-0.072	18.044	17.972
	2552	-0.072	21.278	21.206
	2554	-0.074	15.049	14.975
	2556	-0.075	12.418	12.343
	2558	-0.075	14.668	14.593
	2560	-0.076	10.206	10.13
	2562	-0.079	1.332	1.253
	2564	-0.082	-1.068	-1.15
	2566	-0.081	6.614	6.534
	2568	-0.078	-3.018	-3.095
	2570	-0.083	2.039	1.956
	2572	-0.083	-2.005	-2.087
	2574	-0.083	-6.278	-6.361
	2576	-0.081	-11.039	-11.12
	2578	-0.079	-8.084	-8.162
	2580	-0.079	-1.438	-1.516
	2582	-0.08	-5.203	-5.282
	2584	-0.078	-8.078	-8.156
	2586	-0.076	-1.624	-1.7
	2588	-0.074	-0.317	-0.391
	2590	-0.077	3.811	3.735
	2592	-0.076	-2.411	-2.487
	2594	-0.077	3.239	3.163
	2596	-0.084	-3.924	-4.008
	2598	-0.085	-3.836	-3.921
	2600	-0.085	9.111	9.027
	2602	-0.087	6.153	6.067
	2604	-0.084	10.398	10.315
	2606	-0.085	4.781	4.696
	2608	-0.09	6.566	6.476
	2610	-0.089	5.331	5.242
	2612	-0.086	1.133	1.047
	2614	-0.086	17.771	17.686
	2616	-0.087	12.927	12.84
	2618	-0.088	9.725	9.637
	2620	-0.089	7.266	7.177
	2622	-0.091	13.685	13.594
	2624	-0.091	10.815	10.725
	2626	-0.089	4.017	3.928
	2628	-0.092	12.607	12.515
	2630	-0.092	15.676	15.584
	2632	-0.089	14.998	14.908
	2634	-0.087	10.788	10.701
	2636	-0.092	11.614	11.522
	2638	-0.094	11.119	11.026
	2640	-0.095	8.712	8.617
	2642	-0.091	10.157	10.066
	2644	-0.093	17.064	16.971
	2646	-0.095	10.011	9.916
	2648	-0.091	15.344	15.253
	2650	-0.093	18.257	18.164
	2652	-0.092	20.074	19.982
	2654	-0.093	6.998	6.905
	2656	-0.092	4.975	4.883
	2658	-0.094	10.322	10.229
	2660	-0.093	14.963	14.87
	2662	-0.096	4.162	4.066
	2664	-0.093	25.531	25.438
	2666	-0.098	17.283	17.185
	2668	-0.091	19.177	19.086
	2670	-0.091	7.781	7.691
	2672	-0.095	12.697	12.602
	2674	-0.097	15.435	15.338
	2676	-0.09	13.789	13.698
	2678	-0.094	4.591	4.497
	2680	-0.094	10.701	10.607
	2682	-0.088	12.546	12.458
	2684	-0.088	14.086	13.998
	2686	-0.089	9.485	9.396
	2688	-0.087	12.456	12.369
	2690	-0.09	13.705	13.616
	2692	-0.089	12.169	12.08
	2694	-0.09	4.225	4.134
	2696	-0.087	8.103	8.015
	2698	-0.085	8.869	8.784
	2700	-0.086	11.908	11.822
	2702	-0.087	17.742	17.655
	2704	-0.086	6.16	6.075
	2706	-0.086	-0.599	-0.684
	2708	-0.087	-1.257	-1.344
	2710	-0.086	0.707	0.622
	2712	-0.085	5.166	5.081
	2714	-0.086	2.6	2.514
	2716	-0.085	10.359	10.274
	2718	-0.09	2.955	2.865
	2720	-0.092	15.455	15.363
	2722	-0.087	5.664	5.577
	2724	-0.087	-0.348	-0.435
	2726	-0.091	7.718	7.628
	2728	-0.091	2.362	2.271
	2730	-0.089	10.521	10.432
	2732	-0.086	7.413	7.327
	2734	-0.088	6.413	6.325
	2736	-0.092	7.909	7.817
	2738	-0.092	10.388	10.296
	2740	-0.095	12.708	12.613
	2742	-0.092	13.742	13.65
	2744	-0.099	12.86	12.761
	2746	-0.094	8.638	8.544
	2748	-0.096	3.004	2.908
	2750	-0.095	1.305	1.21
	2752	-0.093	5.087	4.994
	2754	-0.09	4.207	4.117
	2756	-0.091	5.678	5.587
	2758	-0.094	10.885	10.791
	2760	-0.095	14.108	14.012
	2762	-0.102	10.988	10.886
	2764	-0.1	7.6	7.5
	2766	-0.104	15.116	15.012
	2768	-0.103	17.577	17.474
	2770	-0.102	15.633	15.531
	2772	-0.11	17.317	17.207
	2774	-0.114	10.623	10.508
	2776	-0.121	18.661	18.54
	2778	-0.116	15.641	15.525
	2780	-0.123	11.11	10.988
	2782	-0.118	7.63	7.511
	2784	-0.114	6.945	6.832
	2786	-0.124	2.278	2.154
	2788	-0.135	8.589	8.453
	2790	-0.138	4.263	4.125
	2792	-0.14	12.036	11.896
	2794	-0.136	14.507	14.371
	2796	-0.139	2.047	1.908
	2798	-0.148	12.969	12.821
	2800	-0.153	29.173	29.02
	2802	-0.134	12.858	12.724
	2804	-0.136	8.49	8.353
	2806	-0.146	0.419	0.273
	2808	-0.143	4.815	4.672
	2810	-0.14	10.409	10.269
	2812	-0.132	8.121	7.99
	2814	-0.127	11.15	11.024
	2816	-0.127	8.348	8.22
	2818	-0.126	0.594	0.469
	2820	-0.126	0.809	0.683
	2822	-0.064	1.453	1.389
	2824	-0.064	1.487	1.423
	2826	-0.062	-1.556	-1.618
	2828	-0.066	-1.65	-1.716
	2830	-0.063	6.278	6.215
	2832	-0.065	-2.561	-2.626
	2834	-0.066	-3.176	-3.242
	2836	-0.063	3.004	2.941
	2838	-0.061	2.819	2.758
	2840	-0.062	2.943	2.88
	2842	-0.068	-0.59	-0.659
	2844	-0.067	0.87	0.803
	2846	-0.07	-0.195	-0.266
	2848	-0.069	1.739	1.67
	2850	-0.068	-8.778	-8.846
	2852	-0.067	-5.233	-5.299
	2854	-0.068	4.715	4.647
	2856	-0.067	3.939	3.872
	2858	-0.064	2.239	2.175
	2860	-0.065	4.05	3.985
	2862	-0.063	2.472	2.409
	2864	-0.066	3.761	3.695
	2866	-0.073	8.324	8.25
	2868	-0.074	1.893	1.818
	2870	-0.073	3.307	3.234
	2872	-0.075	-6.6	-6.674
	2874	-0.073	-8.688	-8.761
	2876	-0.072	-2.784	-2.856
	2878	-0.068	-7.574	-7.643
	2880	-0.072	-0.042	-0.114
	2882	-0.071	-3.081	-3.152
	2884	-0.071	5.352	5.28
	2886	-0.069	0.742	0.673
	2888	-0.07	-6.951	-7.021
	2890	-0.068	7.597	7.529
	2892	-0.075	-1.901	-1.977
	2894	-0.074	-3.178	-3.251
	2896	-0.074	-6.11	-6.184
	2898	-0.075	-0.451	-0.526
	2900	-0.075	3.155	3.08
	2902	-0.075	2.127	2.052
	2904	-0.079	4.297	4.218
	2906	-0.078	-2.071	-2.15
	2908	-0.079	6.943	6.864
	2910	-0.078	5.246	5.168
	2912	-0.083	7.097	7.014
	2914	-0.08	8.713	8.633
	2916	-0.085	6.369	6.284
	2918	-0.096	6.887	6.791
	2920	-0.098	10.77	10.673
	2922	-0.081	0.47	0.389
	2924	-0.082	0.504	0.421
	2926	-0.096	4.395	4.299
	2928	-0.092	2.357	2.265
	2930	-0.094	-5.996	-6.09
	2932	-0.093	1.817	1.725
	2934	-0.094	3.386	3.292
	2936	-0.075	6.629	6.554
	2938	-0.071	2.778	2.707
	2940	-0.073	4.33	4.258
	2942	-0.077	-0.017	-0.094
	2944	-0.098	5.384	5.286
	2946	-0.106	4.828	4.722
	2948	-0.107	-0.516	-0.623
	2950	-0.103	-3.418	-3.521
	2952	-0.107	-0.454	-0.562
	2954	-0.102	3.725	3.623
	2956	-0.103	0.284	0.181
	2958	-0.104	7.047	6.942
	2960	-0.102	-0.313	-0.415
	2962	-0.095	7.364	7.269
	2964	-0.095	0.277	0.182
	2966	-0.099	-0.372	-0.472
	2968	-0.096	6.699	6.603
	2970	-0.095	9.752	9.657
	2972	-0.091	14.695	14.604
	2974	-0.087	5.385	5.298
	2976	-0.083	4.719	4.636
	2978	-0.082	6.111	6.03
	2980	-0.081	7.783	7.702
	2982	-0.082	3.057	2.975
	2984	-0.084	0.935	0.851
	2986	-0.082	2.768	2.686
	2988	-0.081	2.885	2.804
	2990	-0.084	4.034	3.949
	2992	-0.083	4.966	4.883
	2994	-0.084	7.722	7.637
	2996	-0.082	2.951	2.869
	2998	-0.083	6.681	6.598
	3000	-0.083	8.472	8.39
	3002	-0.084	6.18	6.096
	3004	-0.087	3.002	2.915
	3006	-0.092	8.576	8.484
	3008	-0.093	7.854	7.761
	3010	-0.096	10.721	10.625
	3012	-0.097	7.907	7.81
	3014	-0.095	4.934	4.839
	3016	-0.088	0.572	0.484
	3018	-0.085	2.703	2.619
	3020	-0.085	5.638	5.553
	3022	-0.086	-1.015	-1.101
	3024	-0.085	-1.871	-1.956
	3026	-0.085	2.117	2.032
	3028	-0.081	10.634	10.552
	3030	-0.08	4.982	4.902
	3032	-0.077	2.512	2.435
	3034	-0.076	-2.788	-2.864
	3036	-0.073	-2.921	-2.994
	3038	-0.071	0.909	0.838
	3040	-0.073	-0.779	-0.852
	3042	-0.075	-3.419	-3.495
	3044	-0.075	-9.342	-9.417
	3046	-0.075	-11.613	-11.688
	3048	-0.075	-0.378	-0.453
	3050	-0.079	-2.527	-2.606
	3052	-0.08	3.599	3.519
	3054	-0.079	-0.855	-0.935
	3056	-0.079	3.973	3.893
	3058	-0.079	0.798	0.719
	3060	-0.078	1.038	0.96
	3062	-0.079	1.128	1.048
	3064	-0.08	8.733	8.653
	3066	-0.078	10.527	10.45
	3068	-0.078	3.421	3.343
	3070	-0.079	-4.141	-4.22
	3072	-0.078	-2.528	-2.606
	3074	-0.078	-0.874	-0.952
	3076	-0.08	5.051	4.971
	3078	-0.08	-0.03	-0.11
	3080	-0.08	0.888	0.809
	3082	-0.082	6.769	6.687
	3084	-0.084	4.594	4.51
	3086	-0.084	-0.09	-0.174
	3088	-0.089	1.981	1.892
	3090	-0.091	-1.461	-1.552
	3092	-0.09	9.376	9.286
	3094	-0.09	14.007	13.917
	3096	-0.093	12.155	12.062
	3098	-0.092	5.003	4.911
	3100	-0.097	6.367	6.27
	3102	-0.094	3.043	2.949
	3104	-0.102	0.951	0.849
	3106	-0.092	10.111	10.019
	3108	-0.087	4.682	4.595
	3110	-0.086	10.649	10.563
	3112	-0.087	14.29	14.204
	3114	-0.097	4.124	4.026
	3116	-0.094	4.446	4.352
	3118	-0.101	7.118	7.017
	3120	-0.097	-0.625	-0.722
	3122	-0.096	-6.259	-6.356
	3124	-0.096	-2.846	-2.942
	3126	-0.097	-2.199	-2.296
	3128	-0.101	0.638	0.537
	3130	-0.102	1.103	1.001
	3132	-0.1	-0.824	-0.924
	3134	-0.101	0.504	0.403
	3136	-0.098	-0.299	-0.398
	3138	-0.097	-1.089	-1.186
	3140	-0.106	2.443	2.337
	3142	-0.098	6.764	6.666
	3144	-0.094	1.052	0.958
	3146	-0.09	5.554	5.464
	3148	-0.094	-0.392	-0.485
	3150	-0.093	1.117	1.024
	3152	-0.088	5.241	5.153
	3154	-0.092	5.244	5.152
	3156	-0.087	11.12	11.033
	3158	-0.084	8.735	8.651
	3160	-0.08	3.976	3.897
	3162	-0.085	0.736	0.651
	3164	-0.084	5.66	5.576
	3166	-0.09	-4.591	-4.682
	3168	-0.088	-2.207	-2.295
	3170	-0.092	3.083	2.991
	3172	-0.097	-6.995	-7.092
	3174	-0.093	3.535	3.442
	3176	-0.101	5.778	5.677
	3178	-0.102	3.594	3.492
	3180	-0.102	16.048	15.945
	3182	-0.1	0.321	0.222
	3184	-0.096	-0.331	-0.427
	3186	-0.101	8.368	8.267
	3188	-0.097	3.933	3.836
	3190	-0.096	17.656	17.56
	3192	-0.097	10.862	10.765
	3194	-0.094	11.689	11.595
	3196	-0.099	8.688	8.589
	3198	-0.097	14.543	14.446
	3200	-0.095	6.652	6.558
	3202	-0.093	6.823	6.73
	3204	-0.091	23.731	23.64
	3206	-0.09	7.703	7.613
	3208	-0.089	11.537	11.448
	3210	-0.096	1.781	1.685
	3212	-0.093	18.808	18.715
	3214	-0.098	6.251	6.153
	3216	-0.086	9.572	9.486
	3218	-0.085	6.669	6.584
	3220	-0.085	14.488	14.403
	3222	-0.091	11.301	11.21
	3224	-0.091	7.261	7.169
	3226	-0.091	12.561	12.47
	3228	-0.089	9.824	9.735
	3230	-0.094	7.772	7.679
	3232	-0.109	13.39	13.282
	3234	-0.097	5.479	5.382
	3236	-0.1	9.654	9.554
	3238	-0.098	12.571	12.474
	3240	-0.092	1.174	1.081
	3242	-0.09	3.526	3.435
	3244	-0.09	8.93	8.839
	3246	-0.09	17.559	17.47
	3248	-0.092	13.987	13.896
	3250	-0.084	8.096	8.012
	3252	-0.085	7.022	6.937
	3254	-0.089	10.729	10.64
	3256	-0.093	1.6	1.507
	3258	-0.091	-0.193	-0.283
	3260	-0.093	16.128	16.035
	3262	-0.094	15.189	15.095
	3264	-0.1	18.488	18.389
	3266	-0.1	17.712	17.611
	3268	-0.103	17.558	17.455
	3270	-0.102	23.438	23.336
	3272	-0.105	24.592	24.487
	3274	-0.127	15.365	15.238
	3276	-0.122	12.579	12.457
	3278	-0.119	18.545	18.426
	3280	-0.107	14.639	14.532
	3282	-0.105	19.279	19.174
	3284	-0.126	15.712	15.587
	3286	-0.122	15.041	14.919
	3288	-0.117	10.109	9.993
	3290	-0.117	13.646	13.529
	3292	-0.1	13.625	13.525
	3294	-0.121	5.601	5.48
	3296	-0.107	19.284	19.178
	3298	-0.128	16.259	16.131
	3300	-0.125	11.057	10.932
	3302	-0.119	6.63	6.512
	3304	-0.116	7.229	7.113
	3306	-0.119	10.027	9.909
	3308	-0.113	0.374	0.261
	3310	-0.115	-8.58	-8.695
	3312	-0.115	2.874	2.758
	3314	-0.127	4.672	4.546
	3316	-0.126	3.043	2.917
	3318	-0.124	-3.425	-3.549
	3320	-0.121	0.191	0.07
	3322	-0.119	3.845	3.726
	3324	-0.117	11.121	11.004
	3326	-0.12	13.18	13.06
	3328	-0.112	12.427	12.315
	3330	-0.099	1.637	1.538
	3332	-0.099	7.596	7.497
	3334	-0.096	10.319	10.223
	3336	-0.091	5.599	5.508
	3338	-0.091	4.225	4.133
	3340	-0.09	1.795	1.705
	3342	-0.089	-3.372	-3.461
	3344	-0.088	5.952	5.864
	3346	-0.096	4.933	4.838
	3348	-0.088	6.514	6.426
	3350	-0.089	1.92	1.831
	3352	-0.088	3.875	3.787
	3354	-0.087	4.864	4.777
	3356	-0.086	4.171	4.086
	3358	-0.085	-1.219	-1.304
	3360	-0.085	6.699	6.614
	3362	-0.085	2.849	2.764
	3364	-0.087	8.864	8.776
	3366	-0.081	-6	-6.081
	3368	-0.083	-3.218	-3.301
	3370	-0.087	-5.847	-5.935
	3372	-0.093	-4.433	-4.526
	3374	-0.094	0.639	0.546
	3376	-0.092	-6.433	-6.526
	3378	-0.093	8.837	8.744
	3380	-0.089	0.544	0.455
	3382	-0.085	-2.439	-2.524
	3384	-0.085	-1.195	-1.28
	3386	-0.083	-6.08	-6.163
	3388	-0.081	4.476	4.395
	3390	-0.08	2.12	2.04
	3392	-0.088	-4.005	-4.093
	3394	-0.089	-7.92	-8.009
	3396	-0.08	-6.611	-6.69
	3398	-0.08	-6.363	-6.443
	3400	-0.077	-5.379	-5.456
	3402	-0.079	-1.267	-1.346
	3404	-0.078	7.02	6.942
	3406	-0.082	1.471	1.39
	3408	-0.083	0.393	0.31
	3410	-0.082	-5.494	-5.576
	3412	-0.083	-5.108	-5.191
	3414	-0.103	-7.007	-7.11
	3416	-0.086	-1.79	-1.877
	3418	-0.098	-4.491	-4.59
	3420	-0.1	-8.661	-8.76
	3422	-0.098	-4.099	-4.198
	3424	-0.097	-5.18	-5.277
	3426	-0.098	3.429	3.331
	3428	-0.099	3.907	3.808
	3430	-0.095	-1.244	-1.339
	3432	-0.1	1.199	1.099
	3434	-0.1	6.075	5.974
	3436	-0.097	6.799	6.702
	3438	-0.089	8.71	8.621
	3440	-0.088	8.359	8.272
	3442	-0.091	6.376	6.285
	3444	-0.09	8.113	8.023
	3446	-0.087	-1.829	-1.916
	3448	-0.086	11.158	11.071
	3450	-0.085	0.831	0.747
	3452	-0.085	4.038	3.952
	3454	-0.084	-0.144	-0.228
	3456	-0.083	-1.691	-1.774
	3458	-0.086	-2.146	-2.232
	3460	-0.086	8.038	7.952
	3462	-0.087	4.807	4.721
	3464	-0.086	9.257	9.171
	3466	-0.083	9.905	9.821
	3468	-0.081	2.878	2.797
	3470	-0.085	3.225	3.14
	3472	-0.089	7.986	7.897
	3474	-0.066	-1.5	-1.566
	3476	-0.094	-0.795	-0.889
	3478	-0.094	-7.325	-7.419
	3480	-0.095	-1.362	-1.457
	3482	-0.093	-1.882	-1.975
	3484	-0.09	1.403	1.313
	3486	-0.089	0.482	0.392
	3488	-0.093	0.705	0.612
	3490	-0.089	-1.612	-1.701
	3492	-0.089	1.358	1.269
	3494	-0.089	-1.396	-1.486
	3496	-0.094	-1.017	-1.111
	3498	-0.101	-3.066	-3.167
	3500	-0.095	-1.223	-1.318
	3502	-0.076	-1.28	-1.356
	3504	-0.083	-4.934	-5.017
	3506	-0.107	-4.051	-4.158
	3508	-0.104	-2.118	-2.221
	3510	-0.084	-5.163	-5.247
	3512	-0.085	-1.981	-2.066
	3514	-0.085	-5.335	-5.42
	3516	-0.09	-9.194	-9.285
	3518	-0.094	-5.616	-5.71
	3520	-0.082	-10.087	-10.169
	3522	-0.08	-12.745	-12.825
	3524	-0.083	-2.29	-2.373
	3526	-0.087	2.429	2.342
	3528	-0.085	4.003	3.918
	3530	-0.084	3.632	3.548
	3532	-0.085	2.735	2.649
	3534	-0.094	6.11	6.015
	3536	-0.087	2.751	2.664
	3538	-0.089	4.917	4.828
	3540	-0.09	2.01	1.92
	3542	-0.085	-1.296	-1.382
	3544	-0.09	2.518	2.427
	3546	-0.082	-1.16	-1.242
	3548	-0.079	-1.375	-1.454
	3550	-0.081	-0.382	-0.463
	3552	-0.081	6.646	6.565
	3554	-0.083	-5.824	-5.908
	3556	-0.074	-5.296	-5.37
	3558	-0.089	1.784	1.695
	3560	-0.088	-1.019	-1.106
	3562	-0.086	-1.007	-1.093
	3564	-0.087	-0.02	-0.107
	3566	-0.091	3.517	3.425
	3568	-0.086	-1.797	-1.882
	3570	-0.092	-5.303	-5.395
	3572	-0.091	-1.108	-1.199
	3574	-0.087	3.932	3.845
	3576	-0.087	3.618	3.531
	3578	-0.082	-4.02	-4.101
	3580	-0.086	-1.035	-1.121
	3582	-0.085	-3.637	-3.722
	3584	-0.086	-0.875	-0.961
	3586	-0.085	-2.894	-2.979
	3588	-0.086	-5.126	-5.211
	3590	-0.085	-4.513	-4.598
	3592	-0.085	-1.247	-1.333
	3594	-0.084	-5.837	-5.921
	3596	-0.085	-8.885	-8.97
	3598	-0.082	-9.827	-9.909
	3600	-0.068	-9.104	-9.172
	3602	-0.083	-10.255	-10.338
	3604	-0.076	-8.397	-8.473
	3606	-0.073	-11.534	-11.607
	3608	-0.087	-5.795	-5.882
	3610	-0.076	-3.923	-3.999
	3612	-0.08	-8.204	-8.284
	3614	-0.076	-8.142	-8.218
	3616	-0.075	-1.846	-1.921
	3618	-0.073	-3.511	-3.584
	3620	-0.08	-8.261	-8.341
	3622	-0.074	-6.623	-6.697
	3624	-0.076	-2.645	-2.721
	3626	-0.075	-4.945	-5.02
	3628	-0.075	1.404	1.329
	3630	-0.07	-3.413	-3.483
	3632	-0.068	-7.372	-7.439
	3634	-0.07	-6.518	-6.588
	3636	-0.07	-12.603	-12.672
	3638	-0.066	-12.015	-12.081
	3640	-0.071	-8.649	-8.72
	3642	-0.073	-8.275	-8.347
	3644	-0.07	-7.868	-7.938
	3646	-0.081	-7.27	-7.351
	3648	-0.066	-10.291	-10.357
	3650	-0.07	-10.652	-10.721
	3652	-0.069	-8.89	-8.959
	3654	-0.067	-7.505	-7.572
	3656	-0.068	-11.844	-11.912
	3658	-0.069	-9.044	-9.114
	3660	-0.069	-15.499	-15.568
	3662	-0.068	-11.126	-11.194
	3664	-0.079	-13.961	-14.04
	3666	-0.078	-9.835	-9.912
	3668	-0.071	-15.5	-15.571
	3670	-0.07	-15.315	-15.385
	3672	-0.069	-13.575	-13.644
	3674	-0.081	-7.357	-7.438
	3676	-0.081	-6.907	-6.988
	3678	-0.082	-7.41	-7.493
	3680	-0.084	-7.863	-7.947
	3682	-0.081	-8.975	-9.056
	3684	-0.078	-8.087	-8.165
	3686	-0.082	-14.783	-14.865
	3688	-0.079	-18.455	-18.534
	3690	-0.069	-19.214	-19.283
	3692	-0.062	-17.116	-17.178
	3694	-0.064	-9.971	-10.035
	3696	-0.065	-12.911	-12.976
	3698	-0.066	-12.315	-12.381
	3700	-0.067	-1.532	-1.599
	3702	-0.077	-4.074	-4.151
	3704	-0.079	-5.744	-5.823
	3706	-0.085	-4.719	-4.804
	3708	-0.083	-12.416	-12.499
	3710	-0.081	-2.96	-3.041
	3712	-0.076	-0.794	-0.87
	3714	-0.078	-4.306	-4.385
	3716	-0.081	-5.233	-5.314
	3718	-0.079	-7.132	-7.211
	3720	-0.082	-6.371	-6.453
	3722	-0.084	-6.194	-6.278
	3724	-0.083	1.309	1.225
	3726	-0.084	4.437	4.352
	3728	-0.079	-2.425	-2.504
	3730	-0.077	3.201	3.125
	3732	-0.074	3.665	3.592
	3734	-0.077	0.552	0.475
	3736	-0.076	3.993	3.916
	3738	-0.076	0.14	0.064
	3740	-0.081	0.479	0.398
	3742	-0.081	2.831	2.75
	3744	-0.078	3.602	3.523
	3746	-0.075	4.578	4.503
	3748	-0.076	9.546	9.47
	3750	-0.074	6.779	6.705
	3752	-0.074	6.245	6.17
	3754	-0.072	6.402	6.33
	3756	-0.072	4.575	4.502
	3758	-0.073	4.896	4.823
	3760	-0.073	-1.025	-1.097
	3762	-0.076	-2.293	-2.369
	3764	-0.079	-7.949	-8.028
	3766	-0.073	1.19	1.117
	3768	-0.074	8.947	8.874
	3770	-0.076	3.827	3.751
	3772	-0.078	-2.172	-2.25
	3774	-0.076	-5.706	-5.782
	3776	-0.07	4.4	4.33
	3778	-0.075	-5.229	-5.304
	3780	-0.073	7.753	7.68
	3782	-0.073	-2.506	-2.579
	3784	-0.075	5.287	5.212
	3786	-0.073	-2.609	-2.682
	3788	-0.077	3.102	3.025
	3790	-0.076	4.678	4.602
	3792	-0.078	-3.802	-3.88
	3794	-0.074	5.431	5.357
	3796	-0.077	13.408	13.331
	3798	-0.075	14.283	14.208
	3800	-0.071	6.875	6.804
	3802	-0.072	13.874	13.803
	3804	-0.075	6.52	6.445
	3806	-0.078	13.801	13.723
	3808	-0.076	16.765	16.689
	3810	-0.075	1.806	1.731
	3812	-0.074	-3.382	-3.457
	3814	-0.071	0.541	0.47
	3816	-0.073	2.506	2.433
	3818	-0.075	6.248	6.173
	3820	-0.071	-2.369	-2.44
	3822	-0.056	10.897	10.84
	3824	-0.056	5.626	5.571
	3826	-0.068	-2.344	-2.412
	3828	-0.054	3.648	3.595
	3830	-0.069	6.381	6.312
	3832	-0.068	6.304	6.236
	3834	-0.069	13.669	13.601
	3836	-0.067	8.101	8.035
	3838	-0.069	3.065	2.996
	3840	-0.065	4.145	4.08
	3842	-0.066	1.476	1.41
	3844	-0.067	-8.681	-8.748
	3846	-0.068	4.336	4.268
	3848	-0.056	2.275	2.219
	3850	-0.067	6.445	6.378
	3852	-0.055	-0.624	-0.68
	3854	-0.069	7.725	7.656
	3856	-0.069	3.846	3.777
	3858	-0.069	1.93	1.861
	3860	-0.075	12.598	12.523
	3862	-0.074	12.117	12.042
	3864	-0.072	2.938	2.866
	3866	-0.07	4.905	4.835
	3868	-0.068	9.791	9.723
	3870	-0.06	2.328	2.268
	3872	-0.07	2.855	2.786
	3874	-0.061	1.953	1.893
	3876	-0.069	1.427	1.358
	3878	-0.073	7.51	7.437
	3880	-0.074	14.025	13.951
	3882	-0.074	11.532	11.457
	3884	-0.073	14.219	14.147
	3886	-0.072	9.166	9.094
	3888	-0.073	12.237	12.164
	3890	-0.075	10.094	10.019
	3892	-0.071	15.199	15.128
	3894	-0.07	10.442	10.372
	3896	-0.069	20.348	20.278
	3898	-0.074	9.271	9.198
	3900	-0.071	7.275	7.204
	3902	-0.074	4.448	4.375
	3904	-0.072	2.542	2.471
	3906	-0.074	6.958	6.885
	3908	-0.072	4.409	4.337
	3910	-0.071	2.743	2.672
	3912	-0.077	3.514	3.437
	3914	-0.074	7.951	7.877
	3916	-0.062	-3.048	-3.111
	3918	-0.079	12.588	12.509
	3920	-0.062	6.174	6.112
	3922	-0.074	12.273	12.199
	3924	-0.073	-1.383	-1.456
	3926	-0.076	4.525	4.449
	3928	-0.076	2.957	2.881
	3930	-0.066	-2.329	-2.395
	3932	-0.065	-3.814	-3.879
	3934	-0.066	0.192	0.126
	3936	-0.067	1.651	1.584
	3938	-0.063	4.971	4.908
	3940	-0.063	-1.376	-1.439
	3942	-0.08	6.474	6.394
	3944	-0.064	3.592	3.528
	3946	-0.053	-10.037	-10.09
	3948	-0.07	-10.203	-10.272
	3950	-0.053	-4.982	-5.035
	3952	-0.062	4.197	4.135
	3954	-0.059	-1.535	-1.594
	3956	-0.063	5.434	5.371
	3958	-0.059	-0.645	-0.704
	3960	-0.058	-1.441	-1.499
	3962	-0.06	-4.668	-4.728
	3964	-0.054	3.716	3.662
	3966	-0.054	-0.054	-0.108
	3968	-0.052	6.604	6.553
	3970	-0.05	0.632	0.582
	3972	-0.049	2.428	2.379
	3974	-0.048	-5.059	-5.107
	3976	-0.052	0.403	0.351
	3978	-0.048	1.867	1.819
	3980	-0.049	12.409	12.36
	3982	-0.05	1.739	1.689
	3984	-0.051	-0.495	-0.546
	3986	-0.049	2.697	2.647
	3988	-0.048	-3.768	-3.816
	3990	-0.048	-2.521	-2.569
	3992	-0.049	-2.87	-2.918
[truncated: 23,004 more rows]
