# Supplementary material for: Novel pH-responsive nanohybrid for simultaneous delivery of doxorubicin and paclitaxel: an in-silico insight
Source: BMC Chem. 2021 Feb 11;15(1):11. doi: 10.1186/s13065-021-00735-4 (PMC7879683; doi:10.1186/s13065-021-00735-4)
Supplement: Supplementary file 23 — Additional file 23. Energy data between PAX and DMAA-TMC at pH = 7.4 [file 13065_2021_735_MOESM23_ESM.xlsx]

## Sheet: energy_MM-PAX-TMC
	s0	legend	PAX-TMC	VdW	Energy
	s1	legend	PAX-TMC	Elec.	Energy
	s2	legend	PAX-TMC	Total	Energy
	0	-28.479	-25.794	-54.274
	2	-24.058	-3.885	-27.944
	4	-23.963	17.006	-6.956
	6	-25.651	25.948	0.296
	8	-20.044	28.164	8.121
	10	-27.08	32.653	5.572
	12	-29.795	42.189	12.394
	14	-27.315	23.948	-3.366
	16	-30.764	37.416	6.653
	18	-31.13	31.963	0.834
	20	-33.586	33.515	-0.071
	22	-24.866	31.195	6.329
	24	-27.326	20.226	-7.1
	26	-30.676	35.783	5.107
	28	-25.732	33.128	7.396
	30	-26.426	41.427	15.002
	32	-26.572	26.573	0.001
	34	-27.244	41.7	14.456
	36	-22.403	36.022	13.619
	38	-21.513	43.349	21.835
	40	-24.546	33.562	9.016
	42	-24.743	38.889	14.146
	44	-26.944	32.982	6.038
	46	-26.167	35.782	9.615
	48	-23.095	33.531	10.436
	50	-15.966	23.837	7.871
	52	-17.938	43.742	25.803
	54	-26.335	44.16	17.825
	56	-23.729	27.751	4.022
	58	-14.093	26.117	12.024
	60	-12.039	30.177	18.138
	62	-19.782	37.047	17.265
	64	-20.947	10.364	-10.583
	66	-19.117	23.762	4.644
	68	-23.833	13.789	-10.045
	70	-21.047	12.095	-8.951
	72	-19.278	5.005	-14.273
	74	-20.769	15.04	-5.729
	76	-22.119	17.394	-4.725
	78	-22.643	22.829	0.186
	80	-20.292	19.743	-0.549
	82	-17.602	13.244	-4.358
	84	-26.242	25.51	-0.732
	86	-21.179	19.95	-1.229
	88	-24.068	16.695	-7.372
	90	-29.148	28.65	-0.498
	92	-28.519	17.164	-11.356
	94	-29.4	19.457	-9.943
	96	-26.991	8.626	-18.365
	98	-33.219	17.688	-15.531
	100	-30.303	18.205	-12.098
	102	-24.902	16.339	-8.563
	104	-23.225	9.264	-13.961
	106	-23.801	3.903	-19.898
	108	-21.652	13.262	-8.39
	110	-25.445	16.624	-8.821
	112	-28.192	19.404	-8.788
	114	-26.222	12.275	-13.946
	116	-24.663	3.224	-21.439
	118	-23.615	5.806	-17.809
	120	-20.082	13.482	-6.6
	122	-0.286	5.553	5.266
	124	-25.985	20.472	-5.513
	126	-26.944	7.453	-19.491
	128	-27.749	3.64	-24.109
	130	-28.504	12.298	-16.206
	132	-30.337	7.075	-23.263
	134	-28.418	16.096	-12.322
	136	-30.932	9.133	-21.799
	138	-31.678	12.827	-18.851
	140	-33.839	20.943	-12.896
	142	-29.215	24.869	-4.346
	144	-30.4	12.9	-17.499
	146	-25.6	8.503	-17.097
	148	-25.316	18.185	-7.131
	150	-26.137	29.613	3.476
	152	-25.604	32.53	6.926
	154	-28.147	17.435	-10.712
	156	-26.017	17.832	-8.185
	158	-30.668	28.677	-1.991
	160	-22.628	8.886	-13.742
	162	-30.34	18.441	-11.899
	164	-30.659	16.817	-13.841
	166	-27.091	17.066	-10.024
	168	-26.511	26.348	-0.163
	170	-21.346	11.3	-10.046
	172	-31.088	14.921	-16.167
	174	-30.364	-2.138	-32.502
	176	-29.57	-6.131	-35.702
	178	-26.313	9.305	-17.009
	180	-27.262	4.164	-23.098
	182	-37.899	18.068	-19.831
	184	-34.037	-1.07	-35.107
	186	-29.557	12.01	-17.548
	188	-32.31	11.495	-20.815
	190	-34.274	13.895	-20.379
	192	-31.722	6.17	-25.552
	194	-34.8	5.159	-29.64
	196	-30.322	-2.358	-32.68
	198	-35.871	5.231	-30.64
	200	-32.968	-1.912	-34.881
	202	-30.457	4.421	-26.035
	204	-38.223	19.856	-18.368
	206	-31.953	15.902	-16.051
	208	-32.692	24.652	-8.04
	210	-27.36	8.782	-18.578
	212	-32.999	15.417	-17.583
	214	-12.309	19.324	7.016
	216	-22.007	23.738	1.731
	218	-12.098	15.318	3.22
	220	-14.853	4.425	-10.428
	222	-16.093	26.05	9.958
	224	-22.638	37.297	14.659
	226	-25.785	33.45	7.664
	228	-6.341	0.823	-5.518
	230	-26.929	12.821	-14.108
	232	-27.001	9.831	-17.171
	234	-8.113	1.044	-7.069
	236	-20.896	13.101	-7.795
	238	-22.45	12.679	-9.771
	240	-31.284	9.835	-21.449
	242	-34.43	28.408	-6.022
	244	-28.778	7.325	-21.453
	246	-25.776	37.982	12.206
	248	-29.194	16.997	-12.197
	250	-32.997	16.646	-16.351
	252	-31.217	13.172	-18.045
	254	-23.645	-1.238	-24.884
	256	-28.457	32.514	4.057
	258	-7.859	8.546	0.687
	260	-33.269	18.595	-14.674
	262	-30.247	16.009	-14.238
	264	-29.373	17.402	-11.971
	266	-26.562	27.194	0.632
	268	-23.178	22.709	-0.469
	270	-28.147	17.615	-10.531
	272	-22.466	26.996	4.529
	274	-21.521	15.739	-5.782
	276	-21.732	16.14	-5.592
	278	-7.01	16.351	9.34
	280	-7.616	6.407	-1.209
	282	-19.563	14.672	-4.891
	284	-15.654	5.841	-9.812
	286	-17.342	8.499	-8.843
	288	-20.696	15.721	-4.974
	290	-9.955	11.481	1.526
	292	-12.015	9.991	-2.024
	294	-13.703	23.863	10.16
	296	-9.262	3.342	-5.92
	298	-12.704	9.131	-3.573
	300	-13.05	18.134	5.084
	302	-11.652	28.381	16.729
	304	-10.169	9.807	-0.362
	306	-20.109	17.397	-2.712
	308	-24.631	5.885	-18.746
	310	-17.923	19.789	1.867
	312	-17.08	15.213	-1.867
	314	-16.653	9.193	-7.461
	316	-12.464	11.617	-0.847
	318	-9.362	14.59	5.228
	320	-7.829	10.596	2.767
	322	-5.8	20.69	14.891
	324	-7.117	12.419	5.302
	326	-9.239	8.105	-1.134
	328	-7.646	21.248	13.602
	330	-8.136	25.239	17.104
	332	-8.617	11.39	2.773
	334	-6.794	19.622	12.828
	336	-10.186	19.165	8.98
	338	-10.466	16.083	5.617
	340	-11.176	12.578	1.402
	342	-11.121	21.809	10.687
	344	-10.088	16.28	6.192
	346	-12.038	6.624	-5.414
	348	-9.22	28.013	18.793
	350	-9.162	24.143	14.981
	352	-12.041	17.836	5.795
	354	-10.876	23.592	12.716
	356	-21.143	27.569	6.426
	358	-20.153	17.506	-2.647
	360	-23.565	19.176	-4.389
	362	-22.269	13.684	-8.585
	364	-25.831	17.378	-8.453
	366	-25.331	17.265	-8.066
	368	-33.013	16.508	-16.505
	370	-25.188	20.033	-5.156
	372	-27.373	19.299	-8.074
	374	-32.059	13.158	-18.901
	376	-26.478	23.374	-3.104
	378	-14.111	16.338	2.227
	380	-17.84	14.466	-3.374
	382	-21.682	5.356	-16.326
	384	-14.986	11.548	-3.437
	386	-19.577	9.053	-10.524
	388	-16.253	10.278	-5.975
	390	-16.482	15.328	-1.154
	392	-11.531	17.276	5.745
	394	-11.679	1.083	-10.596
	396	-10.666	21.39	10.724
	398	-9.139	21.124	11.985
	400	-10.512	14.716	4.204
	402	-10.02	15.975	5.955
	404	-7.56	17.251	9.69
	406	-10.819	14.913	4.094
	408	-12.475	18.202	5.726
	410	-11.655	11.633	-0.023
	412	-15.006	8.981	-6.025
	414	-15.932	10.887	-5.045
	416	-10.803	-1.194	-11.997
	418	-7.958	5.758	-2.2
	420	-7.741	-3.27	-11.011
	422	-9.076	12.09	3.015
	424	-6.812	14.37	7.558
	426	-12.536	12.647	0.111
	428	-11.855	16.233	4.378
	430	-14.223	12.894	-1.329
	432	-16.937	8.752	-8.185
	434	-15.969	10.413	-5.555
	436	-18.808	15.588	-3.221
	438	-13.81	4.299	-9.511
	440	-24.198	16.017	-8.181
	442	-20.542	18.418	-2.124
	444	-20.766	18.166	-2.6
	446	-16.604	21.003	4.399
	448	-19.668	14.53	-5.138
	450	-24.963	4.5	-20.463
	452	-23.613	19.314	-4.299
	454	-18.687	16.7	-1.987
	456	-11.349	18.438	7.09
	458	-15.378	11.476	-3.902
	460	-11.294	6.006	-5.288
	462	-16.432	2.74	-13.692
	464	-12.862	6.92	-5.942
	466	-29.009	13.078	-15.931
	468	-16.915	13.4	-3.514
	470	-21.275	21.472	0.197
	472	-27.711	18.19	-9.521
	474	-25.673	17.346	-8.327
	476	-21.485	12.086	-9.4
	478	-24.876	9.69	-15.186
	480	-21.237	17.001	-4.236
	482	-26.948	29.075	2.127
	484	-20.424	23.373	2.949
	486	-24.271	32.324	8.054
	488	-24.625	21.582	-3.043
	490	-20.574	13.541	-7.033
	492	-25.67	24.125	-1.545
	494	-24.251	27.839	3.588
	496	-25.965	14.084	-11.881
	498	-21.696	10.168	-11.527
	500	-20.172	11.177	-8.995
	502	-24.213	11.102	-13.111
	504	-28.433	10.041	-18.392
	506	-26.311	28.36	2.05
	508	-16.164	27.2	11.036
	510	-13.792	48.701	34.909
	512	-14.374	16.309	1.935
	514	-15.449	25.722	10.273
	516	-12.243	14.546	2.303
	518	-14.098	39.566	25.468
	520	-10.022	23.504	13.483
	522	-8.093	23.081	14.988
	524	-17.27	31.764	14.495
	526	-16.253	30.622	14.368
	528	-18.408	31.64	13.232
	530	-16.839	26.646	9.807
	532	-22.294	8.796	-13.498
	534	-20.096	3.181	-16.914
	536	-16.202	13.116	-3.086
	538	-17.785	14.523	-3.262
	540	-12.985	2.421	-10.564
	542	-12.433	8.385	-4.048
	544	-11.795	3.87	-7.925
	546	-17.35	7.75	-9.6
	548	-14.882	20.99	6.109
	550	-16.733	3.954	-12.78
	552	-11.709	29.036	17.327
	554	-17.967	11.52	-6.447
	556	-17.004	13.273	-3.73
	558	-8.457	14.522	6.065
	560	-16.482	19.912	3.43
	562	-21.753	12.401	-9.352
	564	-15.39	29.497	14.107
	566	-18.402	24.217	5.815
	568	-18.582	29.791	11.209
	570	-15.374	33.579	18.205
	572	-20.703	24.416	3.713
	574	-21.001	35.437	14.436
	576	-21.038	11.395	-9.642
	578	-19.379	22.813	3.434
	580	-23.536	12.758	-10.778
	582	-24.981	19.043	-5.938
	584	-31.335	20.508	-10.827
	586	-32.342	38.875	6.533
	588	-37.293	21.966	-15.328
	590	-34.763	36.637	1.874
	592	-31.998	44.567	12.57
	594	-37.693	42.555	4.862
	596	-39.661	19.832	-19.829
	598	-44.404	38.997	-5.407
	600	-28.966	39.9	10.934
	602	-33.112	55.451	22.339
	604	-35.37	52.892	17.522
	606	-35.337	33.464	-1.873
	608	-26.468	43.742	17.273
	610	-26.315	37.495	11.181
	612	-24.152	33.658	9.506
	614	-23.703	41.97	18.267
	616	-26.739	30.243	3.504
	618	-25.341	29.568	4.227
	620	-25.809	26.455	0.646
	622	-30.273	14.629	-15.644
	624	-32.804	26.542	-6.262
	626	-29.199	20.544	-8.655
	628	-26.003	21.537	-4.466
	630	-29.264	19.255	-10.009
	632	-24.572	29.631	5.06
	634	-23.496	16.637	-6.859
	636	-30.625	19.799	-10.826
	638	-37.026	11.444	-25.582
	640	-42.53	12.336	-30.195
	642	-41.221	1.283	-39.938
	644	-43.326	10.881	-32.445
	646	-39.429	30.623	-8.806
	648	-38.417	20.177	-18.241
	650	-41.056	31.381	-9.675
	652	-44.206	17.213	-26.993
	654	-49.887	20.034	-29.853
	656	-47.755	2.9	-44.855
	658	-38.61	11.107	-27.503
	660	-42.564	10.443	-32.121
	662	-37.025	6.418	-30.607
	664	-39.676	6.095	-33.581
	666	-36.089	3.907	-32.183
	668	-42.035	2.723	-39.312
	670	-47.672	3.87	-43.802
	672	-50.997	12.182	-38.815
	674	-59.71	11.894	-47.816
	676	-52.66	4.636	-48.024
	678	-54.264	10.309	-43.955
	680	-42.23	17.015	-25.215
	682	-43.562	15.021	-28.541
	684	-47.227	13.76	-33.467
	686	-44.047	17.562	-26.486
	688	-36.45	6.885	-29.565
	690	-32.632	13.906	-18.726
	692	-33.028	0.253	-32.775
	694	-43.898	8.876	-35.022
	696	-36.76	-0.228	-36.988
	698	-39.283	-12.036	-51.318
	700	-43.365	-11.601	-54.966
	702	-46.204	3.634	-42.57
	704	-38.012	4.15	-33.862
	706	-32.353	-6.175	-38.528
	708	-30.627	13.567	-17.06
	710	-25.754	8.215	-17.54
	712	-36.566	12.604	-23.962
	714	-33.562	6.198	-27.363
	716	-32.376	12.89	-19.486
	718	-36.812	11.594	-25.218
	720	-39.708	8.006	-31.703
	722	-38.283	3.137	-35.145
	724	-32.581	4.044	-28.536
	726	-44.446	15.254	-29.192
	728	-49.128	11.82	-37.309
	730	-50.939	-1.119	-52.059
	732	-50.646	11.03	-39.616
	734	-44.893	10.97	-33.923
	736	-43.886	0.518	-43.368
	738	-45.05	-3.309	-48.359
	740	-40.005	4.978	-35.027
	742	-38.547	3.054	-35.493
	744	-39.253	22.047	-17.206
	746	-34.044	10.833	-23.212
	748	-33.658	2.993	-30.664
	750	-34.831	7.883	-26.948
	752	-35.116	5.619	-29.497
	754	-33.335	-6.02	-39.355
	756	-39.363	-2.596	-41.96
	758	-26.046	-10.101	-36.147
	760	-43.479	-5.22	-48.699
	762	-43.027	-1.273	-44.3
	764	-58.167	2.158	-56.009
	766	-52.774	-1.212	-53.986
	768	-45.763	10.176	-35.588
	770	-42.937	-2.716	-45.653
	772	-41.994	-9.771	-51.765
	774	-34.295	1.977	-32.319
	776	-37.113	7.621	-29.492
	778	-37.925	4.376	-33.549
	780	-39.92	0.98	-38.94
	782	-33.963	-2.707	-36.67
	784	-32.926	-3.186	-36.112
	786	-25.434	-1.485	-26.919
	788	-28.497	-0.162	-28.659
	790	-26.957	-7.131	-34.088
	792	-29.408	12.926	-16.483
	794	-18.087	14.188	-3.898
	796	-9.255	8.203	-1.051
	798	-12.256	11.198	-1.058
	800	-11.587	0.579	-11.008
	802	-8.257	6.321	-1.936
	804	-16.31	12.433	-3.877
	806	-17.474	13.126	-4.348
	808	-17.114	10.162	-6.952
	810	-8.1	9.226	1.126
	812	-9.365	1.731	-7.634
	814	-20.425	14.477	-5.948
	816	-11.971	-5.575	-17.546
	818	-6.877	4.355	-2.522
	820	-8.685	13.809	5.124
	822	-9.526	3.277	-6.249
	824	-20.227	14.92	-5.306
	826	-9.289	19.839	10.55
	828	-11.515	17	5.485
	830	-11.201	14.918	3.716
	832	-11.369	10.993	-0.376
	834	-12.882	14.594	1.712
	836	-9.242	2.953	-6.288
	838	-7.061	3.423	-3.638
	840	-6.431	6.063	-0.368
	842	-4.75	4.76	0.011
	844	-5.769	13.228	7.458
	846	-16.092	4.442	-11.65
	848	-6.227	13.454	7.227
	850	-5.956	10.094	4.138
	852	-5.953	6.806	0.853
	854	-5.021	-3.129	-8.15
	856	-6.271	10.891	4.62
	858	-6.424	1.195	-5.229
	860	-6.438	11.074	4.635
	862	-18.519	7.968	-10.551
	864	-5.281	-0.37	-5.65
	866	-5.438	0.82	-4.617
	868	-5.685	10.245	4.56
	870	-18.402	8.921	-9.481
	872	-22.026	2.408	-19.618
	874	-24.08	0.521	-23.559
	876	-28.392	-0.419	-28.811
	878	-28.534	-7.935	-36.469
	880	-23.443	-4.455	-27.898
	882	-29.134	-0.467	-29.601
	884	-29.701	-4.653	-34.353
	886	-28.466	5.149	-23.317
	888	-25.141	-9.406	-34.546
	890	-27.001	3.067	-23.934
	892	-21.485	-2.901	-24.387
	894	-27.83	2.378	-25.452
	896	-24.818	-1.173	-25.992
	898	-9.345	2.511	-6.833
	900	-18.72	6.038	-12.682
	902	-7.515	-4.086	-11.601
	904	-16.601	3.069	-13.531
	906	-16.543	-2.998	-19.542
	908	-7.37	-2.175	-9.546
	910	-7.934	-4.796	-12.73
	912	-15.365	4.866	-10.5
	914	-14.289	-1.241	-15.53
	916	-16.046	-3.038	-19.085
	918	-16.128	-8.308	-24.436
	920	-11.558	10.934	-0.624
	922	-21.183	3.358	-17.825
	924	-13.448	2.647	-10.8
	926	-14.027	5.724	-8.303
	928	-23.608	-13.487	-37.095
	930	-15.937	-3.752	-19.689
	932	-23.055	4.107	-18.947
	934	-30.142	9.732	-20.41
	936	-18.576	-9.954	-28.53
	938	-28.894	-5.22	-34.114
	940	-26.203	-15.391	-41.593
	942	-33.594	-10.124	-43.718
	944	-26.736	-10.328	-37.064
	946	-28.521	-9.041	-37.562
	948	-30.34	-9.572	-39.913
	950	-32.563	1.962	-30.601
	952	-23.836	2.872	-20.965
	954	-34.657	12.456	-22.201
	956	-33.826	-10.021	-43.847
	958	-35.819	-10.394	-46.213
	960	-35.658	-5.194	-40.852
	962	-19.176	9.903	-9.272
	964	-36.358	3.687	-32.671
	966	-31.147	-0.058	-31.204
	968	-24.037	6.482	-17.555
	970	-34.477	-5.078	-39.554
	972	-29.171	11.193	-17.978
	974	-26.439	-9.136	-35.575
	976	-26.668	2.481	-24.187
	978	-48.878	-7.857	-56.735
	980	-54.849	-6.849	-61.698
	982	-24.603	-8.007	-32.611
	984	-55.095	-12.616	-67.711
	986	-48.583	-17.004	-65.587
	988	-53.398	-13.535	-66.933
	990	-50.811	-10.099	-60.909
	992	-50.178	-22.869	-73.047
	994	-51.039	-9.201	-60.24
	996	-50.216	-12.021	-62.237
	998	-21.407	-10.508	-31.915
	1000	-19.126	-2.359	-21.485
	1002	-21.609	-7.681	-29.29
	1004	-21.515	4.535	-16.98
	1006	-21.317	-8.724	-30.04
	1008	-24.307	-4.179	-28.486
	1010	-24.277	2.526	-21.751
	1012	-21.09	4.297	-16.793
	1014	-53.224	-8.605	-61.829
	1016	-24.635	1.186	-23.449
	1018	-21.905	-23.279	-45.185
	1020	-20.518	-14.934	-35.452
	1022	-42.739	-0.274	-43.013
	1024	-32.438	-17.678	-50.117
	1026	-52.862	-19.017	-71.879
	1028	-15.329	-15.427	-30.757
	1030	-51.126	3.493	-47.633
	1032	-66.441	0.683	-65.758
	1034	-55.279	-11.94	-67.219
	1036	-19.188	-14.724	-33.913
	1038	-18.872	-7.989	-26.861
	1040	-17.628	-18.104	-35.732
	1042	-50.484	-9.253	-59.737
	1044	-48.811	-24.356	-73.167
	1046	-19.887	-24.99	-44.877
	1048	-41.816	-22.318	-64.134
	1050	-53.373	-29.224	-82.597
	1052	-17.092	-10.279	-27.371
	1054	-57.081	-14.036	-71.117
	1056	-57.413	-12.165	-69.578
	1058	-56.809	-23.552	-80.361
	1060	-41.989	2.673	-39.316
	1062	-52.972	-13.996	-66.968
	1064	-61.128	-3.103	-64.231
	1066	-57.154	-10.712	-67.865
	1068	-60.906	2.191	-58.715
	1070	-46.147	11.351	-34.796
	1072	-55.877	-5.182	-61.058
	1074	-50.174	-3.724	-53.898
	1076	-52.73	-16.609	-69.34
	1078	-54.431	-0.241	-54.672
	1080	-58.687	-5.595	-64.281
	1082	-55.476	-2.824	-58.301
	1084	-55.69	2.351	-53.34
	1086	-52.786	-15.814	-68.601
	1088	-44.519	-5.147	-49.666
	1090	-36.968	0.399	-36.569
	1092	-41.854	8.373	-33.481
	1094	-43.237	8.735	-34.501
	1096	-39.906	-1.618	-41.523
	1098	-46.101	0.658	-45.443
	1100	-45.411	-1.517	-46.928
	1102	-49.265	0.525	-48.739
	1104	-29.276	8.831	-20.445
	1106	-35.688	7.194	-28.494
	1108	-45.395	0.14	-45.256
	1110	-43.032	6.238	-36.795
	1112	-34.928	0.195	-34.733
	1114	-36.046	-0.795	-36.84
	1116	-40.373	-1.074	-41.447
	1118	-45.449	8.724	-36.725
	1120	-46.904	-4.667	-51.571
	1122	-44.11	8.453	-35.657
	1124	-44.202	22.324	-21.878
	1126	-52.496	14.286	-38.21
	1128	-47.618	9.334	-38.284
	1130	-43.475	13.792	-29.683
	1132	-39.075	15.101	-23.974
	1134	-45.129	4.828	-40.301
	1136	-47.893	12.009	-35.885
	1138	-40.164	12.612	-27.552
	1140	-45.547	-16.302	-61.849
	1142	-45.937	-18.35	-64.287
	1144	-46.214	-19.828	-66.042
	1146	-47.684	-10.561	-58.245
	1148	-50.543	-4.471	-55.014
	1150	-48.567	0.401	-48.166
	1152	-42.45	-5.799	-48.249
	1154	-51.497	-7.686	-59.183
	1156	-31.918	8.544	-23.374
	1158	-45.199	-2.036	-47.235
	1160	-44.709	-3.089	-47.798
	1162	-49.31	11.539	-37.771
	1164	-43.162	3.018	-40.144
	1166	-42.72	10.527	-32.193
	1168	-37.154	-5.865	-43.019
	1170	-33.916	7.689	-26.227
	1172	-39.924	3.091	-36.833
	1174	-37.574	-1.231	-38.805
	1176	-13.803	8.982	-4.822
	1178	-16.331	10.936	-5.395
	1180	-10.055	14.996	4.942
	1182	-11.807	16.139	4.332
	1184	-15.916	12.641	-3.276
	1186	-18.258	6.591	-11.667
	1188	-18.262	7.254	-11.008
	1190	-20.794	12.175	-8.619
	1192	-20.532	3.38	-17.152
	1194	-20.742	12.962	-7.78
	1196	-21.466	8.739	-12.728
	1198	-19.882	13.897	-5.985
	1200	-19.254	5.513	-13.741
	1202	-18.488	14.084	-4.404
	1204	-18.242	18.97	0.728
	1206	-5.755	12.893	7.138
	1208	-5.457	6.836	1.379
	1210	-6.682	14.239	7.556
	1212	-5.834	15.655	9.821
	1214	-6.648	9.248	2.6
	1216	-5.97	7.18	1.209
	1218	-5.835	7.973	2.138
	1220	-7.035	15.726	8.692
	1222	-5.704	9.555	3.85
	1224	-8.208	12.358	4.15
	1226	-5.811	12.852	7.04
	1228	-6.734	10.111	3.377
	1230	-6.353	-4.077	-10.43
	1232	-6.322	14.095	7.773
	1234	-6.161	7.279	1.117
	1236	-5.979	5.278	-0.701
	1238	-5.471	-3.666	-9.137
	1240	-6.981	0.394	-6.587
	1242	-6.606	1.386	-5.22
	1244	-34.926	13.199	-21.727
	1246	-34.379	-1.062	-35.44
	1248	-33.046	5.552	-27.494
	1250	-44.208	-10.274	-54.482
	1252	-48.665	-29.584	-78.248
	1254	-43.998	-4.667	-48.666
	1256	-9.089	4.604	-4.485
	1258	-10.456	-5.821	-16.277
	1260	-10.606	2.505	-8.1
	1262	-10.828	-9.407	-20.235
	1264	-9	8.315	-0.685
	1266	-8.398	5.911	-2.487
	1268	-9.96	-2.054	-12.014
	1270	-8.692	-0.791	-9.483
	1272	-11.083	2.604	-8.479
	1274	-8.43	2.17	-6.26
	1276	-8.571	-0.881	-9.453
	1278	-7.211	-4.006	-11.217
	1280	-7.753	-2.216	-9.969
	1282	-8.914	7.822	-1.092
	1284	-8.063	1.845	-6.218
	1286	-8.627	12.067	3.44
	1288	-7.793	-7.71	-15.503
	1290	-8.356	-0.539	-8.895
	1292	-7.437	7.261	-0.176
	1294	-9.708	2.459	-7.249
	1296	-11.236	4.477	-6.759
	1298	-11.77	2.703	-9.067
	1300	-10.345	12.287	1.941
	1302	-10.921	16.976	6.055
	1304	-10.335	7.385	-2.949
	1306	-9.675	7.759	-1.915
	1308	-40.042	-24.717	-64.76
	1310	-8.618	12.533	3.915
	1312	-37.519	-7.291	-44.809
	1314	-41.708	-11.835	-53.542
	1316	-45.812	-10.572	-56.384
	1318	-43.907	-20.299	-64.206
	1320	-50.822	-23.561	-74.382
	1322	-8.683	5.933	-2.75
	1324	-39.714	-9.128	-48.842
	1326	-37.016	-11.027	-48.043
	1328	-45.696	-33.714	-79.41
	1330	-9.333	-4.187	-13.521
	1332	-45.996	-15.838	-61.834
	1334	-8.061	1.089	-6.972
	1336	-7.55	4.631	-2.919
	1338	-44.309	-4.73	-49.039
	1340	-47.801	-26.456	-74.257
	1342	-37.468	-34.787	-72.255
	1344	-40.914	-33.879	-74.793
	1346	-9.936	8.661	-1.275
	1348	-14.392	4.234	-10.157
	1350	-14.031	4.432	-9.599
	1352	-7.046	3.584	-3.462
	1354	-14.334	-23.946	-38.28
	1356	-15.065	-2.096	-17.161
	1358	-12.131	3.436	-8.695
	1360	-12.835	6.735	-6.099
	1362	-9.862	-7.84	-17.702
	1364	-16.435	-8.929	-25.364
	1366	-15.188	4.167	-11.021
	1368	-16.071	5.999	-10.072
	1370	-16.605	-14.167	-30.772
	1372	-15.244	-2.719	-17.963
	1374	-14.324	-5.807	-20.131
	1376	-14.218	4.882	-9.335
	1378	-44.068	-17.993	-62.061
	1380	-11.875	-6.948	-18.823
	1382	-11.071	1.963	-9.108
	1384	-28.456	3.274	-25.183
	1386	-36.718	-27.221	-63.939
	1388	-51.328	-7.284	-58.612
	1390	-53.057	-31.162	-84.219
	1392	-49.564	-26.079	-75.643
	1394	-29.144	-19.903	-49.047
	1396	-30.962	-13.59	-44.552
	1398	-58.487	-21.019	-79.506
	1400	-60.879	-19.389	-80.269
	1402	-53.538	-13.546	-67.085
	1404	-60.892	-22.747	-83.639
	1406	-54.895	-20.136	-75.032
	1408	-63.887	-15.842	-79.729
	1410	-54.848	5.046	-49.802
	1412	-60.122	-2.304	-62.426
	1414	-65.841	-2.663	-68.504
	1416	-63.04	-18.411	-81.452
	1418	-59.193	-0.381	-59.574
	1420	-61.388	-0.193	-61.581
	1422	-58.061	-8.96	-67.021
	1424	-57.787	-29.314	-87.101
	1426	-55.578	-19.189	-74.767
	1428	-63.983	-13.76	-77.743
	1430	-65.703	-6.745	-72.448
	1432	-57.99	-9.215	-67.204
	1434	-52.2	-19.118	-71.318
	1436	-52.376	2.141	-50.236
	1438	-54.972	-4.118	-59.09
	1440	-42.497	-10.382	-52.878
	1442	-38.884	2.453	-36.431
	1444	-51.443	-13.36	-64.803
	1446	-55.278	-1.07	-56.348
	1448	-54.64	-12.765	-67.405
	1450	-60.825	-1.641	-62.466
	1452	-58.346	-8.827	-67.174
	1454	-64.505	-11.14	-75.645
	1456	-63.234	-16.634	-79.869
	1458	-56.043	-20.698	-76.74
	1460	-58.976	-8.273	-67.25
	1462	-41.278	-4.048	-45.326
	1464	-34.643	-9.594	-44.237
	1466	-35.695	-8.11	-43.806
	1468	-33.97	-21.613	-55.584
	1470	-38.134	-25.282	-63.416
	1472	-25.648	-12.02	-37.668
	1474	-33.264	-14.069	-47.333
	1476	-33.311	-9.304	-42.615
	1478	-37.723	-8.387	-46.109
	1480	-31.606	4.257	-27.349
	1482	-27.615	-19.374	-46.988
	1484	-53.134	-3.991	-57.126
	1486	-42.909	-8.666	-51.575
	1488	-53.389	14.554	-38.835
	1490	-54.133	20.247	-33.886
	1492	-57.537	9.317	-48.221
	1494	-56.818	10.133	-46.685
	1496	-41.47	28.724	-12.745
	1498	-34.033	0.281	-33.752
	1500	-28.02	8.685	-19.335
	1502	-34.757	-2.288	-37.045
	1504	-44.355	-7.253	-51.608
	1506	-38.554	-10.785	-49.339
	1508	-39.889	-10.078	-49.967
	1510	-48.089	-1.208	-49.297
	1512	-49.016	-6.411	-55.427
	1514	-74.572	1.423	-73.15
	1516	-59.659	3.276	-56.382
	1518	-61.483	-11.451	-72.934
	1520	-60.176	-7.289	-67.465
	1522	-58.467	0.989	-57.478
	1524	-56.176	-0.472	-56.648
	1526	-65.747	-18.39	-84.138
	1528	-49.288	1.268	-48.02
	1530	-54.449	1.445	-53.003
	1532	-53.04	-4.145	-57.185
	1534	-51.012	-1.915	-52.927
	1536	-45.913	-5.102	-51.015
	1538	-41.7	10.609	-31.091
	1540	-36.324	7.178	-29.146
	1542	-41.335	8.902	-32.433
	1544	-39.436	-3.554	-42.99
	1546	-49.858	-1.253	-51.111
	1548	-32.397	2.931	-29.466
	1550	-40.184	-7.349	-47.533
	1552	-52.815	6.137	-46.678
	1554	-50.529	-11.644	-62.173
	1556	-42.579	-4.358	-46.937
	1558	-49.723	-4.098	-53.821
	1560	-44.31	5.762	-38.548
	1562	-46.953	11.029	-35.924
	1564	-53.37	6.834	-46.536
	1566	-59.866	3.933	-55.933
	1568	-53.89	5.33	-48.559
	1570	-48.078	4.337	-43.741
	1572	-44.298	2.719	-41.579
	1574	-52.321	-5.129	-57.45
	1576	-31.035	9.708	-21.326
	1578	-51.478	15.074	-36.405
	1580	-51.149	4.299	-46.851
	1582	-47.789	-0.798	-48.587
	1584	-51.588	5.883	-45.706
	1586	-59.781	-14.185	-73.966
	1588	-64.605	-13.992	-78.597
	1590	-63.109	-17.329	-80.438
	1592	-64.078	-9.018	-73.096
	1594	-54.3	-7.184	-61.485
	1596	-54.554	-13.197	-67.751
	1598	-59.367	3.308	-56.059
	1600	-48.205	2.749	-45.457
	1602	-42.277	-0.531	-42.807
	1604	-44.616	6.946	-37.67
	1606	-36.849	15.015	-21.833
	1608	-40.512	15.445	-25.067
	1610	-40.404	10.351	-30.054
	1612	-40.655	12.366	-28.289
	1614	-39.796	11.433	-28.363
	1616	-47.337	13.891	-33.446
	1618	-48.124	18.686	-29.438
	1620	-43.531	13.442	-30.088
	1622	-50.264	7.258	-43.006
	1624	-56.037	6.923	-49.114
	1626	-54.042	-4.642	-58.684
	1628	-65.229	10.758	-54.471
	1630	-50.682	5.809	-44.873
	1632	-51.771	7.927	-43.844
	1634	-55.105	5.885	-49.22
	1636	-64.583	4.561	-60.023
	1638	-61.33	5.622	-55.707
	1640	-67.621	3.774	-63.848
	1642	-70.502	11.293	-59.209
	1644	-65.063	-3.339	-68.402
	1646	-46.882	-3.337	-50.219
	1648	-50.473	14.024	-36.45
	1650	-45.999	0.87	-45.129
	1652	-47.472	-5.83	-53.302
	1654	-56.533	-0.808	-57.341
	1656	-65.804	-2.353	-68.157
	1658	-55.114	0.262	-54.852
	1660	-71.915	-9.993	-81.909
	1662	-65.612	-2.28	-67.892
	1664	-70.86	6.118	-64.742
	1666	-51.353	0.222	-51.131
	1668	-52.289	-6.308	-58.597
	1670	-47.383	-1.397	-48.78
	1672	-57.696	4.412	-53.284
	1674	-86.269	-10.68	-96.949
	1676	-83.258	0.264	-82.993
	1678	-75.846	1.873	-73.973
	1680	-79.908	-4.14	-84.048
	1682	-84.738	-0.253	-84.991
	1684	-77.884	-6.457	-84.341
	1686	-77.608	5.748	-71.861
	1688	-74.563	4.179	-70.384
	1690	-83.239	-3.571	-86.81
	1692	-78.369	-4.541	-82.91
	1694	-89.068	10.017	-79.051
	1696	-76.088	1.978	-74.109
	1698	-75.978	10.964	-65.014
	1700	-74.962	10.556	-64.406
	1702	-84.419	15.622	-68.797
	1704	-84.746	-10.261	-95.007
	1706	-81.074	-8.562	-89.636
	1708	-85.163	16.353	-68.81
	1710	-87.775	5.43	-82.346
	1712	-96.406	13.733	-82.673
	1714	-110.648	-5.016	-115.664
	1716	-103.151	5.73	-97.421
	1718	-100.842	12.63	-88.212
	1720	-103.252	7.426	-95.826
	1722	-94.233	4.956	-89.278
	1724	-100.673	7.578	-93.094
	1726	-91.883	3.013	-88.869
	1728	-100.357	-3.584	-103.941
	1730	-103.788	9.845	-93.943
	1732	-96.304	0.854	-95.45
	1734	-95.073	20.957	-74.116
	1736	-102.42	8.576	-93.844
	1738	-87.363	-0.251	-87.615
	1740	-90.925	-3.751	-94.677
	1742	-95.784	1.159	-94.625
	1744	-91.536	9.822	-81.714
	1746	-97.948	2.634	-95.314
	1748	-94.264	3.837	-90.427
	1750	-80.18	5.001	-75.179
	1752	-77.831	13.159	-64.672
	1754	-80.253	2.928	-77.325
	1756	-83.132	-1.481	-84.613
	1758	-85.16	18.526	-66.634
	1760	-86.884	-2.235	-89.119
	1762	-80.929	9.202	-71.727
	1764	-65.001	9.368	-55.633
	1766	-70.278	18.578	-51.7
	1768	-61.95	16.323	-45.628
	1770	-88.472	3.918	-84.555
	1772	-85.913	31.579	-54.333
	1774	-85.421	21.278	-64.143
	1776	-81.708	15.658	-66.051
	1778	-58.485	26.509	-31.976
	1780	-75.356	14.532	-60.824
	1782	-73.609	9.04	-64.568
	1784	-69.585	16.266	-53.319
	1786	-49.264	20.784	-28.48
	1788	-45.029	20.457	-24.572
	1790	-47.191	18.286	-28.905
	1792	-42.218	14.743	-27.476
	1794	-41.744	4.748	-36.996
	1796	-35.144	3.009	-32.135
	1798	-48.665	5.632	-43.033
	1800	-44.862	13.455	-31.406
	1802	-46.261	14.606	-31.655
	1804	-50.912	30.361	-20.552
	1806	-43.412	9.846	-33.565
	1808	-42.774	18.436	-24.338
	1810	-44.091	14.357	-29.735
	1812	-45.373	14.566	-30.807
	1814	-42.646	11.86	-30.786
	1816	-44.027	15.093	-28.934
	1818	-45.858	13.03	-32.828
	1820	-43.823	16.366	-27.458
	1822	-48.622	10.244	-38.378
	1824	-43.445	15.465	-27.98
	1826	-47.409	18.113	-29.296
	1828	-47.301	20.59	-26.711
	1830	-48.481	14.118	-34.363
	1832	-48.301	21.132	-27.169
	1834	-44.032	14.485	-29.547
	1836	-51.015	5.184	-45.831
	1838	-40.862	13.131	-27.731
	1840	-40.976	10.508	-30.468
	1842	-45.323	6.082	-39.241
	1844	-43.612	9.039	-34.574
	1846	-40.884	5.056	-35.828
	1848	-46.194	12.076	-34.118
	1850	-44.729	6.731	-37.997
	1852	-44.526	9.2	-35.326
	1854	-47.966	10.229	-37.737
	1856	-41.3	-2.204	-43.504
	1858	-39.26	17.75	-21.51
	1860	-41.172	21.425	-19.747
	1862	-37.306	19.641	-17.665
	1864	-35.544	1.687	-33.857
	1866	-42.726	10.981	-31.745
	1868	-37.979	7.061	-30.918
	1870	-36.092	12.639	-23.453
	1872	-41.105	10.019	-31.086
	1874	-47.208	1.107	-46.101
	1876	-40.514	16.858	-23.656
	1878	-37.458	21.603	-15.855
	1880	-50.648	17.278	-33.37
	1882	-48.34	20.91	-27.43
	1884	-48.206	19.863	-28.343
	1886	-47.853	9.527	-38.326
	1888	-50.311	17.507	-32.804
	1890	-44.259	21.48	-22.78
	1892	-55.815	29.718	-26.097
	1894	-67.033	20.986	-46.047
	1896	-66.923	28.997	-37.927
	1898	-59.018	19.556	-39.462
	1900	-59.234	-3.763	-62.997
	1902	-49.223	15.879	-33.344
	1904	-125.698	17.418	-108.28
	1906	-57.013	18.772	-38.241
	1908	-52.457	2.098	-50.359
	1910	-54.248	6.245	-48.003
	1912	-58.917	-7.541	-66.457
	1914	-65.37	7.533	-57.837
	1916	-56.233	22.346	-33.887
	1918	-54.913	3.747	-51.166
	1920	-58.814	8.757	-50.057
	1922	-56.97	13.733	-43.237
	1924	-51.429	1.632	-49.797
	1926	-59.246	7.493	-51.753
	1928	-63.36	6.877	-56.483
	1930	-51.4	3.8	-47.6
	1932	-57.602	6.644	-50.958
	1934	-51.616	14.402	-37.214
	1936	-54.117	3.183	-50.934
	1938	-46.231	2.26	-43.971
	1940	-51.425	18.967	-32.459
	1942	-96.724	17.2	-79.525
	1944	-92.672	2.977	-89.695
	1946	-47.697	-1.753	-49.45
	1948	-42.857	4.18	-38.677
	1950	-96.645	10.531	-86.115
	1952	-51.907	9.573	-42.334
	1954	-101.294	4.102	-97.192
	1956	-39.997	13.605	-26.392
	1958	-113.068	7.889	-105.179
	1960	-102.575	-2.908	-105.482
	1962	-123.325	21.598	-101.727
	1964	-50.993	10.202	-40.791
	1966	-119.934	27.352	-92.581
	1968	-113.274	19.804	-93.47
	1970	-108.182	20.694	-87.488
	1972	-110.35	17.196	-93.154
	1974	-49.959	17.779	-32.181
	1976	-43.378	7.086	-36.291
	1978	-51.85	7.473	-44.377
	1980	-110.13	15.032	-95.098
	1982	-111.451	8.738	-102.712
	1984	-95.811	10.315	-85.495
	1986	-83.773	19.202	-64.571
	1988	-85.194	18.955	-66.239
	1990	-80.107	18.83	-61.277
	1992	-84.194	12.215	-71.979
	1994	-88.509	19.314	-69.196
	1996	-107.277	29.262	-78.015
	1998	-93.25	19.548	-73.702
	2000	-31.447	23.69	-7.757
	2002	-92.236	18.326	-73.91
	2004	-97.445	20.413	-77.033
	2006	-88.843	12.522	-76.321
	2008	-89.904	17.1	-72.803
	2010	-89.532	20.973	-68.559
	2012	-82.29	22.36	-59.93
	2014	-83.734	35.167	-48.567
	2016	-84.413	21.958	-62.455
	2018	-109.692	13.296	-96.397
	2020	-100.198	20.779	-79.419
	2022	-116.043	21.299	-94.744
	2024	-98.309	17.531	-80.777
	2026	-113.505	25.096	-88.409
	2028	-129.033	18.924	-110.108
	2030	-116.366	19.673	-96.693
	2032	-126.626	33.987	-92.639
	2034	-126.618	37.505	-89.113
	2036	-119.979	12.79	-107.188
	2038	-130.05	15.216	-114.834
	2040	-120.035	17.406	-102.629
	2042	-127.035	13.259	-113.777
	2044	-125.499	19.586	-105.913
	2046	-133.476	13.153	-120.323
	2048	-129.23	3.199	-126.031
	2050	-141.31	19.136	-122.174
	2052	-138.9	15.132	-123.769
	2054	-144.428	8.296	-136.132
	2056	-131.779	27.536	-104.242
	2058	-134.667	14.561	-120.107
	2060	-163.522	23.1	-140.422
	2062	-146.527	24.667	-121.86
	2064	-170.665	26.655	-144.009
	2066	-162.431	30.891	-131.54
	2068	-145.328	31.153	-114.175
	2070	-136.129	40.361	-95.769
	2072	-144.27	29.237	-115.033
	2074	-156.061	40.578	-115.483
	2076	-100.767	27.319	-73.449
	2078	-123.766	23.271	-100.495
	2080	-127.551	20.067	-107.483
	2082	-128.403	15.612	-112.791
	2084	-114.764	35.215	-79.549
	2086	-108.879	39.84	-69.039
	2088	-106.664	24.496	-82.169
	2090	-115.473	23.852	-91.621
	2092	-106.446	37.367	-69.079
	2094	-121.632	30.076	-91.555
	2096	-109.646	29.065	-80.581
	2098	-90.555	21.088	-69.467
	2100	-91.636	23.962	-67.674
	2102	-102.987	26.612	-76.375
	2104	-114.572	21.15	-93.422
	2106	-109.778	31.833	-77.945
	2108	-103.565	29.206	-74.358
	2110	-137.537	18.758	-118.779
	2112	-100.856	23.266	-77.589
	2114	-113.842	29.595	-84.247
	2116	-106.696	17.632	-89.064
	2118	-97.025	14.949	-82.075
	2120	-109.812	29.466	-80.346
	2122	-51.173	22.551	-28.622
	2124	-120.01	23.796	-96.214
	2126	-116.588	18.959	-97.629
	2128	-105.113	8.02	-97.093
	2130	-122.818	0.196	-122.622
	2132	-94.636	1.828	-92.808
	2134	-86.073	-1.048	-87.121
	2136	-91.859	13.605	-78.254
	2138	-98.656	3.485	-95.171
	2140	-112.144	3.553	-108.591
	2142	-105.965	20.981	-84.985
	2144	-105.281	21.653	-83.629
	2146	-97.62	3.62	-94
	2148	-109.001	21.012	-87.989
	2150	-103.541	23.972	-79.569
	2152	-110.697	16.446	-94.251
	2154	-47.75	4.368	-43.382
	2156	-134.226	19.197	-115.029
	2158	-129.962	4.933	-125.03
	2160	-121.35	9.345	-112.006
	2162	-128.883	33.779	-95.104
	2164	-124.319	34.028	-90.291
	2166	-118.572	9.745	-108.827
	2168	-54.116	13.662	-40.454
	2170	-110.328	-1.395	-111.723
	2172	-113.798	7.312	-106.486
	2174	-117.08	2.442	-114.638
	2176	-118.141	4.817	-113.325
	2178	-118.518	15.717	-102.801
	2180	-106.32	0.29	-106.031
	2182	-111.978	15.214	-96.764
	2184	-128.419	-1.204	-129.622
	2186	-51.207	-1.829	-53.036
	2188	-113.858	1.207	-112.651
	2190	-110.092	7.773	-102.319
	2192	-40.958	7.611	-33.346
	2194	-126.156	-23.791	-149.947
	2196	-52.493	-8.766	-61.259
	2198	-49.339	10.13	-39.209
	2200	-54.748	11.137	-43.611
	2202	-58.921	-5.575	-64.496
	2204	-53.104	17.843	-35.261
	2206	-49.437	-9.988	-59.425
	2208	-56.464	4.688	-51.776
	2210	-59.748	-6.73	-66.477
	2212	-119.791	6.387	-113.404
	2214	-56.66	13.359	-43.301
	2216	-61.496	2.253	-59.243
	2218	-54.545	-0.984	-55.529
	2220	-50.058	9.353	-40.705
	2222	-53.59	18.084	-35.506
	2224	-58.565	13.382	-45.183
	2226	-58.132	17.244	-40.887
	2228	-126.605	17.688	-108.917
	2230	-58.684	21.251	-37.433
	2232	-126.988	13.553	-113.435
	2234	-51.072	25.622	-25.45
	2236	-57.721	22.019	-35.702
	2238	-46.322	9.781	-36.541
	2240	-50.48	20.965	-29.514
	2242	-51.341	26.307	-25.034
	2244	-53.108	28.69	-24.418
	2246	-57.699	21.013	-36.685
	2248	-51.137	7.123	-44.014
	2250	-42.983	11.281	-31.702
	2252	-50.844	22.023	-28.821
	2254	-96.345	8.829	-87.516
	2256	-104.005	-2.191	-106.196
	2258	-110.208	10.747	-99.461
	2260	-104.125	21.014	-83.111
	2262	-108.664	19.733	-88.931
	2264	-105.966	14.93	-91.036
	2266	-96.167	26.315	-69.852
	2268	-90.618	27.05	-63.568
	2270	-100.216	29.998	-70.219
	2272	-104.118	21.361	-82.758
	2274	-109.573	19.964	-89.609
	2276	-95.624	11.063	-84.561
	2278	-114.776	15.921	-98.856
	2280	-117.854	21.432	-96.422
	2282	-101.36	14.379	-86.981
	2284	-117.244	9.024	-108.221
	2286	-105.188	15.765	-89.423
	2288	-107.954	12.986	-94.968
	2290	-50.485	15.11	-35.375
	2292	-44.606	32.163	-12.444
	2294	-115.489	2.555	-112.934
	2296	-111.206	12.754	-98.452
	2298	-47.796	10.138	-37.658
	2300	-115.657	12.713	-102.944
	2302	-45.951	13.009	-32.942
	2304	-35.404	0.299	-35.105
	2306	-103.05	12.819	-90.231
	2308	-38.974	22.389	-16.585
	2310	-40.762	28.56	-12.202
	2312	-41.395	12.202	-29.193
	2314	-37.588	7.272	-30.317
	2316	-34.736	3.806	-30.93
	2318	-43.469	17.271	-26.198
	2320	-43.959	16.088	-27.872
	2322	-39.917	8.295	-31.623
	2324	-51.414	15.118	-36.296
	2326	-47.08	6.721	-40.358
	2328	-35.733	10.033	-25.7
	2330	-40.882	-1.388	-42.27
	2332	-42.196	3.823	-38.372
	2334	-44.278	2.82	-41.458
	2336	-47.181	6.409	-40.773
	2338	-45.132	0.733	-44.399
	2340	-41.017	4.076	-36.941
	2342	-41.629	9.358	-32.271
	2344	-41.513	10.903	-30.61
	2346	-43.996	1.78	-42.217
	2348	-43.568	9.074	-34.494
	2350	-42.889	0.918	-41.971
	2352	-101.851	15.213	-86.638
	2354	-109.073	6.447	-102.625
	2356	-32.521	16.374	-16.147
	2358	-23.437	36.114	12.678
	2360	-116.295	12.675	-103.62
	2362	-107.628	14.278	-93.35
	2364	-107.966	22.584	-85.383
	2366	-102.833	19.859	-82.973
	2368	-98.842	5.091	-93.751
	2370	-96.944	-0.025	-96.969
	2372	-100.75	9.975	-90.774
	2374	-99.388	5.463	-93.925
	2376	-91.196	19.535	-71.66
	2378	-111.875	8.17	-103.704
	2380	-95.955	23.051	-72.903
	2382	-102.033	4.614	-97.419
	2384	-105.015	4.737	-100.278
	2386	-111.051	6.791	-104.26
	2388	-114.067	0.851	-113.215
	2390	-105.048	7.294	-97.754
	2392	-91.703	21.37	-70.333
	2394	-93.939	17.05	-76.889
	2396	-106.581	12.095	-94.486
	2398	-94.762	12.551	-82.211
	2400	-94.43	-5.303	-99.733
	2402	-95.918	-7.915	-103.833
	2404	-107.681	1.102	-106.579
	2406	-109.196	-7.909	-117.105
	2408	-95.758	-4.076	-99.834
	2410	-105.888	3.453	-102.436
	2412	-95.755	7.62	-88.135
	2414	-96.423	9.289	-87.134
	2416	-98.875	5.289	-93.586
	2418	-96.361	1.838	-94.523
	2420	-87.829	6.488	-81.341
	2422	-94.734	16.059	-78.675
	2424	-91.744	-7.469	-99.213
	2426	-94.834	10.596	-84.239
	2428	-84.19	11.787	-72.403
	2430	-99.509	7.779	-91.729
	2432	-88.211	-1.214	-89.426
	2434	-87.135	10.44	-76.694
	2436	-91.455	1.755	-89.699
	2438	-88.678	16.775	-71.903
	2440	-103.202	4.439	-98.763
	2442	-93.449	-7.826	-101.275
	2444	-99.783	3.411	-96.371
	2446	-98.425	8.86	-89.565
	2448	-94.752	-12.611	-107.363
	2450	-98.047	-14.038	-112.085
	2452	-102.715	-3.833	-106.548
	2454	-101.243	1.458	-99.785
	2456	-95.124	-7.8	-102.924
	2458	-89.543	0.907	-88.636
	2460	-94.254	7.766	-86.488
	2462	-99.695	8.174	-91.522
	2464	-97.852	-15.431	-113.284
	2466	-90.59	-23.311	-113.901
	2468	-87.926	-14.822	-102.748
	2470	-92.181	-6.264	-98.445
	2472	-102.096	-12.974	-115.07
	2474	-98.321	-2.224	-100.545
	2476	-95.048	0.84	-94.208
	2478	-102.121	-2	-104.121
	2480	-83.964	-2.018	-85.982
	2482	-96.307	10.745	-85.563
	2484	-75.517	3.088	-72.428
	2486	-83.911	-2.154	-86.065
	2488	-92.79	11.272	-81.518
	2490	-93.018	1.817	-91.201
	2492	-90.085	15.809	-74.276
	2494	-85.341	13.544	-71.797
	2496	-82.5	-8.804	-91.304
	2498	-79.074	4.661	-74.413
	2500	-79.02	0.492	-78.527
	2502	-81.506	-0.485	-81.991
	2504	-77.158	-3.255	-80.413
	2506	-76.494	-15.472	-91.966
	2508	-78.791	-2.253	-81.044
	2510	-86.785	-5.461	-92.245
	2512	-86.859	0.503	-86.356
	2514	-85.489	3.427	-82.062
	2516	-78.878	4.096	-74.782
	2518	-78.933	2.295	-76.638
	2520	-96.179	-20.251	-116.43
	2522	-96.519	-15.564	-112.083
	2524	-91.923	-1.413	-93.336
	2526	-101.565	-17.413	-118.978
	2528	-83.201	3.208	-79.993
	2530	-80.002	-5.299	-85.301
	2532	-75.084	-0.126	-75.21
	2534	-78.558	-4.278	-82.836
	2536	-83.377	5.243	-78.134
	2538	-97.187	-2.645	-99.832
	2540	-94.352	5.168	-89.184
	2542	-83.242	6.655	-76.588
	2544	-87.766	16.386	-71.381
	2546	-85.302	11.677	-73.625
	2548	-93.344	19.656	-73.688
	2550	-92.966	7.428	-85.538
	2552	-98.315	24.354	-73.961
	2554	-84.522	7.38	-77.141
	2556	-85.582	15.552	-70.031
	2558	-90.449	15.463	-74.986
	2560	-77.519	-13.843	-91.362
	2562	-72.632	-12.731	-85.364
	2564	-94.32	1.499	-92.821
	2566	-80.295	-3.486	-83.781
	2568	-80.203	-4.273	-84.476
	2570	-77.722	-1.814	-79.536
	2572	-78.553	-2.084	-80.637
	2574	-86.927	-7.737	-94.664
	2576	-89.963	-4.404	-94.368
	2578	-107.323	-14.055	-121.378
	2580	-114.692	-9.439	-124.132
	2582	-111.876	8.636	-103.24
	2584	-108.005	-11.867	-119.872
	2586	-105.186	-3.534	-108.72
	2588	-105.898	-5.986	-111.884
	2590	-119.141	-7.07	-126.211
	2592	-108.207	0.057	-108.15
	2594	-110.463	-6.291	-116.754
	2596	-101.938	-13.204	-115.142
	2598	-99.473	-16.859	-116.332
	2600	-102.857	-6.307	-109.164
	2602	-99.468	-25.453	-124.921
	2604	-103.907	8.192	-95.714
	2606	-121.433	-2.065	-123.498
	2608	-106.735	-18.923	-125.658
	2610	-118.572	-28.586	-147.158
	2612	-104.291	-9.272	-113.563
	2614	-114.015	-12.62	-126.635
	2616	-116.347	-3.3	-119.647
	2618	-122.564	-5.423	-127.987
	2620	-127.087	-5.225	-132.311
	2622	-140.665	1.107	-139.557
	2624	-125.296	3.107	-122.19
	2626	-109.349	12.289	-97.06
	2628	-112.789	8.195	-104.593
	2630	-140.619	2.732	-137.887
	2632	-158.575	-6.196	-164.771
	2634	-144.641	2.699	-141.942
	2636	-156.529	4.623	-151.906
	2638	-145.351	5.648	-139.703
	2640	-150.168	-13.633	-163.8
	2642	-143.84	-2.819	-146.659
	2644	-148.385	-4.928	-153.313
	2646	-152.372	7.653	-144.719
	2648	-143.06	9.582	-133.478
	2650	-159.157	1.195	-157.963
	2652	-165.888	14.398	-151.49
	2654	-156.172	-3.139	-159.311
	2656	-174.043	-6.756	-180.799
	2658	-157.242	-8.133	-165.374
	2660	-171.517	-5.38	-176.898
	2662	-163.284	-16.374	-179.658
	2664	-165.475	-1.707	-167.182
	2666	-158.361	8.435	-149.926
	2668	-154.968	21.504	-133.464
	2670	-148.272	4.93	-143.341
	2672	-157.279	-15.565	-172.844
	2674	-139.732	4.156	-135.576
	2676	-148.093	-2.114	-150.207
	2678	-147.461	4.852	-142.609
	2680	-150.083	6.082	-144.001
	2682	-136.644	20.551	-116.093
	2684	-143.799	23.963	-119.836
	2686	-139.283	10.783	-128.499
	2688	-160.79	13.645	-147.145
	2690	-152.824	14.776	-138.048
	2692	-172.957	8.58	-164.377
	2694	-167.935	13.6	-154.335
	2696	-160.976	12.266	-148.71
	2698	-158.351	4.765	-153.585
	2700	-161.02	20.011	-141.009
	2702	-161.318	24.449	-136.869
	2704	-170.674	20.791	-149.884
	2706	-163.132	20.189	-142.943
	2708	-165.655	1.965	-163.69
	2710	-170.795	11.64	-159.155
	2712	-157.611	13.269	-144.342
	2714	-171.681	-7.421	-179.102
	2716	-168.214	12.351	-155.863
	2718	-113.337	-6.495	-119.832
	2720	-159.252	18.641	-140.611
	2722	-166.449	3.043	-163.406
	2724	-168.232	28.353	-139.878
	2726	-146.551	14.161	-132.39
	2728	-153.806	13.009	-140.797
	2730	-153.638	4.229	-149.409
	2732	-153.403	11.886	-141.517
	2734	-139.115	1.709	-137.406
	2736	-158.32	9.964	-148.356
	2738	-152.284	-13.507	-165.791
	2740	-157.275	9.046	-148.23
	2742	-155.322	9.16	-146.162
	2744	-142.099	-3.102	-145.201
	2746	-144.642	-0.914	-145.556
	2748	-132.013	2.09	-129.924
	2750	-149.893	-5.147	-155.041
	2752	-136.92	-9.745	-146.665
	2754	-144.513	7.857	-136.655
	2756	-147.321	-3.23	-150.551
	2758	-147.461	13.576	-133.886
	2760	-153.249	20.736	-132.513
	2762	-134.352	-2.184	-136.536
	2764	-133.548	-9.409	-142.957
	2766	-134.986	3.804	-131.182
	2768	-158.705	20.407	-138.299
	2770	-160.425	5.657	-154.768
	2772	-139.653	-0.033	-139.686
	2774	-146.865	1.123	-145.741
	2776	-144.837	17.592	-127.244
	2778	-153.919	16.824	-137.095
	2780	-167.689	13.95	-153.739
	2782	-155.129	12.941	-142.188
	2784	-161.013	34.796	-126.218
	2786	-179.603	24.36	-155.243
	2788	-158.924	21.265	-137.659
	2790	-156.242	25.09	-131.152
	2792	-165.305	13.393	-151.912
	2794	-167.339	12.757	-154.582
	2796	-136.606	21.959	-114.648
	2798	-167.46	23.838	-143.622
	2800	-169.126	25.36	-143.766
	2802	-161.174	22.149	-139.025
	2804	-149.158	8.876	-140.283
	2806	-157.579	15.598	-141.981
	2808	-161.083	-2.393	-163.476
	2810	-169.98	18.921	-151.059
	2812	-164.271	14.526	-149.745
	2814	-140.182	9.154	-131.028
	2816	-164.641	31.697	-132.944
	2818	-139.742	28.804	-110.939
	2820	-151.015	30.221	-120.794
	2822	-170.691	1.553	-169.138
	2824	-164.327	-0.092	-164.419
	2826	-162.866	-8.802	-171.668
	2828	-170.561	-1.278	-171.839
	2830	-187.416	17.444	-169.972
	2832	-155.411	3.778	-151.632
	2834	-159.457	13.462	-145.995
	2836	-150.511	22.566	-127.945
	2838	-160.142	5.505	-154.637
	2840	-163.883	-0.693	-164.575
	2842	-160.478	-2.674	-163.152
	2844	-152.08	5.606	-146.474
	2846	-145.698	20.075	-125.624
	2848	-142.357	17.825	-124.532
	2850	-159.238	-0.64	-159.878
	2852	-169.77	13.337	-156.432
	2854	-147.286	9.236	-138.05
	2856	-155.539	5.242	-150.297
	2858	-148.078	31.282	-116.795
	2860	-131.632	21.798	-109.833
	2862	-141.664	29.774	-111.89
	2864	-139.155	29.303	-109.852
	2866	-137.439	30.643	-106.796
	2868	-136.649	13.49	-123.159
	2870	-142.871	19.647	-123.224
	2872	-138.187	-8.074	-146.262
	2874	-166.818	10.371	-156.447
	2876	-161.302	6.707	-154.596
	2878	-138.761	14.15	-124.611
	2880	-135.767	32.043	-103.724
	2882	-135.558	28.244	-107.315
	2884	-126.894	21.441	-105.452
	2886	-122.318	34.402	-87.916
	2888	-150.682	18.178	-132.504
	2890	-157.627	28.466	-129.162
	2892	-156.559	7.865	-148.694
	2894	-145.502	27.569	-117.933
	2896	-163.72	27.586	-136.134
	2898	-155.743	26.144	-129.599
	2900	-160.53	30.307	-130.223
	2902	-139.481	24.929	-114.552
	2904	-163.923	20.573	-143.349
	2906	-177.33	15.842	-161.488
	2908	-156.63	13.413	-143.216
	2910	-167.517	16.695	-150.822
	2912	-160.193	19.657	-140.535
	2914	-171.31	2.869	-168.44
	2916	-149.724	9.741	-139.983
	2918	-152.749	23.613	-129.136
	2920	-144.924	26.481	-118.443
	2922	-153.448	4.725	-148.723
	2924	-143.77	30.595	-113.176
	2926	-144.968	23.648	-121.319
	2928	-134.33	16.32	-118.01
	2930	-149.088	18.384	-130.704
	2932	-156.163	21.078	-135.085
	2934	-154.885	28.386	-126.498
	2936	-168.891	34.793	-134.098
	2938	-156.34	13.202	-143.138
	2940	-155.356	5.471	-149.884
	2942	-150.808	13.703	-137.104
	2944	-141.821	17.077	-124.744
	2946	-153.568	28.274	-125.295
	2948	-143.679	1.004	-142.674
	2950	-111.274	-7.362	-118.635
	2952	-118.376	0.915	-117.461
	2954	-115.113	-2.035	-117.149
	2956	-129.61	-4.668	-134.277
	2958	-130.495	8.896	-121.599
	2960	-127.513	10.009	-117.504
	2962	-122.128	-4.585	-126.713
	2964	-115.273	6.221	-109.053
	2966	-121.243	1.934	-119.309
	2968	-133.138	14.325	-118.813
	2970	-169.32	20.563	-148.757
	2972	-168.893	26.954	-141.939
	2974	-160.544	17.669	-142.875
	2976	-178.022	21	-157.022
	2978	-161.908	31.974	-129.934
	2980	-160.979	19.77	-141.208
	2982	-153.372	24.35	-129.023
	2984	-139.003	23.849	-115.154
	2986	-131.975	21.29	-110.685
	2988	-82.895	4.238	-78.657
	2990	-150.438	9.111	-141.326
	2992	-150.422	17.826	-132.596
	2994	-156.988	30.864	-126.124
	2996	-151.344	27.25	-124.095
	2998	-154.359	24.405	-129.955
	3000	-164.985	33.143	-131.842
	3002	-161.558	28.947	-132.611
	3004	-150.278	14.592	-135.686
	3006	-167.595	33.671	-133.924
	3008	-153.589	21.066	-132.523
	3010	-160.956	28.832	-132.124
	3012	-163.936	10.991	-152.945
	3014	-147.412	30.852	-116.56
	3016	-157.961	18.731	-139.23
	3018	-145.859	17.207	-128.652
	3020	-158.448	16.645	-141.804
	3022	-144.639	19.361	-125.278
	3024	-92.452	5.144	-87.308
	3026	-86.744	0.977	-85.767
	3028	-86.372	12.141	-74.231
	3030	-85.901	1.818	-84.083
	3032	-85.15	8.678	-76.472
	3034	-90.124	7.648	-82.476
	3036	-81.725	4.802	-76.923
	3038	-92.022	15.613	-76.408
	3040	-93.375	-0.836	-94.212
	3042	-80.219	-2.602	-82.821
	3044	-89.607	-4.616	-94.223
	3046	-90.446	-3.688	-94.134
	3048	-84.459	4.569	-79.89
	3050	-92.992	7.653	-85.34
	3052	-80.123	6.912	-73.211
	3054	-82.752	4.029	-78.724
	3056	-88.7	2.077	-86.623
	3058	-87.531	-2.607	-90.138
	3060	-91.215	-9.553	-100.768
	3062	-87.527	8.717	-78.809
	3064	-142.293	10.886	-131.407
	3066	-154.237	17.448	-136.789
	3068	-83.157	7.529	-75.628
	3070	-84.378	12.869	-71.508
	3072	-90.14	-2.716	-92.856
	3074	-86.312	1.918	-84.395
	3076	-149.443	16.187	-133.256
	3078	-87.758	-9.802	-97.56
	3080	-84.003	-0.204	-84.207
	3082	-76.849	16.797	-60.052
	3084	-84.443	-2.77	-87.214
	3086	-143.345	1.808	-141.537
	3088	-142.35	14.057	-128.293
	3090	-137.11	4.545	-132.565
	3092	-133.341	10.869	-122.472
	3094	-87.916	4.06	-83.856
	3096	-120.932	11.583	-109.349
	3098	-135.703	7.182	-128.521
	3100	-82.403	-2.164	-84.568
	3102	-91.717	-5.751	-97.468
	3104	-91.57	-2.117	-93.688
	3106	-127.306	-11.455	-138.761
	3108	-149.786	-0.97	-150.756
	3110	-133.771	-8.327	-142.097
	3112	-129.601	11.311	-118.291
	3114	-130.135	1.191	-128.945
	3116	-140.989	4.77	-136.22
	3118	-126.345	1.702	-124.643
	3120	-138.014	-12.299	-150.313
	3122	-138.987	-8.254	-147.241
	3124	-140.486	-7.462	-147.948
	3126	-127.606	-6.475	-134.08
	3128	-128.018	-11.332	-139.349
	3130	-139.597	-8.793	-148.391
	3132	-129.01	-9.148	-138.158
	3134	-115.736	0.077	-115.659
	3136	-129.731	-5.938	-135.668
	3138	-132.696	4.075	-128.621
	3140	-124.879	4.677	-120.202
	3142	-119.381	6.7	-112.681
	3144	-128.312	1	-127.312
	3146	-118.402	-1.255	-119.657
	3148	-106.847	11.193	-95.654
	3150	-65.902	-2.578	-68.48
	3152	-127.267	4.1	-123.167
	3154	-120.632	-4.257	-124.889
	3156	-111.146	-4.39	-115.536
	3158	-136.039	-13.406	-149.445
	3160	-130.212	-3.996	-134.208
	3162	-125.646	-3.584	-129.23
	3164	-123.198	-6.515	-129.713
	3166	-121.491	-16.323	-137.814
	3168	-137.524	-7.04	-144.564
	3170	-121.975	-24.347	-146.323
	3172	-124.374	-11.714	-136.088
	3174	-120.438	-11.902	-132.34
	3176	-128.13	-18.153	-146.283
	3178	-139.762	-13.212	-152.975
	3180	-141.809	-9.795	-151.604
	3182	-124.301	-30.056	-154.357
	3184	-131.389	-45.039	-176.428
	3186	-140.914	-2.909	-143.823
	3188	-138.993	-8.767	-147.76
	3190	-117.897	-2.688	-120.585
	3192	-127.924	1.453	-126.472
	3194	-124.669	-9.937	-134.606
	3196	-128.218	-24.245	-152.463
	3198	-127.37	1.716	-125.653
	3200	-126.256	-3.295	-129.551
	3202	-134.001	-2.001	-136.003
	3204	-143.038	-9.988	-153.026
	3206	-139.98	-11.829	-151.809
	3208	-138.747	-13.636	-152.383
	3210	-130.95	-19.682	-150.631
	3212	-124.614	-5.146	-129.76
	3214	-64.269	-6.426	-70.696
	3216	-148.528	-5.758	-154.286
	3218	-132.674	-8.963	-141.636
	3220	-124.983	-5.348	-130.331
	3222	-63.009	-14.192	-77.201
	3224	-72.508	-9.097	-81.605
	3226	-67.814	-1.348	-69.162
	3228	-64.742	-8.417	-73.159
	3230	-66.794	-5.202	-71.995
	3232	-119.574	-3.995	-123.57
	3234	-131.721	9.153	-122.569
	3236	-126.567	4.225	-122.342
	3238	-133.094	-7.128	-140.222
	3240	-122.75	-3.099	-125.848
	3242	-125.85	-3.387	-129.237
	3244	-143.13	-3.233	-146.363
	3246	-138.186	-5.956	-144.142
	3248	-125.916	-3.231	-129.147
	3250	-125.88	-0.803	-126.683
	3252	-124.375	3.47	-120.905
	3254	-133.001	3.372	-129.629
	3256	-69.508	4.904	-64.603
	3258	-123.418	0.391	-123.027
	3260	-124.39	9.24	-115.15
	3262	-126.268	8.936	-117.332
	3264	-68.178	8.236	-59.941
	3266	-64.174	3.043	-61.131
	3268	-75.154	0.324	-74.83
	3270	-122.179	-5.182	-127.361
	3272	-116.988	-4.726	-121.713
	3274	-111.487	-19.676	-131.164
	3276	-116.299	-25.115	-141.413
	3278	-131.082	-0.511	-131.593
	3280	-85.054	-2.798	-87.852
	3282	-81.825	-7.229	-89.054
	3284	-69.967	-9.193	-79.16
	3286	-97.463	5.513	-91.95
	3288	-101.808	-9.105	-110.913
	3290	-65.456	4.295	-61.162
	3292	-59.778	3.073	-56.705
	3294	-106.989	4.169	-102.82
	3296	-64.439	5.387	-59.051
	3298	-71.934	7.452	-64.483
	3300	-59.609	16.34	-43.268
	3302	-117.575	25.009	-92.566
	3304	-102.735	11.599	-91.136
	3306	-119.478	2.344	-117.134
	3308	-109.104	2.361	-106.743
	3310	-112.903	-6.079	-118.982
	3312	-113.479	7.647	-105.832
	3314	-122.199	-0.163	-122.362
	3316	-134.663	9.506	-125.157
	3318	-120.517	-6.754	-127.271
	3320	-128.662	-14.424	-143.086
	3322	-123.727	-12.27	-135.997
	3324	-121.76	-9.069	-130.829
	3326	-133.852	-12.721	-146.574
	3328	-130.447	-12.701	-143.148
	3330	-145.708	-17.354	-163.062
	3332	-138.891	-29.783	-168.674
	3334	-139.711	-20.89	-160.601
	3336	-148.237	-15.275	-163.512
	3338	-128.466	-10.099	-138.565
	3340	-134.627	-15.932	-150.559
	3342	-151.866	-28.485	-180.351
	3344	-141.28	-11.91	-153.19
	3346	-142.38	-13.196	-155.577
	3348	-128.371	-16.646	-145.017
	3350	-120.821	-15.004	-135.825
	3352	-145.586	-19.605	-165.19
	3354	-140.714	-23.878	-164.592
	3356	-125.945	-16.931	-142.876
	3358	-139.938	-23.957	-163.896
	3360	-107.868	-4.991	-112.859
	3362	-126.649	-8.995	-135.644
	3364	-123.532	-13.58	-137.112
	3366	-104.776	-20.485	-125.261
	3368	-129.099	-18.678	-147.776
	3370	-108.841	-16.21	-125.051
	3372	-117.172	-16.557	-133.729
	3374	-114.064	-21.793	-135.856
	3376	-121.535	-28.631	-150.166
	3378	-126.463	-20.786	-147.249
	3380	-134.214	-24.629	-158.844
	3382	-130.513	-16.771	-147.284
	3384	-135.873	-11.605	-147.478
	3386	-132.708	-33.961	-166.669
	3388	-122.047	-22.645	-144.693
	3390	-131.689	-6.188	-137.877
	3392	-111.922	-28.443	-140.365
	3394	-128.355	-28.947	-157.302
	3396	-127.9	-29.751	-157.651
	3398	-123.861	-25.566	-149.427
	3400	-113.397	-4.298	-117.695
	3402	-106.815	-10.456	-117.271
	3404	-117.439	6.192	-111.247
	3406	-128.567	-6.622	-135.19
	3408	-116.773	-13.142	-129.916
	3410	-134.766	-23.399	-158.164
	3412	-130.102	-18.787	-148.889
	3414	-121.2	-13.799	-134.999
	3416	-113.844	-14.224	-128.069
	3418	-119.42	-29.891	-149.312
	3420	-127.119	-7.1	-134.218
	3422	-127.289	-16.869	-144.159
	3424	-125.224	-15.902	-141.126
	3426	-120.082	-13.841	-133.923
	3428	-124.336	-22.743	-147.079
	3430	-124.481	-9.724	-134.205
	3432	-115.609	-13.427	-129.036
	3434	-112.712	-5.599	-118.31
	3436	-109.574	-7.211	-116.785
	3438	-127.701	3.381	-124.32
	3440	-132.388	-8.708	-141.095
	3442	-128.531	-4.22	-132.751
	3444	-133.534	-1.152	-134.686
	3446	-132.713	-9.535	-142.249
	3448	-130.21	-12.411	-142.62
	3450	-113.138	-0.023	-113.161
	3452	-116.264	-5.072	-121.336
	3454	-137.776	-13.408	-151.185
	3456	-117.188	-17.369	-134.556
	3458	-136.644	-5.133	-141.777
	3460	-108.991	-1.28	-110.271
	3462	-129.577	-29.156	-158.733
	3464	-123.783	-2.095	-125.879
	3466	-139.132	-8.329	-147.461
	3468	-122.014	6.827	-115.188
	3470	-131.735	-9.456	-141.191
	3472	-125.253	-2.091	-127.344
	3474	-130.525	-14.97	-145.495
	3476	-125.278	-20.745	-146.022
	3478	-127.878	-19.383	-147.261
	3480	-129.889	-22.743	-152.632
	3482	-131.429	-20.676	-152.106
	3484	-129.182	-9.311	-138.493
	3486	-128.399	-15.33	-143.729
	3488	-135.99	-17.525	-153.516
	3490	-126.476	-31.87	-158.346
	3492	-120.925	-17.65	-138.574
	3494	-141.925	2.735	-139.19
	3496	-137.064	-11.82	-148.884
	3498	-133.116	-0.907	-134.023
	3500	-139.208	-11.396	-150.603
	3502	-132.901	-19.747	-152.648
	3504	-117.161	-13.891	-131.052
	3506	-125.945	-16.333	-142.278
	3508	-112.006	-26.999	-139.005
	3510	-127.605	-29.138	-156.742
	3512	-140.175	-23.422	-163.597
	3514	-132.315	-23.912	-156.227
	3516	-155.768	-36.741	-192.509
	3518	-147.375	-27.887	-175.261
	3520	-143.905	-35.815	-179.721
	3522	-156.638	-47.5	-204.138
	3524	-135.536	-25.383	-160.92
	3526	-143.258	-27.428	-170.686
	3528	-140.876	-29.857	-170.733
	3530	-134.774	-17.894	-152.668
	3532	-136.387	-18.382	-154.769
	3534	-135.473	-1.449	-136.922
	3536	-133.612	-1.027	-134.639
	3538	-132.822	-10.117	-142.939
	3540	-141.152	-22.022	-163.174
	3542	-139.293	-37.669	-176.962
	3544	-139.003	-30.801	-169.803
	3546	-149.62	-35.948	-185.568
	3548	-143.451	-24.561	-168.012
	3550	-148.06	-17.737	-165.797
	3552	-136.945	-5.197	-142.142
	3554	-150.543	-22.868	-173.411
	3556	-142.15	-23.703	-165.853
	3558	-105.412	-9.202	-114.614
	3560	-126.141	-16.499	-142.639
	3562	-125.683	-9.183	-134.866
	3564	-151.258	-21.228	-172.487
	3566	-132.673	-10.767	-143.441
	3568	-145.873	-29.073	-174.947
	3570	-142.352	-21.264	-163.616
	3572	-112.904	6.886	-106.018
	3574	-131.292	-20.445	-151.737
	3576	-136.833	-16.21	-153.043
	3578	-134.855	-21.833	-156.688
	3580	-143.598	-15.037	-158.635
	3582	-96.178	3.808	-92.37
	3584	-98.224	-2.51	-100.734
	3586	-101.966	-13.325	-115.291
	3588	-106.456	-2.583	-109.039
	3590	-98.547	-7.465	-106.012
	3592	-104.212	-4.923	-109.136
	3594	-107.292	7.649	-99.643
	3596	-111.665	-12.117	-123.782
	3598	-112.304	-8.877	-121.181
	3600	-136.795	-7.944	-144.739
	3602	-125.008	-9.299	-134.306
	3604	-135.53	-23.953	-159.483
	3606	-137.35	-9.196	-146.545
	3608	-126.023	-22.864	-148.886
	3610	-137.806	-29.019	-166.825
	3612	-121.843	-28.342	-150.185
	3614	-136.55	-24.666	-161.216
	3616	-69.318	-9.944	-79.263
	3618	-68.768	-23.631	-92.399
	3620	-63.334	-8.474	-71.808
	3622	-69.761	-17.317	-87.079
	3624	-140.359	-37.703	-178.062
	3626	-127.657	-21.874	-149.531
	3628	-132.703	-30.222	-162.926
	3630	-127.632	-17.151	-144.783
	3632	-137.26	-0.888	-138.148
	3634	-126.226	-8.352	-134.578
	3636	-133.798	-6.214	-140.013
	3638	-121.592	-0.65	-122.243
	3640	-112.22	-16.185	-128.405
	3642	-126.841	-11.997	-138.838
	3644	-133.194	-2.35	-135.544
	3646	-122.86	6.118	-116.742
	3648	-136.808	12.576	-124.232
	3650	-69.87	-16.185	-86.055
	3652	-75.315	-14.167	-89.482
	3654	-84.38	-18.407	-102.786
	3656	-75.956	-2.898	-78.853
	3658	-67.042	-2.775	-69.817
	3660	-64.429	-7.109	-71.538
	3662	-65.119	-7.424	-72.543
	3664	-56.251	-0.972	-57.223
	3666	-77.726	5.547	-72.179
	3668	-79.645	-1.243	-80.888
	3670	-85.784	0.502	-85.281
	3672	-79.724	-6.278	-86.002
	3674	-67.394	-11.571	-78.965
	3676	-76.983	-1.058	-78.042
	3678	-60.415	-6.493	-66.908
	3680	-67.418	1.054	-66.365
	3682	-117.143	5.798	-111.345
	3684	-54.905	0.091	-54.814
	3686	-63.413	7.21	-56.203
	3688	-59.834	4.109	-55.725
	3690	-56.929	-3.986	-60.915
	3692	-60.18	-0.975	-61.155
	3694	-108.98	-4.792	-113.773
	3696	-108.033	-11.997	-120.03
	3698	-129.755	-3.978	-133.733
	3700	-116.466	8.054	-108.412
	3702	-123.798	8.452	-115.346
	3704	-121.503	2.701	-118.801
	3706	-114.631	10.366	-104.266
	3708	-61.287	9.9	-51.387
	3710	-120.305	22.362	-97.944
	3712	-122.3	13.876	-108.424
	3714	-113.079	6.467	-106.613
	3716	-124.275	4.237	-120.038
	3718	-119.095	16.055	-103.039
	3720	-120.876	5.567	-115.309
	3722	-52.564	-4.304	-56.868
	3724	-57.423	-1.818	-59.241
	3726	-64.418	-1.977	-66.395
	3728	-55.9	-7.097	-62.997
	3730	-133.807	-5.692	-139.499
	3732	-137.834	-2.992	-140.827
	3734	-126.628	-2.755	-129.383
	3736	-105.021	2.569	-102.452
	3738	-120.528	5.975	-114.552
	3740	-53.388	-9.021	-62.409
	3742	-59.098	-6.741	-65.838
	3744	-58.123	-14.667	-72.79
	3746	-65.137	-9.308	-74.444
	3748	-69.913	-11.872	-81.785
	3750	-65.204	0.055	-65.149
	3752	-66.31	-14.525	-80.835
	3754	-73.45	-13.224	-86.674
	3756	-71.232	-3.148	-74.38
	3758	-65.456	-7.192	-72.648
	3760	-69.767	-12.447	-82.214
	3762	-73.981	-23.316	-97.297
	3764	-73.927	-19.986	-93.913
	3766	-71.958	-25.067	-97.025
	3768	-66.598	-11.944	-78.542
	3770	-61.56	-8.116	-69.676
	3772	-65.216	-12.828	-78.043
	3774	-66.923	-17.453	-84.375
	3776	-69.894	-10.049	-79.943
	3778	-73.853	-27.288	-101.141
	3780	-77.595	-10.671	-88.267
	3782	-82.04	-15.078	-97.118
	3784	-76.348	-17.026	-93.374
	3786	-87.405	-11.13	-98.534
	3788	-84.494	-12.282	-96.776
	3790	-75.505	-24.219	-99.724
	3792	-81.333	-26.683	-108.016
	3794	-80.355	-14.642	-94.997
	3796	-66.741	-16.034	-82.775
	3798	-80.451	-11.2	-91.651
	3800	-80.502	-13.955	-94.457
	3802	-74.862	-19.033	-93.895
	3804	-68.511	-14.651	-83.162
	3806	-70.903	-13.528	-84.431
	3808	-142.953	-25.428	-168.382
	3810	-151.761	-26.97	-178.731
	3812	-78.115	-24.419	-102.534
	3814	-81.976	-16.594	-98.57
	3816	-69.695	-18.387	-88.082
	3818	-70.095	-8.361	-78.456
	3820	-67.609	-22.953	-90.563
	3822	-66.944	-14.881	-81.825
	3824	-57.19	-11.36	-68.55
	3826	-71.695	-19.782	-91.478
	3828	-77.996	-25.97	-103.966
	3830	-67.559	-14.175	-81.734
	3832	-71.224	-11.919	-83.142
	3834	-59.803	-13.232	-73.035
	3836	-68.653	-14.304	-82.956
	3838	-62.828	-24.938	-87.766
	3840	-67.441	-22.836	-90.277
	3842	-59.655	-18.92	-78.575
	3844	-65.151	-29.662	-94.813
	3846	-62.926	-17.48	-80.406
	3848	-57.264	-14.631	-71.895
	3850	-54.476	-20.236	-74.712
	3852	-49.899	-19.896	-69.795
	3854	-45.725	-15.394	-61.119
	3856	-51.761	-22.342	-74.103
	3858	-60.745	-21.146	-81.891
	3860	-52.707	-12.377	-65.084
	3862	-48.622	-6.425	-55.048
	3864	-59.651	-21.157	-80.808
	3866	-48.716	-19.427	-68.144
	3868	-45.049	-16.348	-61.397
	3870	-46.736	-20.955	-67.691
	3872	-43.857	-5.717	-49.574
	3874	-35.664	-19.029	-54.693
	3876	-46.65	-21.222	-67.872
	3878	-44.933	-21.935	-66.867
	3880	-44.998	-20.862	-65.86
	3882	-41.491	-18.075	-59.566
	3884	-38.912	-21.169	-60.081
	3886	-43.587	-11.199	-54.786
	3888	-40.564	-22.558	-63.121
	3890	-42.721	-14.066	-56.788
	3892	-46.11	-8.789	-54.899
	3894	-45.152	-12.524	-57.675
	3896	-48.426	-19.321	-67.747
	3898	-48.611	-27.604	-76.215
	3900	-44.957	-11.263	-56.22
	3902	-48.455	-12.364	-60.82
	3904	-39.183	-22.755	-61.939
	3906	-43.206	-24.381	-67.587
	3908	-48.104	-24.892	-72.996
	3910	-49.519	-31.115	-80.634
	3912	-40.647	-24.918	-65.566
	3914	-44.717	-21.747	-66.463
	3916	-117.159	-20.792	-137.951
	3918	-44.845	-23.892	-68.737
	3920	-102.61	-18.232	-120.842
	3922	-40.329	-14.857	-55.186
	3924	-37.023	-21.813	-58.836
	3926	-47.016	-24.391	-71.408
	3928	-46.956	-23.249	-70.205
	3930	-92.554	-11.673	-104.228
	3932	-101.054	-21.564	-122.618
	3934	-49.255	-21.178	-70.432
	3936	-51.145	-27.642	-78.788
	3938	-44.703	-12.257	-56.961
	3940	-56.303	-27.519	-83.822
	3942	-44.457	-16.675	-61.131
	3944	-56.313	-18.152	-74.464
	3946	-97.55	-21.375	-118.925
	3948	-86.997	-4.782	-91.779
	3950	-95.736	-13.243	-108.98
	3952	-36.343	-18.327	-54.67
	3954	-41.21	-23.986	-65.195
	3956	-37.974	-18.58	-56.554
	3958	-35.92	-24.089	-60.009
	3960	-47.554	-30.797	-78.351
	3962	-48.587	-23.071	-71.658
	3964	-46.021	-16.84	-62.862
	3966	-50.716	-23.725	-74.442
	3968	-55.591	-11.847	-67.438
	3970	-55.926	-10.431	-66.357
	3972	-48.676	-18.834	-67.509
	3974	-55.233	-4.998	-60.231
	3976	-61.506	-16.809	-78.316
	3978	-58.422	-8.883	-67.305
	3980	-57.347	-7.223	-64.57
	3982	-57.659	-1.775	-59.434
	3984	-57.45	-14.096	-71.546
	3986	-54.079	-19.97	-74.05
	3988	-63.483	-20.49	-83.973
	3990	-59.2	-22.806	-82.005
	3992	-58.41	-24.764	-83.174
[truncated: 23,004 more rows]
