# Supplementary material for: Novel pH-responsive nanohybrid for simultaneous delivery of doxorubicin and paclitaxel: an in-silico insight
Source: BMC Chem. 2021 Feb 11;15(1):11. doi: 10.1186/s13065-021-00735-4 (PMC7879683; doi:10.1186/s13065-021-00735-4)
Supplement: Supplementary file 24 — Additional file 24. Radius of gyration of DOX at pH = 7.4 [file 13065_2021_735_MOESM24_ESM.xlsx]

## Sheet: gyration-DOX
	s0	legend	Rg
	s1	legend	Rg\sX\N
	s2	legend	Rg\sY\N
	s3	legend	Rg\sZ\N
	0	3.25123	2.61438	2.7659	2.57989
	10	3.20952	2.57247	2.75265	2.53127
	20	3.17726	2.49804	2.74261	2.53532
	30	3.1039	2.44603	2.67293	2.47806
	40	3.09155	2.45948	2.63629	2.47311
	50	3.10655	2.46015	2.67298	2.47065
	60	3.21945	2.55929	2.79648	2.52179
	70	3.18866	2.56276	2.79654	2.43859
	80	3.16451	2.57448	2.75303	2.4127
	90	3.11719	2.50386	2.70604	2.41697
	100	3.12533	2.44413	2.73307	2.4682
	110	3.18468	2.51506	2.78456	2.491
	120	3.16832	2.53253	2.75882	2.46004
	130	3.16278	2.54929	2.72651	2.46448
	140	3.27051	2.62339	2.85148	2.52574
	150	3.26998	2.62122	2.84861	2.52986
	160	3.26302	2.57859	2.84308	2.56172
	170	3.21943	2.47281	2.83557	2.56402
	180	3.22741	2.5273	2.82977	2.53722
	190	2.77349	2.47313	2.35998	1.9232
	200	2.82822	2.53294	2.41928	1.93106
	210	2.88219	2.59228	2.44468	1.97932
	220	2.952	2.66328	2.48292	2.04223
	230	2.89764	2.59559	2.45885	2.0024
	240	2.83838	2.51641	2.41924	1.98186
	250	2.80014	2.47417	2.41697	1.92828
	260	2.81454	2.46424	2.42844	1.96811
	270	2.87126	2.5277	2.48382	1.98232
	280	2.93973	2.54599	2.55993	2.06124
	290	2.91197	2.56271	2.53595	1.99013
	300	2.8753	2.52366	2.49811	1.98124
	310	2.91156	2.53951	2.51695	2.0421
	320	2.91743	2.5147	2.49579	2.11425
	330	2.83337	2.45673	2.44675	2.00845
	340	2.80234	2.4414	2.40656	1.98853
	350	2.81971	2.43374	2.38445	2.07191
	360	2.77529	2.33776	2.37051	2.07845
	370	3.09303	2.32156	2.7498	2.48649
	380	3.04362	2.30961	2.69005	2.44062
	390	2.9858	2.24941	2.62482	2.42498
	400	3.01043	2.26969	2.67406	2.41315
	410	3.07918	2.36221	2.7157	2.45105
	420	3.08681	2.35696	2.73691	2.4517
	430	2.67378	2.30414	2.24779	1.98408
	440	2.64023	2.22328	2.2262	2.01066
	450	2.66885	2.24308	2.27002	2.01522
	460	2.69364	2.28575	2.33897	1.95344
	470	2.74203	2.32273	2.37354	2.00218
	480	2.67743	2.29563	2.30046	1.943
	490	2.74671	2.35362	2.35834	1.99687
	500	2.81634	2.40527	2.41854	2.05643
	510	2.85504	2.37171	2.49134	2.11439
	520	2.77206	2.27267	2.42043	2.08449
	530	2.75688	2.28911	2.43808	2.00411
	540	2.75454	2.24183	2.47149	2.01022
	550	2.76261	2.28428	2.47072	1.98535
	560	2.67443	2.20541	2.42566	1.88613
	570	2.67849	2.19682	2.47002	1.84976
	580	2.8711	2.15985	2.67779	2.15659
	590	2.87165	2.19769	2.68332	2.11251
	600	2.80551	2.1359	2.63597	2.05703
	610	2.80554	2.15682	2.6305	2.04224
	620	2.88993	2.24309	2.71141	2.07849
	630	2.9032	2.26105	2.71546	2.09071
	640	2.93267	2.26958	2.76356	2.10068
	650	2.95141	2.25263	2.78435	2.14352
	660	2.95626	2.20931	2.80395	2.17618
	670	2.93636	2.22436	2.77258	2.14695
	680	2.95527	2.22923	2.79746	2.16148
	690	2.84738	2.15098	2.70493	2.06683
	700	2.88214	2.13902	2.72927	2.14223
	710	2.93189	2.15922	2.77057	2.20311
	720	2.93794	2.16733	2.77559	2.20494
	730	3.011	2.26622	2.82285	2.24233
	740	2.94568	2.24318	2.74106	2.1929
	750	2.92227	2.21553	2.70299	2.20558
	760	2.91115	2.22495	2.68253	2.19165
	770	2.94945	2.20917	2.74653	2.23041
	780	3.0138	2.26189	2.78239	2.30393
	790	2.99194	2.24121	2.7799	2.26992
	800	2.86755	2.12289	2.64403	2.22444
	810	2.54842	2.10797	2.31591	1.7838
	820	2.57396	2.15627	2.36601	1.73294
	830	2.58207	2.16854	2.3592	1.75092
	840	2.60721	2.18446	2.35141	1.81495
	850	2.51776	2.13426	2.27935	1.71107
	860	2.51857	2.12124	2.28201	1.72602
	870	2.59833	2.20461	2.34221	1.77662
	880	2.61638	2.24361	2.33397	1.79154
	890	2.61336	2.25891	2.32433	1.77599
	900	2.63237	2.28845	2.31012	1.8125
	910	3.07469	2.77921	2.3017	2.42603
	920	2.58213	2.18841	2.2736	1.83752
	930	2.64317	2.26882	2.32423	1.85017
	940	3.01042	2.65698	2.18573	2.50764
	950	2.65138	2.27906	2.32483	1.86031
	960	2.67411	2.31585	2.32538	1.87915
	970	2.66213	2.29106	2.3267	1.87387
	980	2.56703	2.21124	2.2257	1.82646
	990	2.49968	2.12913	2.19218	1.77706
	1000	2.49251	2.08968	2.20566	1.78703
	1010	2.37988	1.96968	2.13066	1.70537
	1020	2.325	1.92409	2.07093	1.67941
	1030	2.35566	1.96656	2.07626	1.70882
	1040	2.41208	2.04348	2.12967	1.71023
	1050	2.40726	2.02159	2.12674	1.72626
	1060	2.45654	2.08703	2.18898	1.70935
	1070	2.41722	2.01378	2.15325	1.73034
	1080	2.43836	2.04661	2.19137	1.70308
	1090	2.41636	2.01863	2.16647	1.70561
	1100	2.36975	1.97895	2.1441	1.64865
	1110	2.38878	1.98709	2.15749	1.67608
	1120	2.44772	2.04213	2.21107	1.70984
	1130	2.39811	1.94815	2.20492	1.68669
	1140	2.4047	1.92926	2.22286	1.70352
	1150	2.43858	1.9466	2.27836	1.70681
	1160	2.45977	1.9165	2.31009	1.75825
	1170	2.73626	1.89032	2.60994	2.14223
	1180	2.36941	1.88192	2.20983	1.67429
	1190	2.45408	1.92693	2.30761	1.73404
	1200	2.79795	1.98165	2.67295	2.14137
	1210	2.75635	1.99712	2.64644	2.05007
	1220	2.75011	1.9776	2.63397	2.0682
	1230	2.77139	2.022	2.65282	2.05797
	1240	2.75154	2.00384	2.62443	2.05887
	1250	2.81905	2.05684	2.6898	2.10439
	1260	2.83959	2.0411	2.7058	2.15386
	1270	2.8075	2.00693	2.67537	2.1398
	1280	2.85955	2.02881	2.74466	2.16905
	1290	2.88661	2.04401	2.7822	2.17862
	1300	2.50963	2.06268	2.37949	1.63703
	1310	2.52506	2.10733	2.39997	1.59723
	1320	2.97273	2.09619	2.86759	2.24881
	1330	2.90162	2.05558	2.79362	2.19298
	1340	2.47648	2.01229	2.35469	1.63464
	1350	2.48201	2.019	2.35652	1.6405
	1360	2.79562	2.00468	2.66497	2.1237
	1370	2.74532	2.02113	2.60568	2.04915
	1380	2.85078	2.11852	2.69544	2.12142
	1390	2.78599	2.03454	2.63316	2.10964
	1400	2.83009	2.06196	2.69711	2.11961
	1410	2.57703	2.05723	2.42006	1.78699
	1420	2.71921	2.02085	2.57637	2.0166
	1430	2.61467	1.90502	2.47598	1.97823
	1440	2.6689	1.966	2.52226	2.00478
	1450	2.66449	1.97374	2.52619	1.98033
	1460	2.57794	1.88889	2.45018	1.92879
	1470	2.60107	1.93366	2.47846	1.91032
	1480	2.64825	1.98912	2.51643	1.93324
	1490	2.69252	1.99093	2.57399	1.9774
	1500	2.68304	1.95537	2.57103	1.99093
	1510	2.67827	1.99268	2.55733	1.95845
	1520	2.63633	1.95896	2.50584	1.94517
	1530	2.64101	2.00211	2.51847	1.89704
	1540	2.65926	1.96159	2.52664	1.97778
	1550	2.68127	2.01105	2.54829	1.95966
	1560	2.64521	1.94581	2.50957	1.97742
	1570	2.61387	1.94153	2.47604	1.94018
	1580	2.67625	1.94699	2.54678	2.01191
	1590	2.66456	1.97599	2.55976	1.93465
	1600	2.6838	2.03202	2.54231	1.95273
	1610	2.64742	2.01783	2.49299	1.93157
	1620	2.64277	2.04701	2.48865	1.89337
	1630	2.66433	2.14423	2.48918	1.84489
	1640	2.67084	2.1375	2.49781	1.8598
	1650	2.59203	2.08869	2.42061	1.79313
	1660	2.58577	2.06925	2.40929	1.8127
	1670	2.59742	2.07124	2.41068	1.84167
	1680	2.67971	2.08613	2.50285	1.93534
	1690	2.68108	2.10382	2.49098	1.93529
	1700	2.65822	2.1114	2.46331	1.89906
	1710	2.63184	2.08568	2.43699	1.88791
	1720	2.52799	1.92937	2.32904	1.90646
	1730	2.52772	1.95607	2.31803	1.8919
	1740	2.54232	1.93257	2.32927	1.94074
	1750	2.50357	1.95525	2.27962	1.87512
	1760	2.46035	1.91766	2.24069	1.84623
	1770	2.50046	1.90681	2.27719	1.91913
	1780	2.49366	1.89749	2.26178	1.92887
	1790	2.46599	1.8809	2.23556	1.90439
	1800	2.55534	1.94984	2.33021	1.95647
	1810	2.54895	1.92945	2.33521	1.95403
	1820	2.56305	1.93268	2.34303	1.97823
	1830	2.54236	1.9148	2.32621	1.96199
	1840	2.58062	1.98668	2.36995	1.93793
	1850	2.57288	1.98016	2.36309	1.93242
	1860	2.64824	2.00385	2.46148	1.98799
	1870	2.64514	1.95338	2.46552	2.02463
	1880	2.51807	1.90114	2.33086	1.90635
	1890	2.53097	1.89732	2.35015	1.92057
	1900	2.63792	2.08147	2.46443	1.87385
	1910	2.6042	2.07342	2.43071	1.83203
	1920	2.62798	2.06446	2.44937	1.88444
	1930	2.63619	2.06239	2.46098	1.89449
	1940	2.62612	2.05318	2.45118	1.88922
	1950	2.57332	1.98695	2.40769	1.87055
	1960	2.59753	2.01721	2.43085	1.87514
	1970	2.63788	2.03234	2.48608	1.89892
	1980	2.57071	1.94495	2.39644	1.92128
	1990	2.65445	2.09463	2.45623	1.91615
	2000	2.63319	2.07802	2.44209	1.89353
	2010	2.65536	2.09654	2.46984	1.89903
	2020	2.61298	2.04806	2.42703	1.88953
	2030	2.57701	1.97082	2.41923	1.88285
	2040	2.55159	1.953	2.39049	1.86883
	2050	2.56246	2.00056	2.39185	1.84641
	2060	2.50356	1.92662	2.35406	1.81169
	2070	2.55241	1.95828	2.38616	1.87109
	2080	2.47341	1.90533	2.32232	1.79221
	2090	2.54132	1.94393	2.38759	1.85397
	2100	2.57211	1.99147	2.41836	1.84852
	2110	2.56359	1.97956	2.4004	1.86102
	2120	2.55368	1.92918	2.4094	1.875
	2130	2.59254	1.93577	2.44059	1.93361
	2140	2.59126	1.94023	2.44544	1.91953
	2150	2.57499	1.95005	2.41298	1.90683
	2160	2.57955	1.99368	2.41332	1.87332
	2170	2.55867	1.97685	2.38005	1.87642
	2180	2.4943	1.95608	2.31118	1.80978
	2190	2.52383	2.00069	2.34124	1.80425
	2200	2.53647	2.00001	2.36902	1.80417
	2210	2.56999	2.02449	2.39903	1.83188
	2220	2.49098	1.88941	2.2997	1.88454
	2230	2.63142	2.06234	2.45355	1.89093
	2240	2.49723	1.88719	2.29856	1.90458
	2250	2.44093	1.87598	2.25706	1.81731
	2260	2.45559	1.88036	2.26859	1.83783
	2270	2.47387	1.87194	2.28171	1.87874
	2280	2.45552	1.85508	2.27674	1.85318
	2290	2.44676	1.8738	2.25514	1.8375
	2300	2.62687	2.1193	2.42779	1.84806
	2310	2.4116	1.87765	2.21995	1.78266
	2320	2.44544	1.87725	2.24598	1.84168
	2330	2.45785	1.90232	2.24907	1.84523
	2340	2.44831	1.90163	2.23886	1.83296
	2350	2.45302	1.87218	2.24452	1.86859
	2360	2.42226	1.86034	2.2365	1.80883
	2370	2.41165	1.88639	2.21926	1.77441
	2380	2.6407	2.18252	2.45535	1.77607
	2390	2.68758	2.21416	2.49655	1.81959
	2400	2.45502	1.94826	2.23338	1.80846
	2410	2.44741	1.90686	2.23142	1.8342
	2420	2.44499	1.90065	2.22646	1.84019
	2430	2.60118	2.13426	2.41069	1.77927
	2440	2.63172	2.12858	2.45655	1.81285
	2450	2.70978	2.17761	2.53911	1.86996
	2460	2.69105	2.17643	2.51622	1.84804
	2470	2.67943	2.19275	2.49695	1.82095
	2480	2.51212	1.95069	2.30022	1.87758
	2490	2.47316	1.88748	2.27111	1.87417
	2500	2.48707	1.88548	2.29478	1.88416
	2510	2.50623	1.8728	2.31536	1.92201
	2520	2.5128	1.89909	2.32736	1.89872
	2530	2.47802	1.88021	2.28015	1.88333
	2540	2.50548	1.89648	2.3093	1.90403
	2550	2.54879	1.86306	2.36411	1.9831
	2560	2.54698	1.85754	2.37721	1.96791
	2570	2.53041	1.86117	2.35965	1.94269
	2580	2.5356	1.86819	2.3558	1.95413
	2590	2.51046	1.81721	2.33465	1.96266
	2600	2.54281	1.85446	2.36737	1.97187
	2610	2.5089	1.79323	2.34441	1.96907
	2620	2.81499	2.16278	2.67932	1.99801
	2630	2.58542	1.80862	2.44087	2.03467
	2640	2.57128	1.73195	2.4214	2.08809
	2650	2.64788	1.76363	2.50392	2.15464
	2660	2.65488	1.79602	2.49367	2.157
	2670	2.67195	1.80646	2.51496	2.16572
	2680	2.67896	1.7893	2.51026	2.20241
	2690	2.68685	1.77329	2.53385	2.20758
	2700	2.73912	1.78311	2.58564	2.26729
	2710	2.72462	1.80043	2.56013	2.2475
	2720	2.71174	1.82483	2.55057	2.20718
	2730	2.68142	1.82761	2.53312	2.15016
	2740	2.6708	1.79329	2.53731	2.14766
	2750	3.00907	2.19242	2.89722	2.2155
	2760	3.01055	2.22208	2.89114	2.19784
	2770	3.00497	2.19768	2.88402	2.21637
	2780	3.05424	2.26459	2.92178	2.23418
	2790	3.09435	2.27138	2.97589	2.26604
	2800	3.09736	2.22786	2.98331	2.30733
	2810	3.12725	2.29183	3.01179	2.28825
	2820	3.15157	2.27352	3.04112	2.33398
	2830	3.14998	2.22902	3.04152	2.37177
	2840	3.15347	2.29015	3.04094	2.32307
	2850	3.17165	2.26061	3.074	2.35772
	2860	3.15548	2.26449	3.04758	2.34487
	2870	3.1353	2.24986	3.01623	2.34536
	2880	3.16234	2.26261	3.04715	2.36565
	2890	3.12105	2.24105	3.00453	2.33074
	2900	3.0374	2.17946	2.92831	2.26418
	2910	3.04857	2.20215	2.94115	2.25559
	2920	3.0503	2.20758	2.93508	2.26286
	2930	3.04879	2.22504	2.93269	2.24474
	2940	3.00434	2.17947	2.88346	2.2333
	2950	3.02099	2.16073	2.89817	2.27696
	2960	3.04162	2.1531	2.93501	2.29191
	2970	3.08595	2.21445	2.96057	2.31894
	2980	3.14773	2.26157	3.03834	2.33885
	2990	3.15599	2.26264	3.05032	2.34449
	3000	3.15882	2.26409	3.05547	2.34398
	3010	3.15792	2.26918	3.04815	2.34618
	3020	3.12819	2.24191	3.0145	2.33617
	3030	3.12371	2.27745	3.01305	2.29125
	3040	3.14741	2.27788	3.03835	2.3221
	3050	3.19121	2.28747	3.0837	2.37191
	3060	3.25723	2.28299	3.14383	2.47454
	3070	3.25148	2.26255	3.13569	2.48849
	3080	3.23534	2.27872	3.1203	2.45073
	3090	3.16741	2.20832	3.04659	2.43035
	3100	3.18421	2.2256	3.06719	2.43257
	3110	3.21327	2.23317	3.09078	2.47188
	3120	3.18577	2.20979	3.06597	2.45253
	3130	3.17429	2.24606	3.04699	2.41314
	3140	3.09865	2.16741	2.98977	2.3594
	3150	3.11632	2.14827	3.00735	2.40077
	3160	3.1456	2.13754	3.03731	2.44853
	3170	3.17442	2.21298	3.06126	2.42596
	3180	3.14838	2.23067	3.03039	2.38022
	3190	3.24411	2.28046	3.1279	2.46259
	3200	3.1972	2.28302	3.067	2.4136
	3210	3.16124	2.30562	3.0331	2.33909
	3220	3.16204	2.31422	3.02922	2.33777
	3230	3.10982	2.28068	2.97788	2.29623
	3240	3.11014	2.3023	2.98462	2.26659
	3250	3.10453	2.33783	2.96515	2.24023
	3260	3.13248	2.34139	2.9971	2.2716
	3270	3.11212	2.30058	2.97945	2.28053
	3280	3.1429	2.33338	2.99633	2.30932
	3290	3.15648	2.33056	3.00972	2.33169
	3300	3.21496	2.39255	3.05937	2.36388
	3310	3.23887	2.33719	3.10619	2.42276
	3320	3.27789	2.31873	3.14605	2.49299
	3330	3.24284	2.32425	3.1065	2.44531
	3340	3.26451	2.28539	3.13749	2.49945
	3350	3.27964	2.33979	3.1383	2.48769
	3360	3.27057	2.31782	3.13587	2.48742
	3370	3.34183	2.3245	3.20805	2.57695
	3380	3.27403	2.30147	3.14867	2.49553
	3390	3.21693	2.27103	3.08155	2.45839
	3400	3.21894	2.27093	3.07785	2.46838
	3410	3.17593	2.25534	3.03219	2.42741
	3420	3.18246	2.22838	3.03746	2.46257
	3430	3.21975	2.26574	3.0738	2.48029
	3440	3.19206	2.20307	3.05315	2.49064
	3450	3.14718	2.18661	3.00024	2.45495
	3460	3.18408	2.21492	3.02899	2.48919
	3470	3.19123	2.20903	3.02175	2.52134
	3480	3.25428	2.23469	3.08941	2.57729
	3490	3.23785	2.17733	3.07953	2.59674
	3500	3.21034	2.16146	3.04893	2.57774
	3510	3.16603	2.14112	3.00086	2.54123
	3520	3.16723	2.10071	3.00593	2.57179
	3530	3.20211	2.12042	3.04806	2.59232
	3540	3.1878	2.14704	3.0231	2.5642
	3550	3.29032	2.16534	3.13685	2.66907
	3560	3.37574	2.23278	3.21662	2.73118
	3570	3.29479	2.23799	3.11947	2.64036
	3580	3.3355	2.29929	3.16052	2.64111
	3590	3.3096	2.30794	3.1304	2.60402
	3600	3.33778	2.36356	3.16995	2.57809
	3610	3.1396	2.10837	2.96381	2.54651
	3620	3.24681	2.2647	3.07103	2.55413
	3630	3.13794	2.11771	2.94832	2.55265
	3640	3.18597	2.25886	3.00678	2.48145
	3650	3.1777	2.29188	2.98226	2.45947
	3660	3.19805	2.342	2.99955	2.44395
	3670	3.19639	2.30555	3.00641	2.46572
	3680	3.25	2.35283	3.05766	2.498
	3690	3.28199	2.37291	3.08165	2.53291
	3700	3.23638	2.31817	3.03605	2.52127
	3710	3.24576	2.31801	3.04799	2.53111
	3720	3.2284	2.27064	3.03178	2.54905
	3730	3.24652	2.32344	3.04623	2.5302
	3740	3.26936	2.35282	3.07467	2.52745
	3750	3.24662	2.3142	3.05267	2.53116
	3760	3.20684	2.28723	3.01907	2.49429
	3770	3.27087	2.30572	3.07723	2.57129
	3780	3.2835	2.37016	3.0904	2.52872
	3790	3.25186	2.31765	3.06676	2.5244
	3800	3.19719	2.25745	3.00824	2.50968
	3810	3.22318	2.30623	3.04677	2.48521
	3820	3.27046	2.29886	3.09359	2.55671
	3830	3.32804	2.31952	3.15513	2.61086
	3840	3.1367	2.07907	2.9562	2.57217
	3850	3.12738	2.09494	2.93895	2.55635
	3860	3.15875	2.12201	2.98331	2.55974
	3870	3.15451	2.14544	2.96974	2.54551
	3880	3.19796	2.12322	3.00615	2.62848
	3890	3.17368	2.13891	2.9844	2.58126
	3900	3.21158	2.14909	3.02103	2.6236
	3910	3.19663	2.12247	3.00825	2.62344
	3920	3.20249	2.12496	3.02561	2.61573
	3930	3.27034	2.1511	3.09086	2.68508
	3940	3.38464	2.37369	3.20925	2.64156
	3950	3.37992	2.38344	3.20616	2.62439
	3960	3.49308	2.38485	3.32756	2.7646
	3970	3.45608	2.39416	3.27933	2.72083
	3980	3.44801	2.41841	3.27037	2.68952
	3990	3.44772	2.4476	3.27536	2.65609
	4000	3.48272	2.48286	3.29786	2.68667
	4010	3.45451	2.48892	3.26347	2.64997
	4020	3.45611	2.49666	3.26803	2.64123
	4030	3.13696	2.06584	2.92788	2.61549
	4040	3.23209	2.08481	3.02359	2.7211
	4050	3.1391	2.08667	2.93257	2.59878
	4060	3.19703	2.1265	2.97526	2.65854
	4070	3.16482	2.12207	2.94262	2.62106
	4080	3.63086	2.76585	2.9543	3.16045
	4090	3.59506	2.72832	2.9332	3.13073
	4100	3.12583	2.11684	2.88594	2.5946
	4110	3.16842	2.13716	2.93207	2.62932
	4120	3.54232	2.61112	3.32573	2.68656
	4130	3.28593	2.16528	3.06148	2.74473
	4140	3.28842	2.17979	3.04885	2.75326
	4150	3.30841	2.20849	3.06182	2.76387
	4160	3.91907	3.03886	3.36563	3.18687
	4170	3.91056	3.01441	3.37434	3.17995
	4180	3.88837	2.97034	3.38373	3.15695
	4190	3.93321	3.00306	3.43315	3.18362
	4200	3.88643	2.89621	3.43674	3.16377
	4210	3.90956	2.8877	3.4769	3.18461
	4220	3.89874	2.86204	3.46985	3.18893
	4230	3.86089	2.84315	3.42287	3.16439
	4240	3.91157	2.83583	3.49933	3.21148
	4250	3.91515	2.86275	3.46502	3.23345
	4260	3.90352	2.87189	3.42688	3.23785
	4270	3.85001	2.86686	3.37048	3.17271
	4280	3.84328	2.89045	3.35925	3.14681
	4290	3.84099	2.87133	3.38196	3.13436
	4300	3.76011	2.7526	3.3472	3.08162
	4310	3.73415	2.7718	3.30806	3.0433
	4320	3.72893	2.8021	3.2627	3.0517
	4330	3.79548	2.87963	3.31609	3.08587
	4340	3.7556	2.83876	3.2906	3.05327
	4350	3.68337	2.79512	3.21318	2.99953
	4360	3.63507	2.72271	3.20835	2.9531
	4370	3.74928	2.76652	3.2967	3.09716
	4380	3.72949	2.74572	3.3091	3.05436
	4390	3.72603	2.72896	3.33731	3.03015
	4400	3.7654	2.78768	3.36003	3.04887
	4410	3.58598	2.50941	3.13155	3.10078
	4420	3.77709	2.7963	3.33382	3.09826
	4430	3.74783	2.76832	3.33316	3.05269
	4440	3.76715	2.78203	3.36499	3.05286
	4450	3.78245	2.81463	3.37202	3.05306
	4460	3.50974	2.47766	3.06593	3.01627
	4470	3.50969	2.4424	3.10399	3.00597
	4480	2.7635	2.41767	2.23596	2.10457
	4490	3.68524	2.67898	3.28123	3.0362
	4500	2.965	2.63026	2.45541	2.15293
	4510	3.64191	2.6295	3.24687	3.01174
	4520	3.71557	2.65861	3.31649	3.08928
	4530	3.55877	2.45205	3.12497	3.09059
	4540	3.40937	2.38409	2.98827	2.93836
	4550	3.76249	2.70287	3.38594	3.0891
	4560	3.47028	2.40655	3.05266	2.99591
	4570	3.53132	2.3953	3.11432	3.08285
	4580	3.67327	2.73831	3.28693	2.94679
	4590	3.56513	2.41557	3.15594	3.10248
	4600	3.71101	2.73994	3.31068	3.01254
	4610	3.08501	2.77325	2.56442	2.18343
	4620	3.47102	2.40756	3.04286	3.00676
	4630	3.68594	2.74092	3.2887	2.97391
	4640	3.02788	2.70227	2.55699	2.12029
	4650	3.66459	2.68928	3.31713	2.93647
	4660	3.02558	2.69061	2.58409	2.09556
	4670	3.78951	2.75237	3.42146	3.07227
	4680	3.72797	2.73355	3.36354	3.00163
	4690	3.75874	2.76927	3.40095	3.00348
	4700	3.629	2.68961	3.27501	2.89476
	4710	3.58326	2.64434	3.23145	2.87135
	4720	3.5903	2.66223	3.24094	2.86171
	4730	3.65246	2.68707	3.29323	2.93516
	4740	3.63509	2.67677	3.28132	2.91472
	4750	3.6315	2.67037	3.2689	2.92557
	4760	3.57178	2.59035	3.25612	2.8641
	4770	2.94776	2.62411	2.53854	2.01207
	4780	3.60276	2.71959	3.24709	2.83195
	4790	3.63102	2.64224	3.32002	2.89218
	4800	3.59431	2.58733	3.26349	2.91436
	4810	3.57244	2.62874	3.21352	2.87884
	4820	3.54883	2.5973	3.21872	2.84293
	4830	2.87867	2.5624	2.4432	2.00956
	4840	2.92183	2.60882	2.51226	1.98917
	4850	2.87083	2.56181	2.46347	1.9626
	4860	3.54639	2.57489	3.21407	2.86242
	4870	3.58922	2.65193	3.23615	2.87395
	4880	2.95994	2.65351	2.49706	2.0606
	4890	2.93659	2.65	2.44683	2.05855
	4900	2.95063	2.68359	2.44494	2.05745
	4910	2.96708	2.71136	2.44596	2.06711
	4920	2.98677	2.70377	2.47834	2.09499
	4930	2.96264	2.69047	2.42874	2.10168
	4940	2.8948	2.60492	2.36789	2.0898
	4950	2.90026	2.63125	2.35509	2.08641
	4960	2.95883	2.66133	2.35959	2.2043
	4970	3.53141	2.66327	3.06048	2.9124
	4980	3.5386	2.68833	3.07549	2.89097
	4990	3.53223	2.69882	3.05536	2.88695
	5000	3.56961	2.74102	3.08091	2.91187
	5010	3.57364	2.72123	3.09862	2.92151
	5020	3.55355	2.73235	3.0657	2.89674
	5030	3.54094	2.70696	3.0886	2.86522
	5040	3.47637	2.62328	3.00754	2.87114
	5050	3.46326	2.59953	3.02064	2.8472
	5060	3.46637	2.57761	3.03003	2.86466
	5070	3.50206	2.62575	3.0581	2.8779
	5080	3.48628	2.62492	3.03559	2.86414
	5090	3.52628	2.6741	3.06653	2.88356
	5100	3.53426	2.6681	3.09112	2.88239
	5110	3.52584	2.67697	3.08628	2.85864
	5120	3.54563	2.69713	3.10682	2.86639
	5130	3.55377	2.69872	3.11885	2.87198
	5140	3.54562	2.66657	3.13662	2.8625
	5150	3.57942	2.70369	3.13522	2.91289
	5160	3.59825	2.74186	3.11501	2.94512
	5170	3.61437	2.76308	3.11409	2.96567
	5180	3.65087	2.82098	3.14541	2.96752
	5190	3.6923	2.89084	3.1784	2.96767
	5200	3.66279	2.84159	3.15719	2.96472
	5210	3.66715	2.83109	3.17691	2.96447
	5220	3.66302	2.82913	3.16346	2.97052
	5230	3.67696	2.85541	3.18076	2.96133
	5240	3.45767	2.62093	2.94647	2.89136
	5250	3.67093	2.9119	3.19078	2.87945
	5260	3.65636	2.90647	3.16313	2.87837
	5270	3.63731	2.90163	3.12946	2.87176
	5280	3.66531	2.88387	3.17102	2.91496
	5290	3.68209	2.88561	3.17304	2.95308
	5300	3.6723	2.89253	3.16556	2.92986
	5310	3.71125	2.95067	3.20273	2.92965
	5320	3.69646	2.88399	3.17917	2.9838
	5330	3.63306	2.84022	3.09766	2.95565
	5340	3.63362	2.8404	3.1068	2.94724
	5350	3.62859	2.8367	3.10932	2.93574
	5360	3.60313	2.76922	3.1161	2.93027
	5370	3.60192	2.78837	3.10702	2.91874
	5380	3.08725	2.82036	2.4758	2.23119
	5390	3.66174	2.78073	3.17504	3.00055
	5400	3.07463	2.79548	2.46442	2.24023
	5410	3.63647	2.79334	3.12637	2.97841
	5420	3.71068	2.8722	3.13579	3.07499
	5430	3.66073	2.84816	3.09174	3.02176
	5440	3.63614	2.80846	3.0742	3.01743
	5450	3.6238	2.78195	3.05448	3.03228
	5460	3.66439	2.79905	3.12496	3.04228
	5470	3.05242	2.82361	2.37556	2.24019
	5480	3.06099	2.83329	2.36589	2.26151
	5490	3.08223	2.85329	2.41215	2.24512
	5500	3.13775	2.9066	2.5	2.23443
	5510	3.11447	2.86748	2.4595	2.26458
	5520	3.12609	2.87403	2.45821	2.28953
	5530	3.0432	2.79069	2.39666	2.23388
	5540	3.702	2.84507	3.1837	3.02973
	5550	3.69892	2.85698	3.20499	2.98826
	5560	3.75264	2.90214	3.27215	3.00586
	5570	3.69378	2.84077	3.1865	3.0107
	5580	3.08064	2.8294	2.47304	2.20438
	5590	3.12282	2.86376	2.52624	2.21833
	5600	3.10427	2.85171	2.50037	2.21109
	5610	3.12334	2.86593	2.51	2.23538
	5620	3.05864	2.78599	2.47566	2.19544
	5630	3.64924	2.81986	3.14579	2.96417
	5640	3.6484	2.83672	3.15267	2.93859
	5650	3.64066	2.84061	3.11715	2.95349
	5660	3.11263	2.85705	2.44035	2.29323
	5670	3.09379	2.83947	2.42588	2.27937
	5680	3.12083	2.86528	2.47247	2.27073
	5690	3.69608	2.93324	3.12838	2.98853
	5700	3.32463	2.43107	3.13757	2.5203
	5710	3.27	2.33285	3.08044	2.54057
	5720	2.62006	2.33346	2.38152	1.6164
	5730	3.04038	2.81025	2.36492	2.23551
	5740	3.05741	2.81791	2.40955	2.22463
	5750	2.69245	2.42042	2.45339	1.61897
	5760	3.08947	2.86267	2.43689	2.22628
	5770	3.06134	2.84667	2.44859	2.1551
	5780	2.72123	2.47203	2.47128	1.60997
	5790	2.71112	2.45707	2.46319	1.61118
	5800	2.70918	2.44483	2.47065	1.61182
	5810	3.13241	2.91002	2.50459	2.2097
	5820	3.12626	2.89902	2.52347	2.18511
	5830	3.11052	2.89387	2.51859	2.1524
	5840	3.0605	2.85257	2.48782	2.09927
	5850	3.13033	2.92328	2.55405	2.12818
	5860	3.10198	2.88058	2.54715	2.11161
	5870	3.09687	2.88827	2.53968	2.09502
	5880	3.16049	2.94759	2.60666	2.12
	5890	3.16808	2.95588	2.62604	2.10716
	5900	3.14897	2.93325	2.58824	2.12817
	5910	3.1167	2.88944	2.57994	2.10303
	5920	3.03369	2.79998	2.48668	2.09358
	5930	3.07571	2.84723	2.5304	2.10008
	5940	3.12956	2.90513	2.55489	2.14967
	5950	3.12323	2.88467	2.56125	2.15124
	5960	2.69974	2.43293	2.45952	1.61517
	5970	2.76573	2.48124	2.53614	1.64622
	5980	2.78266	2.49154	2.55323	1.66122
	5990	3.11774	2.86788	2.50063	2.22772
	6000	2.69487	2.41807	2.43164	1.66275
	6010	3.07994	2.84505	2.449	2.20911
	6020	3.06951	2.83018	2.45321	2.19445
	6030	3.08977	2.84907	2.47209	2.20566
	6040	3.08284	2.85404	2.4683	2.18398
	6050	2.69927	2.42021	2.44365	1.65628
	6060	2.69672	2.41329	2.44766	1.65215
	6070	3.06561	2.8141	2.41524	2.24577
	6080	3.07554	2.83863	2.4411	2.21383
	6090	3.06697	2.82877	2.43523	2.20914
	6100	2.67342	2.39581	2.41875	1.64443
	6110	2.68264	2.38412	2.43447	1.66805
	6120	2.67886	2.39898	2.44005	1.62593
	6130	2.71274	2.42848	2.46767	1.65258
	6140	3.03272	2.77922	2.42726	2.18613
	6150	3.0312	2.77278	2.43472	2.18178
	6160	2.9974	2.73487	2.40383	2.17047
	6170	2.93701	2.68092	2.35435	2.12645
	6180	2.94081	2.68678	2.37968	2.10121
	6190	2.91732	2.67677	2.35595	2.07507
	6200	2.92927	2.69631	2.37189	2.06526
	6210	2.9182	2.67609	2.41456	2.01002
	6220	2.92026	2.6824	2.43899	1.97783
	6230	2.90622	2.65799	2.42981	1.98075
	6240	2.95082	2.70378	2.44352	2.03308
	6250	2.92509	2.66004	2.43447	2.02728
	6260	3.55799	2.64639	3.17079	2.87425
	6270	3.58561	2.68474	3.18373	2.89295
	6280	3.60332	2.68852	3.2075	2.90718
	6290	3.5984	2.70037	3.2048	2.88691
	6300	3.59468	2.65875	3.20651	2.91423
	6310	2.919	2.66777	2.44106	1.99131
	6320	2.90794	2.65407	2.438	1.98099
	6330	2.87782	2.61795	2.4113	1.97374
	6340	2.85047	2.59138	2.39402	1.95034
	6350	2.83707	2.5836	2.37938	1.93945
	6360	2.85965	2.5979	2.37414	1.99238
	6370	2.87627	2.61909	2.35868	2.03048
	6380	2.91098	2.66188	2.35871	2.07327
	6390	2.89341	2.63633	2.34063	2.07722
	6400	2.83947	2.58857	2.27034	2.06643
	6410	2.80203	2.56182	2.2483	2.02114
	6420	3.53128	2.59848	3.08995	2.93938
	6430	3.59398	2.66843	3.14303	2.97225
	6440	3.65038	2.71311	3.17099	3.03881
	6450	3.56895	2.64612	3.10512	2.97172
	6460	2.88305	2.6336	2.30807	2.08827
	6470	2.86379	2.62662	2.31761	2.03278
	6480	2.88997	2.66547	2.34371	2.02634
	6490	2.91139	2.69787	2.3891	1.99149
	6500	2.92175	2.68587	2.4051	2.01864
	6510	2.89101	2.65915	2.36831	2.00894
	6520	2.92108	2.6837	2.40687	2.01748
	6530	2.84559	2.59675	2.36265	1.96711
	6540	2.82391	2.56639	2.37272	1.93204
	6550	2.88031	2.63546	2.39021	1.98332
	6560	2.83213	2.59718	2.3225	1.97549
	6570	2.80811	2.56448	2.32307	1.94877
	6580	2.84066	2.58522	2.35419	1.97816
	6590	2.79428	2.54059	2.31124	1.95437
	6600	2.85516	2.60598	2.34834	1.99949
	6610	2.87544	2.63481	2.35313	2.01416
	6620	2.84301	2.59111	2.31789	2.01965
	6630	2.86292	2.62533	2.35485	1.9887
	6640	2.84062	2.59088	2.35488	1.96981
	6650	2.8936	2.6395	2.38667	2.02056
	6660	2.92851	2.67982	2.42147	2.02668
	6670	3.6191	2.66057	3.21813	2.95986
	6680	2.93794	2.685	2.41788	2.05124
	6690	2.96232	2.70497	2.46165	2.04306
	6700	3.43371	2.4443	3.22803	2.68066
	6710	3.64721	2.7185	3.24774	2.94385
	6720	3.60159	2.6616	3.2033	2.93218
	6730	3.63679	2.70537	3.23156	2.94794
	6740	3.45653	2.4197	3.25766	2.72543
	6750	3.46165	2.43828	3.25383	2.72643
	6760	3.59766	2.64865	3.2244	2.91105
	6770	3.55905	2.60692	3.19343	2.88785
	6780	2.87598	2.62643	2.40729	1.96197
	6790	2.83989	2.59245	2.39026	1.92246
	6800	2.81861	2.56769	2.37373	1.91352
	6810	2.85245	2.60796	2.37754	1.95417
	6820	2.90114	2.66466	2.42416	1.96375
	6830	3.59189	2.70465	3.21631	2.85369
	6840	3.58291	2.69564	3.22785	2.82648
	6850	2.92192	2.67799	2.47793	1.93997
	6860	2.87276	2.62681	2.41851	1.9381
	6870	3.59699	2.63908	3.25231	2.88694
	6880	3.57343	2.63665	3.22067	2.86603
	6890	3.55769	2.67682	3.20262	2.8093
	6900	3.57405	2.70323	3.19581	2.83321
	6910	3.54457	2.61125	3.2883	2.73795
	6920	2.91794	2.69165	2.49318	1.88888
	6930	2.83663	2.62045	2.43579	1.8147
	6940	3.50576	2.6125	3.20861	2.73136
	6950	2.79426	2.57836	2.40595	1.78303
	6960	3.50814	2.62449	3.18909	2.74879
	6970	2.85988	2.64692	2.45802	1.81926
	6980	2.87337	2.67768	2.4359	1.84632
	6990	2.92328	2.7242	2.47389	1.8841
	7000	2.93885	2.7484	2.5091	1.8505
	7010	2.76467	2.56985	2.42464	1.67445
	7020	2.76424	2.54939	2.41044	1.72408
	7030	2.77115	2.56722	2.42323	1.70174
	7040	2.71596	2.50175	2.38597	1.6737
	7050	2.82586	2.62915	2.36326	1.86373
	7060	2.8457	2.65543	2.40268	1.83625
	7070	2.74766	2.56068	2.42945	1.6248
	7080	2.7609	2.56875	2.45797	1.614
	7090	2.7779	2.57749	2.46592	1.64598
	7100	2.76599	2.55985	2.46838	1.62962
	7110	2.79441	2.57703	2.46773	1.699
	7120	2.81115	2.60007	2.4581	1.73277
	7130	2.76265	2.54248	2.39523	1.75017
	7140	2.71979	2.49135	2.36892	1.72508
	7150	2.7994	2.57134	2.46743	1.72434
	7160	2.8444	2.59741	2.43162	1.87667
	7170	2.87255	2.611	2.45872	1.908
	7180	2.93442	2.66505	2.51796	1.94398
	7190	2.80624	2.52043	2.53378	1.72549
	7200	2.82535	2.55903	2.54193	1.71906
	7210	2.85678	2.57792	2.55803	1.7701
	7220	3.64463	2.72256	3.27938	2.89827
	7230	3.64629	2.72463	3.27074	2.91023
	7240	3.69433	2.76064	3.31901	2.94265
	7250	3.65364	2.73738	3.2685	2.91922
	7260	3.64866	2.72579	3.27864	2.9062
	7270	3.60642	2.70373	3.23551	2.86947
	7280	3.6074	2.69735	3.25396	2.85704
	7290	3.70148	2.8008	3.3309	2.90905
	7300	2.96483	2.7046	2.51209	1.98871
	7310	2.98294	2.73074	2.52819	1.98674
	7320	3.83716	2.73422	3.48027	3.13996
	7330	2.94763	2.68268	2.47703	2.01113
	7340	3.75086	2.67511	3.40829	3.06027
	7350	3.48285	2.54566	3.2571	2.67793
	7360	3.46404	2.48602	3.24501	2.69977
	7370	3.43319	2.47962	3.20312	2.67679
	7380	3.43437	2.49831	3.20823	2.65622
	7390	3.41725	2.48641	3.18095	2.65605
	7400	3.37422	2.47427	3.13033	2.61718
	7410	3.32515	2.38721	3.08193	2.62986
	7420	3.38868	2.47404	3.13393	2.65027
	7430	3.49434	2.5942	3.13809	2.8006
	7440	3.46942	2.57528	3.11221	2.78492
	7450	3.37651	2.45213	3.10978	2.66794
	7460	2.83219	2.57135	2.41144	1.90148
	7470	3.40202	2.53019	3.07637	2.69845
	7480	2.73889	2.48388	2.35048	1.81898
	7490	2.74846	2.48723	2.37847	1.80682
	7500	2.7707	2.53436	2.38289	1.80345
	7510	2.73186	2.48882	2.35464	1.78538
	7520	2.72894	2.48541	2.35081	1.78625
	7530	2.69502	2.43996	2.30231	1.80892
	7540	2.69696	2.45052	2.25993	1.85334
	7550	3.41608	2.45466	3.07641	2.8017
	7560	2.69839	2.44111	2.26871	1.85919
	7570	2.68269	2.43017	2.26618	1.83094
	7580	2.64033	2.3805	2.23007	1.81735
	7590	3.32427	2.35059	3.00383	2.74832
	7600	3.30768	2.35576	2.99371	2.7147
	7610	3.25709	2.32255	2.92164	2.69947
	7620	3.25525	2.3057	2.91868	2.71262
	7630	3.29539	2.30876	2.94885	2.77365
	7640	3.26143	2.2471	2.92024	2.77427
	7650	3.2759	2.28671	2.93495	2.76047
	7660	3.29317	2.30827	2.95546	2.76171
	7670	3.26604	2.26395	2.91742	2.77439
	7680	3.28268	2.29627	2.92001	2.78436
	7690	2.54012	2.25035	2.04202	1.91586
	7700	2.56773	2.28181	2.07704	1.91461
	7710	2.54687	2.27571	2.05762	1.8869
	7720	3.34069	2.26522	2.99377	2.86819
	7730	3.35744	2.33831	2.99722	2.84496
	7740	3.35529	2.33605	3.00495	2.83356
	7750	3.35689	2.38145	2.98307	2.82265
	7760	2.65096	2.38003	2.14551	1.94612
	7770	3.39519	2.40405	3.03021	2.84482
	7780	3.39023	2.37159	3.03997	2.84981
	7790	3.2697	2.31672	2.92771	2.72821
	7800	2.61449	2.36002	2.15547	1.85885
	7810	2.59942	2.3514	2.17486	1.80413
	7820	2.62449	2.38235	2.194	1.81292
	7830	2.62844	2.3844	2.18682	1.83024
	7840	2.60341	2.36341	2.2026	1.7659
	7850	2.71283	2.46696	2.27531	1.85902
	7860	2.71083	2.4714	2.26652	1.85803
	7870	2.60163	2.3452	2.19778	1.79073
	7880	2.62159	2.3639	2.22761	1.78752
	7890	2.63571	2.37682	2.21343	1.82904
	7900	2.57624	2.31357	2.15904	1.80552
	7910	2.57821	2.31986	2.17175	1.78778
	7920	3.25165	2.33477	2.94582	2.64905
	7930	3.24016	2.3012	2.9317	2.66587
	7940	3.24554	2.32559	2.93456	2.65461
	7950	3.27023	2.34557	2.95662	2.67312
	7960	3.23009	2.31188	2.90348	2.66308
	7970	3.26192	2.33651	2.89857	2.72382
	7980	3.17773	2.2416	2.83899	2.6667
	7990	3.22897	2.23789	2.91385	2.71178
	8000	3.22676	2.29206	2.8554	2.72344
	8010	3.2189	2.22731	2.87393	2.73902
	8020	3.29168	2.28999	2.93259	2.79754
	8030	2.52993	2.29776	2.03352	1.84015
	8040	2.50053	2.25439	2.01319	1.83577
	8050	2.48593	2.24918	1.98873	1.82916
	8060	2.54566	2.31091	2.05055	1.84816
	8070	2.50992	2.27177	2.02208	1.83022
	8080	2.50926	2.26348	2.03339	1.82612
	8090	2.5361	2.29417	2.03748	1.85718
	8100	2.52281	2.27861	2.01976	1.85947
	8110	2.55173	2.30398	2.0308	1.89478
	8120	2.59519	2.34624	2.03761	1.95278
	8130	3.1631	2.17621	2.87535	2.64706
	8140	3.21512	2.30142	2.82946	2.71507
	8150	3.20475	2.32484	2.77947	2.72222
	8160	3.16605	2.28109	2.74623	2.70233
	8170	3.21414	2.24137	2.83382	2.7581
	8180	3.20708	2.2487	2.83897	2.73026
	8190	3.22172	2.22518	2.84215	2.78025
	8200	3.22014	2.22201	2.82904	2.79245
	8210	3.21815	2.16583	2.84606	2.81463
	8220	3.23234	2.15586	2.88365	2.81654
	8230	3.11905	2.14409	2.73526	2.71628
	8240	3.1111	2.16287	2.72763	2.6907
	8250	3.13348	2.18388	2.75942	2.69326
	8260	3.14571	2.21417	2.7736	2.68246
	8270	3.11144	2.19891	2.74544	2.64376
	8280	3.04849	2.1676	2.71522	2.55259
	8290	3.02597	2.1148	2.70559	2.5535
	8300	3.06736	2.11681	2.73715	2.61619
	8310	3.12032	2.16744	2.78922	2.64487
	8320	3.14746	2.16504	2.82279	2.67534
	8330	3.13254	2.16373	2.80297	2.66218
	8340	3.10401	2.11421	2.81824	2.61866
	8350	3.07984	2.10741	2.82102	2.5635
	8360	3.07569	2.13003	2.83311	2.52116
	8370	3.07538	2.11125	2.83369	2.53549
	8380	3.09747	2.16322	2.8389	2.53963
	8390	3.06367	2.11475	2.81578	2.52414
	8400	3.08319	2.14636	2.83213	2.52673
	8410	3.05828	2.12175	2.79961	2.5232
	8420	2.45587	2.17574	2.15116	1.64356
	8430	2.43902	2.14532	2.1582	1.62401
	8440	2.39107	2.09763	2.09536	1.62598
	8450	2.4235	2.13284	2.1392	1.61911
	8460	2.4888	2.20431	2.18637	1.65804
	8470	2.44322	2.16992	2.132	1.63851
	8480	2.45924	2.18102	2.14634	1.65292
	8490	2.47549	2.19946	2.16715	1.64981
	8500	2.47754	2.20685	2.18082	1.62795
	8510	2.449	2.19138	2.14695	1.60739
	8520	2.48039	2.24574	2.16985	1.59782
	8530	2.50446	2.25928	2.18861	1.62796
	8540	2.4626	2.21554	2.15648	1.60304
	8550	2.4334	2.17135	2.10931	1.63672
	8560	3.17345	2.19169	2.91395	2.61666
	8570	2.46388	2.20983	2.10888	1.67652
	8580	2.45479	2.19953	2.11213	1.65921
	8590	2.46521	2.2058	2.11634	1.67634
	8600	3.17392	2.21653	2.91011	2.60111
	8610	3.21206	2.2811	2.93334	2.61281
	8620	3.24103	2.24771	2.9611	2.68109
	8630	3.24516	2.26992	2.95914	2.67452
	8640	3.26785	2.27198	2.95592	2.73099
	8650	2.52282	2.2603	2.13892	1.74507
	8660	3.23137	2.22794	2.94881	2.68779
	8670	2.53134	2.28162	2.1276	1.75582
	8680	3.30115	2.24712	2.99088	2.79289
	8690	3.24248	2.25611	2.92888	2.71274
	8700	3.24761	2.25603	2.93482	2.71865
	8710	3.21754	2.22898	2.91426	2.69144
	8720	3.28491	2.25909	2.98292	2.75317
	8730	3.28486	2.26618	2.98791	2.74179
	8740	2.45518	2.19032	2.07537	1.71789
	8750	3.26744	2.27115	2.97501	2.70988
	8760	2.47043	2.20365	2.10475	1.70879
	8770	3.24332	2.2247	2.9592	2.70777
	8780	2.45176	2.18613	2.06623	1.72445
	8790	2.42486	2.15513	2.06047	1.69403
	8800	2.43059	2.14496	2.07651	1.70374
	8810	2.43913	2.15868	2.03878	1.75561
	8820	2.48177	2.19789	2.09165	1.76427
	8830	2.41471	2.14079	2.05065	1.69514
	8840	2.4081	2.1239	2.08317	1.6575
	8850	2.40395	2.12619	2.07635	1.65108
	8860	2.43002	2.14662	2.10681	1.66234
	8870	2.42693	2.1412	2.10057	1.66819
	8880	2.463	2.17886	2.14752	1.66539
	8890	2.37953	2.09677	2.08985	1.60013
	8900	2.38123	2.09012	2.08179	1.62419
	8910	2.43505	2.14804	2.12782	1.64842
	8920	2.39302	2.10606	2.02884	1.70334
	8930	2.40425	2.09687	2.06061	1.70818
	8940	2.39606	2.10602	2.04745	1.68963
	8950	2.33961	2.03494	2.0031	1.67156
	8960	2.36579	2.08511	2.00042	1.68658
	8970	2.27936	1.98698	1.97179	1.5984
	8980	2.39616	2.1014	2.08251	1.6524
	8990	2.37111	2.08114	2.08873	1.59699
	9000	2.38893	2.09216	2.10697	1.61168
	9010	2.32773	2.01575	2.05926	1.59149
	9020	2.35501	2.01798	2.09766	1.61856
	9030	2.31886	1.96787	2.07191	1.60901
	9040	2.31581	2.00325	2.0714	1.55637
	9050	2.29116	1.98293	2.0485	1.53963
	9060	2.32328	2.02828	2.08347	1.52987
	9070	2.30905	1.99491	2.08077	1.53434
	9080	2.28332	1.96978	2.06998	1.50408
	9090	2.34145	2.03029	2.11054	1.54541
	9100	2.32111	1.99175	2.08021	1.57504
	9110	2.35856	2.03944	2.14674	1.5355
	9120	2.37796	2.05651	2.18011	1.52554
	9130	2.35355	2.0579	2.15078	1.48915
	9140	2.38939	2.0914	2.1629	1.53827
	9150	2.38376	2.08447	2.17795	1.50868
	9160	2.39676	2.10526	2.19004	1.50351
	9170	2.40457	2.13809	2.19202	1.47904
	9180	2.40881	2.13876	2.15855	1.53984
	9190	2.35206	2.04916	2.1313	1.5241
	9200	2.33838	2.05728	2.09032	1.52783
	9210	2.4024	2.11385	2.18072	1.52286
	9220	2.41755	2.11714	2.20164	1.53609
	9230	2.37515	2.10122	2.1772	1.45855
	9240	2.36795	2.08936	2.17672	1.45287
	9250	2.38843	2.11206	2.19746	1.45588
	9260	2.37826	2.10407	2.17875	1.46225
	9270	2.36335	2.08822	2.16694	1.45417
	9280	2.35055	2.07196	2.16522	1.43841
	9290	2.31359	2.03391	2.1331	1.42074
	9300	2.29641	2.0202	2.12451	1.39723
	9310	2.28858	2.03454	2.13241	1.33741
	9320	2.24596	1.97768	2.08977	1.34546
	9330	2.27136	1.99557	2.11373	1.36674
	9340	2.27187	2.00414	2.10782	1.36504
	9350	2.24873	1.96142	2.09257	1.3739
	9360	2.22386	1.9363	2.06756	1.3664
	9370	2.24264	1.95582	2.08709	1.37027
	9380	2.31285	2.04619	2.15311	1.36958
	9390	2.30556	2.04121	2.15604	1.34764
	9400	2.31723	2.04135	2.16591	1.37142
	9410	2.30899	2.02233	2.17837	1.35196
	9420	2.28627	1.98564	2.15168	1.3717
	9430	2.24479	1.9644	2.12824	1.29994
	9440	2.22093	1.93935	2.10671	1.29063
	9450	2.22692	1.95864	2.10196	1.28988
	9460	2.17505	1.91112	2.05012	1.26739
	9470	2.19415	1.93339	2.06689	1.2722
	9480	2.18397	1.91887	2.07421	1.247
	9490	2.15973	1.90726	2.0575	1.20746
	9500	2.16751	1.89545	2.06445	1.2416
	9510	2.22958	1.96968	2.12567	1.24257
	9520	2.2237	1.95089	2.12652	1.24963
	9530	2.18785	1.93769	2.0833	1.21598
	9540	2.20725	1.94789	2.09296	1.25265
	9550	2.18499	1.95152	2.06788	1.20989
	9560	2.2494	2.02144	2.13407	1.21621
	9570	2.25269	2.0223	2.1349	1.22548
	9580	2.23959	1.9965	2.12483	1.2372
	9590	2.27674	2.04789	2.15928	1.22912
	9600	2.29364	2.06974	2.18129	1.21644
	9610	2.26637	2.03432	2.14971	1.23013
	9620	2.21841	1.98622	2.0968	1.22517
	9630	2.21144	1.97903	2.08051	1.23927
	9640	2.22915	1.98779	2.09428	1.26529
	9650	2.22646	1.97887	2.09629	1.26646
	9660	2.28584	2.04284	2.13864	1.30505
	9670	2.29782	2.03371	2.15378	1.3361
	9680	2.29653	2.02978	2.16124	1.32558
	9690	2.29576	2.04338	2.14586	1.32699
	9700	2.25066	1.99911	2.11941	1.28164
	9710	2.26367	1.99336	2.12752	1.32234
	9720	2.29552	2.03364	2.14928	1.33557
	9730	2.25515	1.99075	2.10901	1.32679
	9740	2.23447	1.9758	2.08571	1.31595
	9750	2.22068	1.94337	2.08104	1.32492
	9760	2.21551	1.93857	2.06582	1.33842
	9770	2.2628	2.00699	2.11661	1.31622
	9780	2.15024	1.87866	1.98812	1.32858
	9790	2.09367	1.82133	1.9354	1.30534
	9800	2.09264	1.82861	1.90931	1.33004
	9810	2.13103	1.87535	1.94308	1.33794
	9820	2.1107	1.84889	1.92125	1.34184
	9830	2.12213	1.86663	1.91828	1.35749
	9840	2.17093	1.91213	1.97223	1.37109
	9850	2.14022	1.91478	1.92957	1.33097
	9860	2.20249	1.97044	1.99571	1.35516
	9870	2.18953	1.93034	1.97009	1.40733
	9880	2.2111	1.95642	1.99925	1.39761
	9890	2.2271	1.96097	2.02728	1.40168
	9900	2.29575	2.02348	2.10053	1.42626
	9910	2.32066	2.05026	2.13474	1.41784
	9920	2.29919	2.04526	2.1075	1.39566
	9930	2.3106	2.05387	2.1313	1.38454
	9940	2.30066	2.05208	2.12278	1.36704
	9950	2.28322	2.03125	2.0987	1.37682
	9960	2.29034	2.03119	2.11114	1.38156
	9970	2.30791	2.03394	2.1351	1.39905
	9980	2.24579	1.97492	2.05757	1.39756
	9990	2.21857	1.96557	2.05841	1.32045
	10000	2.21708	1.94834	2.06118	1.33655
	10010	2.25827	1.97899	2.10486	1.36116
	10020	2.26505	2.00389	2.13191	1.30397
	10030	2.29621	2.03671	2.17275	1.29465
	10040	2.39174	2.14608	2.27561	1.28718
	10050	2.34073	2.07961	2.2028	1.33454
	10060	2.38071	2.10526	2.25082	1.35545
	10070	2.40872	2.15664	2.27464	1.3337
	10080	2.42802	2.18026	2.30075	1.32046
	10090	2.42473	2.16849	2.28823	1.34917
	10100	2.40279	2.13585	2.26895	1.35531
	10110	2.38888	2.10485	2.25441	1.37867
	10120	2.35367	2.09203	2.2135	1.34287
	10130	2.39057	2.11649	2.25219	1.37031
	10140	2.33689	2.03008	2.20552	1.39161
	10150	2.33797	2.01595	2.1871	1.44387
	10160	2.34856	2.02119	2.19339	1.46128
	10170	2.3025	1.97491	2.14902	1.44378
	10180	2.30728	1.98636	2.13563	1.46307
	10190	2.25562	1.94945	2.07049	1.4451
	10200	2.231	1.92347	2.05537	1.42493
	10210	2.19652	1.89542	2.01317	1.41561
	10220	2.22201	1.89093	2.04544	1.45439
	10230	2.24861	1.93378	2.06402	1.45355
	10240	2.2112	1.90083	2.04082	1.41446
	10250	2.24043	1.92409	2.06563	1.43877
	10260	2.23042	1.92842	2.04528	1.43094
	10270	2.30822	2.00156	2.13832	1.44121
	10280	2.30986	1.99708	2.14911	1.43662
	10290	2.32463	2.00604	2.15528	1.46232
	10300	2.31874	2.00974	2.14536	1.4531
	10310	2.28931	1.98426	2.1171	1.43613
	10320	2.32044	2.03021	2.14688	1.42759
	10330	2.37741	2.08076	2.19666	1.46603
	10340	2.34439	2.04172	2.17741	1.44312
	10350	2.30207	1.99689	2.1415	1.4232
	10360	2.33924	2.03028	2.17322	1.44884
	10370	2.38641	2.05973	2.2257	1.48112
	10380	2.35092	2.05241	2.1907	1.42902
	10390	2.36682	2.06374	2.20494	1.44322
	10400	2.32723	2.0365	2.14104	1.44935
	10410	2.30477	2.0105	2.12448	1.43821
	10420	2.30653	2.00508	2.13664	1.4334
	10430	2.25201	1.95009	2.06958	1.43426
	10440	2.279	1.99227	2.10163	1.41479
	10450	2.2931	1.97839	2.11839	1.45433
	10460	2.28737	1.95378	2.08502	1.51643
	10470	2.23223	1.90082	2.03183	1.49138
	10480	2.25814	1.94366	2.05773	1.47863
	10490	2.25702	1.94493	2.04498	1.49116
	10500	2.26555	1.9503	2.06206	1.4865
	10510	2.2753	1.96266	2.06581	1.49478
	10520	2.32535	2.02182	2.10308	1.51785
	10530	2.27729	1.9805	2.05043	1.49848
	10540	2.23916	1.9184	2.01729	1.50928
	10550	2.26253	1.9482	2.03619	1.51541
	10560	2.28739	1.97901	2.08553	1.48269
	10570	2.29702	1.9643	2.0828	1.53494
	10580	2.27237	1.95387	2.03231	1.54255
	10590	2.28796	1.96584	2.06527	1.52958
	10600	2.29013	1.94486	2.07506	1.54952
	10610	2.25433	1.9406	2.02297	1.51845
	10620	2.28219	1.97324	2.05871	1.51156
	10630	2.25966	1.96433	2.02783	1.49714
	10640	2.22969	1.93884	2.00057	1.47703
	10650	2.27196	1.97622	2.04497	1.4954
	10660	2.32964	2.03058	2.0975	1.52701
	10670	2.35145	2.03798	2.09811	1.58216
	10680	2.32263	2.01298	2.08861	1.54104
	10690	2.35904	2.04664	2.11493	1.57115
	10700	2.37076	2.06214	2.12127	1.57758
	10710	2.38093	2.09029	2.13523	1.55212
	10720	2.31902	2.01641	2.06168	1.5618
	10730	2.36449	2.0492	2.11539	1.58351
	10740	2.37214	2.06971	2.11999	1.57355
	10750	2.33488	2.05297	2.07838	1.53914
	10760	2.34187	2.05835	2.09917	1.52494
	10770	2.3028	2.01021	2.06819	1.51243
	10780	2.29825	2.00433	2.06513	1.51056
	10790	2.31036	2.01442	2.05768	1.54387
	10800	2.32833	2.02322	2.08375	1.55138
	10810	2.36978	2.05799	2.12487	1.5752
	10820	2.33109	2.01778	2.09863	1.54671
	10830	2.34675	2.03907	2.11377	1.54553
	10840	2.38904	2.0777	2.17117	1.5441
	10850	2.36762	2.05958	2.15511	1.52476
	10860	2.38551	2.06921	2.17089	1.54496
	10870	2.41589	2.09278	2.20519	1.55899
	10880	2.37516	2.06191	2.16179	1.53556
	10890	2.38845	2.08179	2.17784	1.52728
	10900	2.40761	2.10321	2.20761	1.51531
	10910	2.40944	2.09437	2.20602	1.53554
	10920	2.41843	2.10333	2.22489	1.52428
	10930	2.42371	2.10733	2.20707	1.56102
	10940	2.40606	2.1026	2.19883	1.52395
	10950	2.41187	2.0918	2.20889	1.54252
	10960	2.37749	2.06549	2.16664	1.53112
	10970	2.36226	2.05566	2.15769	1.5097
	10980	2.36087	2.05067	2.16577	1.50053
	10990	2.34274	2.03549	2.13922	1.50246
	11000	2.35958	2.05326	2.15517	1.5082
	11010	2.32568	2.00857	2.14048	1.48378
	11020	2.29651	1.97255	2.0934	1.50819
	11030	2.29547	1.97753	2.09735	1.49294
	11040	2.31333	2.00428	2.11356	1.48953
	11050	2.31566	2.03232	2.1241	1.44308
	11060	2.29055	1.984	2.09753	1.46879
	11070	2.29983	2.00284	2.09938	1.46957
	11080	2.31024	1.989	2.10329	1.51475
	11090	2.31432	1.9803	2.11514	1.52209
	11100	2.32543	2.00149	2.12033	1.52101
	11110	2.33216	2.00019	2.11418	1.55159
	11120	2.32656	2.00364	2.1264	1.51317
	11130	2.34977	2.01269	2.14349	1.54834
	11140	2.39879	2.07119	2.19543	1.54874
	11150	2.40695	2.07702	2.20641	1.55066
	11160	2.42013	2.10332	2.20671	1.55582
	11170	2.43038	2.11459	2.21932	1.55454
	11180	2.45095	2.12804	2.25826	1.54467
	11190	2.46279	2.14054	2.25521	1.56933
	11200	2.51052	2.18644	2.31606	1.5687
	11210	2.50896	2.18906	2.31976	1.5545
	11220	2.53128	2.22197	2.33815	1.55263
	11230	2.51002	2.21825	2.31582	1.52207
	11240	2.51543	2.18766	2.3261	1.56785
	11250	2.44312	2.12459	2.22962	1.56608
	11260	2.45828	2.1471	2.23719	1.572
	11270	2.45019	2.14137	2.22666	1.56951
	11280	2.45261	2.13665	2.24498	1.55737
	11290	2.43976	2.12102	2.23667	1.55031
	11300	2.43971	2.11235	2.24817	1.54534
	11310	2.45763	2.13646	2.25339	1.56129
	11320	2.50982	2.18098	2.31118	1.5812
	11330	2.55286	2.2142	2.34674	1.61998
	11340	2.55918	2.23311	2.341	1.62226
	11350	2.5589	2.23283	2.35579	1.60022
	11360	2.54733	2.21745	2.33616	1.61342
	11370	2.58015	2.26058	2.36724	1.61256
	11380	2.53861	2.2152	2.32237	1.6089
	11390	2.56872	2.24958	2.36109	1.60039
	11400	2.56824	2.26507	2.34204	1.60501
	11410	2.5544	2.25543	2.33924	1.57826
	11420	2.95372	2.20674	2.77378	2.21027
	11430	2.91375	2.16124	2.72657	2.20789
	11440	2.46715	2.15785	2.24438	1.57485
	11450	2.47918	2.17189	2.28309	1.53723
	11460	2.45882	2.16769	2.24472	1.53427
	11470	2.5173	2.21864	2.30277	1.56477
	11480	2.46634	2.16131	2.25289	1.55529
	11490	2.41871	2.13185	2.20221	1.51848
	11500	2.42947	2.14441	2.22797	1.49744
	11510	2.45834	2.17721	2.24169	1.52363
	11520	2.39332	2.07453	2.17811	1.55182
	11530	2.35991	2.03446	2.14296	1.55146
	11540	2.34442	2.03004	2.13202	1.52514
	11550	2.36244	2.07427	2.14008	1.50987
	11560	2.34775	2.04481	2.16017	1.47522
	11570	2.35086	2.0337	2.16656	1.49103
	11580	2.37859	2.06893	2.19162	1.49391
	11590	2.38751	2.09188	2.19379	1.48721
	11600	2.3657	2.06825	2.16732	1.48935
	11610	2.38019	2.08562	2.17581	1.49889
	11620	2.35265	2.0426	2.15214	1.50533
	11630	2.34946	2.04739	2.14908	1.49318
	11640	2.3637	2.0483	2.14973	1.53534
	11650	2.40176	2.0736	2.19235	1.55907
	11660	2.38126	2.06376	2.16039	1.55384
	11670	2.37253	2.07989	2.15995	1.50547
	11680	2.39702	2.09955	2.20126	1.49593
	11690	2.38215	2.07298	2.16181	1.54228
	11700	2.42462	2.10581	2.21278	1.55778
	11710	2.4222	2.09296	2.20826	1.57391
	11720	2.43763	2.09295	2.2078	1.62149
	11730	2.40275	2.06238	2.19051	1.57944
	11740	2.39435	2.07589	2.19307	1.53196
	11750	2.38129	2.07684	2.16727	1.52667
	11760	2.39552	2.08991	2.18365	1.53002
	11770	2.40592	2.09573	2.19041	1.54496
	11780	2.42966	2.11001	2.21028	1.57131
	11790	2.41129	2.10919	2.2071	1.51944
	11800	2.34676	2.05462	2.1391	1.48909
	11810	2.42235	2.13437	2.21654	1.50566
	11820	2.43982	2.16563	2.25875	1.45381
	11830	2.38649	2.11126	2.1993	1.44785
	11840	2.32499	2.05197	2.132	1.43358
	11850	2.41759	2.12385	2.24108	1.46842
	11860	2.42192	2.12944	2.23753	1.47999
	11870	2.36925	2.08258	2.19131	1.44488
	11880	2.45917	2.14753	2.28141	1.50942
	11890	2.46528	2.14215	2.28783	1.52716
	11900	2.49521	2.17993	2.32095	1.52094
	11910	2.49479	2.16017	2.32107	1.54735
	11920	2.50251	2.15806	2.31544	1.58322
	11930	2.49212	2.15213	2.29957	1.58165
	11940	2.48569	2.14848	2.29432	1.57399
	11950	2.83809	2.13655	2.68314	2.08455
	11960	2.82118	2.10648	2.66922	2.08714
	11970	2.42115	2.0766	2.23695	1.55167
	11980	2.40361	2.0534	2.22027	1.55196
	11990	2.41031	2.05762	2.22795	1.55616
	12000	2.42055	2.06118	2.24216	1.56283
	12010	2.41473	2.04274	2.24086	1.57087
	12020	2.39175	2.04319	2.20393	1.55208
	12030	2.38307	2.03481	2.18802	1.55891
	12040	2.34537	2.00699	2.13968	1.54766
	12050	2.35431	2.02819	2.15785	1.52175
	12060	2.36869	2.02584	2.16624	1.55717
	12070	2.41535	2.08398	2.21645	1.55311
	12080	2.40051	2.05157	2.21633	1.55044
	12090	2.42741	2.09385	2.24949	1.52978
	12100	2.47177	2.1258	2.29485	1.5601
	12110	2.39187	2.07004	2.20384	1.51659
	12120	2.41826	2.08163	2.22247	1.55672
	12130	2.43977	2.06924	2.24109	1.61267
	12140	2.37573	2.03392	2.18801	1.53751
	12150	2.41856	2.08646	2.23862	1.52776
	12160	2.39958	2.07392	2.22571	1.50367
	12170	2.37261	2.04998	2.20865	1.4758
	12180	2.29586	1.98821	2.13228	1.4291
	12190	2.25668	1.94073	2.09245	1.42844
	12200	2.23691	1.94542	2.06535	1.39902
	12210	2.3136	2.01573	2.13987	1.43641
	12220	2.28486	1.99537	2.09473	1.43938
	12230	2.30861	2.00679	2.13336	1.44255
	12240	2.30686	1.96533	2.12798	1.50079
	12250	2.31717	2.00598	2.13145	1.47361
	12260	2.27023	1.95989	2.08879	1.4504
	12270	2.28068	1.95925	2.09944	1.46856
	12280	2.32289	2.01915	2.13747	1.46487
	12290	2.34035	2.03049	2.16306	1.46722
	12300	2.29331	1.99677	2.10951	1.44271
	12310	2.277	1.97728	2.08444	1.4543
	12320	2.29981	1.99402	2.11646	1.45694
	12330	2.29309	2.0001	2.08761	1.46901
	12340	2.25883	1.96942	2.05646	1.4481
	12350	2.27325	1.99472	2.05458	1.46122
	12360	2.33446	2.03721	2.13317	1.48282
	12370	2.30841	2.02387	2.1019	1.46405
	12380	2.29521	2.01841	2.09423	1.4409
	12390	2.29895	2.01896	2.09314	1.45358
	12400	2.27849	2.00763	2.06472	1.44547
	12410	2.30635	2.02455	2.0723	1.49843
	12420	2.28932	2.00914	2.05737	1.48746
	12430	2.3097	2.04067	2.10459	1.44078
	12440	2.33158	2.05774	2.13164	1.44718
	12450	2.34192	2.07178	2.13501	1.45555
	12460	2.29458	2.02946	2.07823	1.44653
	12470	2.32598	2.05834	2.09574	1.48036
	12480	2.3383	2.06408	2.11375	1.48558
	12490	2.3303	2.05719	2.1008	1.48835
	12500	2.33845	2.02318	2.13447	1.51243
	12510	2.35417	2.07379	2.13877	1.48637
	12520	2.32341	2.01887	2.13924	1.46434
	12530	2.2993	2.01576	2.11226	1.43131
	12540	2.35308	2.06527	2.15838	1.46629
	12550	2.34359	2.05736	2.13664	1.47881
	12560	2.36684	2.09662	2.17215	1.44562
	12570	2.36998	2.09963	2.18042	1.43907
	12580	2.36963	2.09098	2.17077	1.46488
	12590	2.37657	2.10754	2.18173	1.44726
	12600	2.37582	2.0844	2.17403	1.48926
	12610	2.32553	2.05733	2.12334	1.4405
	12620	2.32672	2.05906	2.13496	1.42458
	12630	2.36001	2.0897	2.17755	1.42505
	12640	2.35566	2.06917	2.16697	1.4564
	12650	2.25958	1.96615	2.07734	1.42489
	12660	2.23381	1.95611	2.04976	1.39711
	12670	2.28356	2.00523	2.09358	1.42312
	12680	2.26836	1.98685	2.06418	1.4431
	12690	2.26635	1.99374	2.08317	1.3993
	12700	2.31942	2.0688	2.11003	1.42384
	12710	2.37576	2.12449	2.17339	1.43226
	12720	2.30728	2.07357	2.10878	1.37857
	12730	2.3323	2.08768	2.14546	1.38485
	12740	2.34496	2.10551	2.1665	1.36775
	12750	2.38326	2.13651	2.19264	1.40978
	12760	2.42682	2.1923	2.25123	1.38013
	12770	2.40954	2.17492	2.25894	1.33365
	12780	2.39786	2.15236	2.23685	1.36505
	12790	2.36264	2.12886	2.18819	1.35791
	12800	2.43283	2.18018	2.26225	1.4023
	12810	2.41371	2.17112	2.22952	1.40266
	12820	2.42119	2.18919	2.23177	1.39677
	12830	2.44695	2.21907	2.2792	1.36239
	12840	2.45118	2.23333	2.28457	1.34519
	12850	2.493	2.27751	2.33031	1.34637
	12860	2.48383	2.26341	2.32674	1.34239
	12870	2.47116	2.24935	2.31335	1.34243
	12880	2.47765	2.25576	2.32474	1.33588
	12890	2.50983	2.28553	2.35464	1.35294
	12900	2.50274	2.27844	2.3417	1.3611
	12910	2.45591	2.24892	2.27472	1.35313
	12920	2.44034	2.24682	2.26046	1.32384
	12930	2.47298	2.26864	2.29275	1.35197
	12940	2.46598	2.26431	2.28614	1.34482
	12950	2.39752	2.1915	2.20905	1.34673
	12960	2.40502	2.19428	2.20968	1.36772
	12970	2.40476	2.20449	2.20381	1.35985
	12980	2.38187	2.19739	2.17949	1.32962
	12990	2.40406	2.20007	2.19337	1.38123
	13000	2.36879	2.16745	2.14852	1.38142
	13010	2.39611	2.1824	2.18792	1.39024
	13020	2.41784	2.18844	2.22566	1.3961
	13030	2.43657	2.21014	2.22752	1.4238
	13040	2.44855	2.22748	2.24395	1.41203
	13050	2.42069	2.2	2.22806	1.38393
	13060	2.44031	2.22648	2.25113	1.3731
	13070	2.37847	2.16366	2.18702	1.36008
	13080	2.3523	2.13442	2.1583	1.36112
	13090	2.40143	2.18717	2.19636	1.38781
	13100	2.37955	2.14856	2.18387	1.39247
	13110	2.42266	2.19527	2.22674	1.40036
	13120	2.36957	2.13702	2.17454	1.39076
	13130	2.39061	2.14591	2.20856	1.39548
	13140	2.33561	2.10075	2.14529	1.37648
	13150	2.32116	2.07117	2.12845	1.3984
	13160	2.35333	2.11013	2.16535	1.39103
	13170	2.30991	2.07311	2.11595	1.37708
	13180	2.35923	2.11234	2.16401	1.40961
	13190	2.34566	2.1048	2.15708	1.38603
	13200	2.37797	2.10705	2.20404	1.41848
	13210	2.34154	2.09165	2.16732	1.37599
	13220	2.37044	2.11936	2.18866	1.3986
	13230	2.32172	2.07075	2.14111	1.38145
	13240	2.29132	2.05819	2.11502	1.33822
	13250	2.29237	2.05349	2.12754	1.32918
	13260	2.34167	2.11257	2.17136	1.33755
	13270	2.37999	2.16347	2.20754	1.33223
	13280	2.38279	2.14912	2.21161	1.35848
	13290	2.38313	2.14032	2.2157	1.36687
	13300	2.35906	2.10549	2.1874	1.38293
	13310	3.09531	2.10486	2.96985	2.43135
	13320	2.33634	2.07014	2.1869	1.35976
	13330	2.31175	2.0608	2.14831	1.3514
	13340	2.29761	2.05174	2.13166	1.34327
	13350	2.24405	2.00525	2.08659	1.30253
	13360	2.25687	2.00883	2.10741	1.30783
	13370	2.22976	1.97528	2.0835	1.30421
	13380	2.24483	2.00744	2.0932	1.2912
	13390	2.23607	1.97612	2.08477	1.32237
	13400	2.24804	1.98524	2.0954	1.33248
	13410	2.27491	2.01759	2.12195	1.33306
	13420	2.2749	2.03277	2.11041	1.32829
	13430	2.301	2.05366	2.14946	1.32347
	13440	2.27508	2.03779	2.12057	1.30483
	13450	2.27501	2.03953	2.11763	1.30664
	13460	2.28733	2.04521	2.12317	1.33154
	13470	2.28773	2.06102	2.11471	1.32199
	13480	2.30804	2.08203	2.12974	1.33545
	13490	2.3125	2.09133	2.12563	1.34289
	13500	2.31133	2.08429	2.12488	1.35097
	13510	2.27383	2.05751	2.09766	1.30656
	13520	2.255	2.02813	2.06307	1.3418
	13530	2.28001	2.05979	2.07902	1.35345
	13540	2.27287	2.02999	2.09322	1.35259
	13550	2.261	2.03574	2.08632	1.31426
	13560	2.23898	2.00862	2.0808	1.28908
	13570	2.23357	1.99181	2.07762	1.30147
	13580	2.29286	2.05107	2.12764	1.33441
	13590	2.27535	2.0397	2.11135	1.31768
	13600	2.25659	2.03524	2.08038	1.30929
	13610	2.30178	2.08379	2.1379	1.29753
	13620	2.25732	2.04331	2.07957	1.3005
	13630	2.26602	2.05605	2.10257	1.27339
	13640	2.25897	2.03793	2.10275	1.27719
	13650	2.19904	1.97119	2.04311	1.26952
	13660	2.2046	1.97686	2.04517	1.27666
	13670	2.24505	2.02085	2.08017	1.29212
	13680	2.30807	2.08128	2.15594	1.29406
	13690	2.29922	2.07395	2.14465	1.29306
	13700	2.33696	2.13417	2.19749	1.24061
	13710	2.36495	2.1379	2.21798	1.30226
	13720	2.32418	2.11788	2.17447	1.26092
	13730	2.33263	2.11266	2.173	1.30272
	13740	2.27222	2.06693	2.11049	1.26476
	13750	2.28759	2.07751	2.11937	1.28777
	13760	2.36843	2.13642	2.20346	1.34144
	13770	2.36944	2.13995	2.20304	1.34005
	13780	2.35603	2.12256	2.19387	1.33545
	13790	2.33428	2.09811	2.17344	1.33109
	13800	2.37767	2.13717	2.22089	1.34418
	13810	2.35193	2.11327	2.19716	1.33031
	13820	2.39613	2.16228	2.25421	1.31373
	13830	2.3757	2.13249	2.22262	1.34177
	13840	2.39217	2.14841	2.24105	1.34424
	13850	2.43514	2.17413	2.29271	1.36983
	13860	2.37752	2.12736	2.23777	1.33114
	13870	2.35546	2.11226	2.20844	1.3257
	13880	2.32021	2.07672	2.17909	1.30597
	13890	2.3136	2.08	2.17497	1.28398
	13900	2.31535	2.05844	2.18975	1.29979
	13910	2.27637	2.03506	2.15021	1.26446
	13920	2.28345	2.02884	2.17114	1.26422
	13930	2.31666	2.07125	2.1953	1.27451
	13940	2.31963	2.09268	2.19734	1.2465
	13950	2.3415	2.12616	2.21301	1.24389
	13960	2.3048	2.06664	2.17324	1.27683
	13970	2.33462	2.10719	2.20012	1.27284
	13980	2.3269	2.09625	2.19477	1.27188
	13990	2.30895	2.08191	2.18131	1.25303
	14000	2.26734	2.031	2.1526	1.23412
	14010	2.27885	2.03208	2.15725	1.26618
	14020	2.34187	2.09338	2.21848	1.29026
	14030	2.2598	2.01978	2.1355	1.25439
	14040	2.20955	1.94795	2.09074	1.26433
	14050	2.19061	1.94561	2.06748	1.24
	14060	2.28153	2.03269	2.15401	1.28031
	14070	2.31187	2.06038	2.19386	1.27722
	14080	2.34113	2.0771	2.23076	1.29273
	14090	2.36772	2.11095	2.25331	1.29565
	14100	2.30476	2.02996	2.19051	1.30566
	14110	2.32487	2.07196	2.20556	1.28552
	14120	2.36968	2.10943	2.25315	1.30552
	14130	2.37177	2.08794	2.24927	1.35348
	14140	2.37691	2.06016	2.25775	1.39918
	14150	2.34958	2.04683	2.23665	1.35974
	14160	2.31061	2.00518	2.21095	1.32996
	14170	2.29747	1.98768	2.19027	1.34484
	14180	2.33929	2.0102	2.2284	1.39208
	14190	2.26371	1.93841	2.15586	1.35781
	14200	2.25721	1.92648	2.14134	1.37598
	14210	2.28445	1.95344	2.15762	1.40221
	14220	2.30926	1.97494	2.17765	1.42226
	14230	2.26899	1.91465	2.13955	1.43284
	14240	2.26918	1.92423	2.14945	1.40555
	14250	2.29568	1.95541	2.16985	1.41719
	14260	2.28796	1.93753	2.15596	1.43783
	14270	2.27758	1.91668	2.15755	1.43041
	14280	2.27043	1.90492	2.15834	1.42217
	14290	2.27906	1.92223	2.1546	1.43211
	14300	2.18681	1.8167	2.07021	1.40644
	14310	2.23261	1.87976	2.11621	1.39903
	14320	2.18661	1.82404	2.073	1.39214
	14330	2.2006	1.8351	2.08224	1.40781
	14340	2.20011	1.84208	2.08251	1.39674
	14350	2.21768	1.86061	2.1057	1.39298
	14360	2.20933	1.86693	2.10345	1.36101
	14370	2.21904	1.89685	2.09859	1.35872
	14380	2.23433	1.8878	2.10886	1.40476
	14390	2.26477	1.92357	2.14167	1.40409
	14400	2.25575	1.9027	2.12656	1.4263
	14410	2.28794	1.95247	2.16196	1.40824
	14420	2.29162	1.95188	2.16545	1.41563
	14430	2.28135	1.94511	2.16792	1.3877
	14440	2.18184	1.82704	2.06957	1.37827
	14450	2.23894	1.88641	2.11576	1.41094
	14460	2.19875	1.83432	2.09109	1.38982
	14470	2.13907	1.76395	2.01334	1.40932
	14480	2.16954	1.84284	2.04092	1.36101
	14490	2.20819	1.87311	2.08468	1.37759
	14500	2.22001	1.89682	2.08224	1.38681
	14510	2.19463	1.89548	2.05299	1.351
	14520	2.19412	1.85799	2.04755	1.40846
	14530	2.15883	1.82362	2.01363	1.39313
	14540	2.1658	1.82418	2.02234	1.40138
	14550	2.12432	1.78606	1.9719	1.39536
	14560	2.16896	1.83632	2.00933	1.41397
	14570	2.14507	1.81423	1.99326	1.39215
	14580	2.14857	1.83305	1.99954	1.36912
	14590	2.17817	1.87473	2.01564	1.38255
	14600	2.16129	1.83697	2.02484	1.36672
	14610	2.20239	1.89113	2.0575	1.37529
	14620	2.2237	1.93017	2.0688	1.37267
	14630	2.21596	1.91626	2.06179	1.37763
	14640	2.21098	1.90847	2.07138	1.35792
	14650	2.20979	1.89999	2.07585	1.35911
	14660	2.20759	1.92632	2.051	1.35263
	14670	2.20584	1.92059	2.06829	1.32851
	14680	2.19579	1.92252	2.0485	1.32307
	14690	2.21143	1.91081	2.06691	1.36291
	14700	2.24732	1.95512	2.12242	1.33181
	14710	2.2317	1.92984	2.10406	1.34523
	14720	2.23953	1.95084	2.11354	1.32595
	14730	2.23156	1.95918	2.10366	1.30229
	14740	2.17073	1.88749	2.05413	1.28144
	14750	2.21283	1.91798	2.09714	1.3102
	14760	2.1909	1.89689	2.0801	1.29425
	14770	2.21347	1.93064	2.09954	1.28974
	14780	2.23093	1.94227	2.12008	1.29883
	14790	2.20685	1.93864	2.1068	1.24234
	14800	2.23146	1.9446	2.12277	1.29276
	14810	2.21715	1.93043	2.10592	1.29231
	14820	2.24908	1.94432	2.13951	1.32622
	14830	2.27242	1.9838	2.16077	1.31279
	14840	2.24512	1.94533	2.12544	1.33391
	14850	2.2767	1.99444	2.17252	1.29191
	14860	2.31182	2.01093	2.20904	1.32867
	14870	2.29637	1.98947	2.19151	1.33637
	14880	2.33735	2.02455	2.23178	1.35895
	14890	2.27981	1.95137	2.17263	1.36637
	14900	2.32489	1.99667	2.21675	1.38188
	14910	2.34677	2.03475	2.23951	1.36348
	14920	2.40838	2.09304	2.3007	1.38801
	14930	2.30379	1.99084	2.19942	1.34686
	14940	2.30044	1.9699	2.20723	1.35338
	14950	2.29326	1.96036	2.19001	1.37074
	14960	2.29508	1.95912	2.19541	1.36996
	14970	2.25797	1.92677	2.16002	1.34861
	14980	2.30746	1.96681	2.20361	1.38727
	14990	2.32115	1.97489	2.21875	1.39728
	15000	2.28625	1.9595	2.19433	1.34132
	15010	2.29988	1.96815	2.20142	1.36346
	15020	2.2609	1.9426	2.16691	1.32442
	15030	2.22093	1.91416	2.13208	1.28658
	15040	2.23975	1.93647	2.14475	1.29736
	15050	2.83731	1.99237	2.76497	2.11803
	15060	2.80653	1.96178	2.73659	2.10137
	15070	2.80277	1.94869	2.72684	2.11611
	15080	2.84741	1.96287	2.7787	2.15442
	15090	2.86596	1.9768	2.79711	2.16699
	15100	2.29248	1.96766	2.21308	1.31967
	15110	2.8499	1.95652	2.78225	2.16216
	15120	2.82299	1.96208	2.75709	2.1183
	15130	2.27238	1.95184	2.18965	1.3127
	15140	2.29228	1.9747	2.20581	1.32061
	15150	2.2885	1.96996	2.21359	1.30143
	15160	2.31575	1.98855	2.23116	1.33901
	15170	2.76637	1.98052	2.6934	2.03192
	15180	2.77911	1.98894	2.7069	2.0405
	15190	2.31657	1.98269	2.22477	1.36101
	15200	2.38249	2.04576	2.29732	1.37464
	15210	2.80319	1.97393	2.72962	2.09009
	15220	2.35617	2.00413	2.26061	1.40575
	15230	2.34447	2.00534	2.24483	1.3901
	15240	2.32127	1.98411	2.21464	1.39112
	15250	2.34479	2.02862	2.23885	1.36685
	15260	2.33069	1.99819	2.22025	1.39354
	15270	2.33928	1.99121	2.23283	1.4121
	15280	2.36512	2.03192	2.26087	1.39548
	15290	2.36071	2.02122	2.25429	1.40667
	15300	2.35517	2.00719	2.24306	1.42602
	15310	2.31357	1.96464	2.20764	1.40419
	15320	2.28097	1.91701	2.1719	1.41901
	15330	2.34276	1.99552	2.23677	1.41132
	15340	2.40663	2.03831	2.30129	1.46053
	15350	2.37968	2.00678	2.27063	1.46384
	15360	2.38777	2.01947	2.286	1.44875
	15370	2.40008	2.04298	2.29695	1.43911
	15380	2.38605	2.02761	2.2823	1.43749
	15390	2.43086	2.06411	2.3295	1.45981
	15400	2.43914	2.06278	2.34237	1.46869
	15410	2.43298	2.04375	2.33333	1.48911
	15420	2.35952	1.99631	2.25242	1.44083
	15430	2.3456	1.9976	2.23466	1.42113
	15440	2.35872	1.99037	2.25256	1.44621
	15450	2.37593	2.03127	2.27672	1.40733
	15460	2.37332	2.02758	2.26877	1.41663
	15470	2.3681	2.0445	2.25735	1.39291
	15480	2.37143	2.03676	2.26121	1.40922
	15490	2.38788	2.04361	2.2685	1.44275
	15500	2.43256	2.0988	2.31279	1.44246
	15510	2.4351	2.09198	2.3158	1.45606
	15520	2.45685	2.11749	2.3478	1.44094
	15530	2.4738	2.12214	2.37251	1.45157
	15540	2.46309	2.10601	2.35853	1.46139
	15550	2.44912	2.10035	2.34722	1.44065
	15560	2.4624	2.0978	2.36076	1.46726
	15570	2.4457	2.10005	2.34634	1.43087
	15580	2.42235	2.05268	2.32378	1.45675
	15590	2.36204	2.03383	2.25453	1.39253
	15600	2.3063	1.95903	2.20223	1.39658
	15610	2.30177	1.94766	2.20147	1.39874
	15620	2.28139	1.92872	2.18453	1.38468
	15630	2.31026	1.95972	2.21448	1.38933
	15640	2.26505	1.91172	2.1686	1.37963
	15650	2.18437	1.84804	2.08475	1.33472
	15660	2.18812	1.84354	2.09425	1.33838
	15670	2.16624	1.82812	2.05979	1.34181
	15680	2.11056	1.77632	1.99871	1.32619
	15690	2.05232	1.71162	1.94367	1.31017
	15700	2.02521	1.68266	1.91776	1.30146
	15710	2.05729	1.71093	1.95846	1.30463
	15720	2.0771	1.74883	1.97038	1.29919
	15730	2.1014	1.77831	2.0042	1.28552
	15740	2.0957	1.76081	1.99815	1.30032
	15750	2.10752	1.78693	2.00778	1.28803
	15760	2.17597	1.86212	2.08307	1.28957
	15770	2.16698	1.83806	2.06968	1.31515
	15780	2.15378	1.80362	2.05931	1.33558
	15790	2.13732	1.78685	2.0238	1.35928
	15800	2.15757	1.82225	2.02638	1.37237
	15810	2.15825	1.83155	2.03542	1.34855
	15820	2.20318	1.88245	2.07197	1.36795
	15830	2.17453	1.83174	2.04689	1.3828
	15840	2.19873	1.84516	2.07631	1.39755
	15850	2.15888	1.79745	2.02616	1.40903
	15860	2.13174	1.76623	1.998	1.40607
	15870	2.11271	1.70753	1.97873	1.44779
	15880	2.68961	1.67949	2.59296	2.21897
	15890	2.14797	1.76627	2.02219	1.42077
	15900	2.1182	1.74373	1.99758	1.39379
	15910	2.09684	1.73008	1.97782	1.37424
	15920	2.10701	1.76673	2.00242	1.32209
	15930	2.10831	1.7681	2.00609	1.31887
	15940	2.10733	1.77803	2.0058	1.30272
	15950	2.16807	1.83972	2.05627	1.33724
	15960	2.14167	1.84413	2.03067	1.28414
	15970	2.16117	1.85656	2.05463	1.29344
	15980	2.20339	1.89042	2.09302	1.32491
	15990	2.19888	1.89542	2.08529	1.31496
	16000	2.1835	1.87031	2.06328	1.33421
	16010	2.2476	1.9392	2.1243	1.35288
	16020	2.26316	1.96914	2.14	1.33669
	16030	2.29804	2.00918	2.17161	1.3451
	16040	2.30179	2.01867	2.16181	1.35942
	16050	2.32456	2.01705	2.17851	1.41165
	16060	2.29633	1.99212	2.14874	1.40023
	16070	2.32396	2.01552	2.18352	1.40409
	16080	2.28051	1.97869	2.13347	1.39089
	16090	2.27946	1.98149	2.13531	1.38059
	16100	2.25119	1.97141	2.09855	1.35843
	16110	2.23301	1.96232	2.08093	1.33855
	16120	2.25612	1.96902	2.1126	1.3565
	16130	2.22444	1.96615	2.08766	1.29315
	16140	2.24623	1.98574	2.10895	1.30394
	16150	2.30648	2.03563	2.16121	1.35094
	16160	2.24621	1.98727	2.09947	1.31679
	16170	2.25914	1.98367	2.10827	1.3519
	16180	2.2483	1.97967	2.09852	1.33672
	16190	2.24843	1.98187	2.09548	1.33866
	16200	2.30987	2.0287	2.15881	1.37657
	16210	2.27341	1.98047	2.11756	1.3894
	16220	2.18875	1.88783	2.05169	1.34457
	16230	2.16522	1.87311	2.01909	1.33833
	16240	2.19309	1.87986	2.0465	1.37743
	16250	2.17342	1.85666	2.02468	1.37877
	16260	2.20683	1.9097	2.06035	1.35948
	16270	2.21814	1.91668	2.07402	1.36568
	16280	2.21826	1.91829	2.07175	1.36723
	16290	2.25019	1.95637	2.10404	1.36834
	16300	2.26912	1.99557	2.12734	1.3379
	16310	2.28172	1.98871	2.1419	1.36742
	16320	2.32715	2.03115	2.17875	1.39954
	16330	2.33418	2.05039	2.18729	1.38148
	16340	2.41671	2.14031	2.26935	1.39646
	16350	2.44824	2.16004	2.30623	1.41538
	16360	2.44002	2.159	2.29943	1.39955
	16370	2.43514	2.15295	2.28772	1.41101
	16380	2.47776	2.19453	2.34026	1.40921
	16390	2.45435	2.17914	2.32218	1.38077
	16400	2.40377	2.12243	2.27421	1.37093
	16410	2.39326	2.10145	2.2586	1.39214
	16420	2.4505	2.16683	2.31634	1.39618
	16430	2.45494	2.18305	2.32259	1.37598
	16440	2.43417	2.16409	2.29834	1.37287
	16450	2.47637	2.19914	2.3464	1.38674
	16460	2.43722	2.15661	2.31239	1.37185
	16470	2.39295	2.11312	2.25676	1.37629
	16480	2.42713	2.14345	2.29576	1.38456
	16490	2.45086	2.15177	2.32023	1.41415
	16500	2.43433	2.16401	2.30788	1.35744
	16510	2.38142	2.11331	2.25492	1.33848
	16520	2.4385	2.1936	2.31062	1.31976
	16530	2.47515	2.21911	2.34999	1.34382
	16540	2.50835	2.26513	2.38706	1.32468
	16550	2.46524	2.2179	2.33928	1.32797
	16560	2.49932	2.25011	2.37542	1.33699
	16570	2.45434	2.19345	2.32834	1.34729
	16580	2.43168	2.18057	2.30129	1.3324
	16590	2.41381	2.16049	2.27529	1.34472
	16600	2.36694	2.10596	2.2318	1.33747
	16610	2.28637	2.04585	2.13223	1.31266
	16620	2.30401	2.04192	2.1594	1.33585
	16630	2.25399	2.01657	2.11731	1.2694
	16640	2.26037	1.99241	2.11422	1.33376
	16650	2.27393	2.00065	2.14378	1.32028
	16660	2.3297	2.06141	2.19983	1.32906
	16670	2.3085	2.0351	2.18013	1.32808
	16680	2.30542	2.04105	2.18578	1.29861
	16690	2.32283	2.07419	2.19708	1.28905
	16700	2.33439	2.08322	2.2011	1.30925
	16710	2.29744	2.04184	2.15853	1.31457
	16720	2.27817	2.01955	2.148	1.2991
	16730	2.25863	1.98146	2.12593	1.32554
	16740	2.27604	1.99721	2.13625	1.34471
	16750	2.28106	2.01876	2.1347	1.33198
	16760	2.36564	2.08636	2.2406	1.3488
	16770	2.34658	2.08111	2.21218	1.33721
	16780	2.28228	2.00066	2.15444	1.33167
	16790	2.31181	2.02996	2.17204	1.36031
	16800	2.3146	2.03898	2.18039	1.34285
	16810	2.28813	1.98907	2.15101	1.374
	16820	2.3157	2.02975	2.19044	1.34425
	16830	2.35347	2.0481	2.22051	1.39724
	16840	2.33654	2.03971	2.20181	1.38219
	16850	2.32593	2.01943	2.18916	1.39621
	16860	2.33286	2.01931	2.19415	1.41159
	16870	2.34917	2.01753	2.21009	1.44301
	16880	2.32045	1.99332	2.17517	1.43676
	16890	3.04917	2.02401	2.9318	2.42957
	16900	2.41658	2.07818	2.26936	1.48692
	16910	2.39005	2.06097	2.25338	1.44892
	16920	3.06478	2.04623	2.94852	2.43
	16930	3.02583	2.03245	2.91479	2.38419
	16940	2.97337	1.98003	2.86111	2.36124
	16950	2.92509	1.96741	2.80913	2.3131
	16960	2.91716	1.96962	2.80437	2.29691
	16970	2.8828	1.90009	2.76764	2.3132
	16980	2.82696	1.88229	2.71489	2.25161
	16990	2.85592	1.93778	2.74705	2.2386
	17000	2.82965	1.92358	2.71183	2.22705
	17010	2.79773	1.91933	2.6706	2.1997
	17020	2.8469	1.91708	2.72294	2.26275
	17030	2.85923	1.93051	2.74578	2.25482
	17040	2.81297	1.86216	2.69097	2.26202
	17050	2.87064	1.91313	2.75593	2.28602
	17060	2.84802	1.89514	2.73598	2.26833
	17070	2.83807	1.85807	2.73179	2.27909
	17080	2.90931	1.88546	2.81137	2.33866
	17090	2.88377	1.84058	2.77947	2.34927
	17100	2.24768	1.87439	2.10906	1.46378
	17110	2.96018	1.90451	2.84686	2.40699
	17120	2.25985	1.8902	2.09723	1.49755
	17130	2.20353	1.82317	2.05327	1.4735
	17140	2.18517	1.79449	2.03082	1.48509
	17150	2.21472	1.80964	2.06227	1.5107
	17160	2.23655	1.84714	2.08242	1.50196
	17170	2.99406	1.85217	2.87278	2.49908
	17180	2.95138	1.85941	2.8254	2.44561
	17190	2.9282	1.84968	2.80128	2.42492
	17200	2.97662	1.9247	2.84692	2.43128
	17210	2.96406	1.89337	2.8254	2.45022
	17220	2.90306	1.86622	2.76553	2.39261
	17230	2.91647	1.86721	2.77256	2.4162
	17240	2.94941	1.8834	2.8151	2.43436
	17250	3.01716	1.92532	2.88272	2.48787
	17260	2.21986	1.8353	2.05318	1.50721
	17270	2.2324	1.84855	2.06294	1.51471
	17280	2.23395	1.85296	2.05236	1.5282
	17290	2.29362	1.93828	2.10558	1.52677
	17300	2.34422	2.0096	2.15325	1.52175
	17310	2.32818	1.99275	2.14265	1.50958
	17320	2.35708	2.00485	2.16255	1.55422
	17330	2.35755	2.00277	2.16176	1.55941
	17340	2.3477	1.98604	2.15471	1.56085
	17350	2.40027	2.03402	2.21064	1.58064
	17360	2.38909	2.02353	2.2093	1.56198
	17370	2.44491	2.08512	2.25466	1.58871
	17380	2.42772	2.05569	2.24436	1.58892
	17390	2.50813	2.13346	2.31431	1.63516
	17400	2.56363	2.20512	2.38474	1.61087
	17410	2.56105	2.18856	2.38036	1.63158
	17420	2.49133	2.1276	2.29576	1.61746
	17430	2.50177	2.1507	2.31413	1.59279
	17440	2.53098	2.16199	2.33667	1.63629
	17450	2.51022	2.14777	2.3256	1.60658
	17460	2.49541	2.13185	2.31097	1.60274
	17470	2.49462	2.12094	2.30491	1.62334
	17480	2.49904	2.11378	2.30252	1.64946
	17490	3.32279	2.11402	3.18227	2.73605
	17500	3.31493	2.0926	3.1539	2.76614
	17510	3.32566	2.05968	3.16599	2.80253
	17520	2.44762	2.00922	2.23782	1.71373
	17530	2.48296	2.03106	2.27578	1.7395
	17540	2.48088	2.07096	2.27916	1.68109
	17550	3.01213	2.00404	2.85338	2.44701
	17560	2.9931	2.00202	2.8355	2.42264
	17570	3.2305	1.99762	3.08251	2.71659
	17580	2.92476	1.99003	2.76344	2.34769
	17590	2.88666	1.99927	2.72176	2.29358
	17600	3.2094	1.99356	3.0515	2.70455
	17610	3.22253	1.98599	3.0664	2.72441
	17620	3.19541	2.01597	3.03157	2.67707
	17630	2.92344	2.05548	2.7342	2.3221
	17640	2.8708	2.00926	2.68476	2.28866
	17650	2.87959	2.04422	2.68882	2.27497
	17660	3.26314	2.11278	3.09054	2.69832
	17670	3.24893	2.06395	3.08864	2.70398
	17680	3.18417	2.01056	3.01913	2.6684
	17690	3.2243	2.08609	3.0623	2.65757
	17700	3.19597	2.09114	3.03783	2.61287
	17710	3.18457	2.04315	3.01827	2.64548
	17720	3.19017	2.05225	3.03526	2.63245
	17730	2.84637	2.01469	2.6726	2.2365
	17740	2.80054	2.00293	2.61379	2.20055
	17750	2.85353	2.03337	2.66766	2.24373
	17760	2.80707	2.00537	2.62309	2.20391
	17770	2.78622	2.01507	2.59542	2.17471
	17780	2.77794	1.98962	2.59157	2.18154
	17790	2.76238	1.97887	2.57097	2.17616
	17800	2.81186	1.99774	2.61762	2.2294
	17810	2.79254	1.97846	2.58819	2.23237
	17820	2.76158	1.95584	2.55389	2.21473
	17830	2.81418	1.99317	2.60581	2.25306
	17840	2.83629	2.03907	2.60007	2.27397
	17850	2.8073	2.02595	2.56199	2.2569
	17860	2.84209	2.0096	2.62509	2.28591
	17870	2.82142	1.99053	2.59239	2.2887
	17880	3.08837	1.93016	2.89521	2.63975
	17890	3.05384	1.90051	2.8533	2.62652
	17900	3.07747	1.88572	2.87841	2.66467
	17910	2.73442	1.87247	2.50275	2.2769
	17920	2.7575	1.89783	2.51826	2.29438
	17930	2.75473	1.92445	2.50362	2.28154
	17940	2.74609	1.88438	2.50761	2.28976
	17950	2.73301	1.89473	2.46974	2.29109
	17960	3.11516	1.88359	2.91541	2.71312
	17970	3.11533	1.88132	2.91259	2.71809
	17980	3.12569	1.88689	2.92784	2.72163
	17990	2.79588	1.92033	2.57411	2.30654
	18000	3.4456	1.95312	3.24695	3.06381
	18010	3.43541	1.93866	3.2478	3.04917
	18020	3.41182	1.966	3.21057	3.01795
	18030	3.39979	1.9908	3.18999	2.99631
	18040	3.40576	1.99208	3.18784	3.01126
	18050	3.39496	2.01234	3.16737	2.99495
	18060	3.38691	2.03794	3.16411	2.9627
	18070	3.38192	2.07415	3.14237	2.94928
	18080	3.3905	2.04384	3.13954	2.99282
	18090	2.77798	2.02212	2.45362	2.30763
	18100	2.80127	2.05058	2.47006	2.32123
	18110	2.77218	2.03918	2.425	2.30891
	18120	2.77673	2.03272	2.44353	2.306
	18130	2.85967	2.09765	2.55293	2.33193
	18140	3.32672	2.11142	3.07479	2.86736
	18150	2.85175	2.10714	2.57344	2.28085
	18160	2.86493	2.08603	2.59582	2.30778
	18170	2.85313	2.08284	2.5928	2.28471
	18180	2.80167	2.02129	2.57589	2.23111
	18190	2.77771	2.01438	2.54063	2.21783
	18200	2.77532	1.99611	2.5326	2.23748
	18210	2.81016	2.0291	2.56176	2.26144
	18220	2.80016	2.01361	2.55132	2.26228
	18230	2.76177	1.97265	2.50092	2.26027
	18240	2.80371	1.99669	2.53626	2.30265
	18250	2.76598	1.98254	2.48959	2.27438
	18260	3.29104	1.95093	3.06447	2.90943
	18270	3.27601	1.93259	3.05004	2.90289
	18280	3.24434	1.90811	3.02801	2.87083
	18290	3.22353	1.90225	2.99745	2.8599
	18300	3.1826	1.85138	2.97817	2.82149
	18310	3.23292	1.83011	3.03959	2.88359
	18320	3.23998	1.81992	3.06309	2.88104
	18330	3.0492	1.83386	2.85328	2.66288
	18340	3.05651	1.85796	2.86096	2.65469
	18350	3.05188	1.8934	2.86077	2.61896
	18360	3.0542	1.84485	2.87252	2.64602
	18370	3.06339	1.86169	2.88537	2.6415
	18380	3.0453	1.82814	2.85883	2.65191
	18390	3.0553	1.79479	2.87625	2.67875
	18400	3.16376	1.83927	2.98701	2.77734
	18410	3.13557	1.87394	2.95544	2.72347
	18420	3.11658	1.85032	2.9495	2.70239
	18430	3.13136	1.859	2.95097	2.72886
	18440	3.14475	1.84858	2.97293	2.74287
	18450	3.1467	1.82607	2.9651	2.77077
	18460	3.15647	1.83201	2.97832	2.77488
	18470	3.1564	1.78145	2.98758	2.79759
	18480	3.13711	1.80466	2.94707	2.78223
	18490	3.10244	1.78941	2.92675	2.73539
	18500	3.18145	1.75109	3.00388	2.85547
	18510	3.04436	1.79039	2.85633	2.67809
	18520	3.03488	1.81409	2.82758	2.6711
	18530	3.06349	1.80618	2.87192	2.69439
	18540	3.21614	1.82129	3.03398	2.85744
	18550	3.26781	1.75434	3.0953	2.94934
	18560	3.32097	1.76774	3.14903	3.00272
	18570	3.31416	1.76498	3.13399	3.00504
	18580	3.23156	1.71563	3.04025	2.94948
	18590	3.24863	1.72896	3.05516	2.96378
	18600	3.16801	1.67819	2.98002	2.89407
	18610	3.03156	1.65878	2.83793	2.75232
	18620	3.16998	1.6534	2.99426	2.89798
	18630	3.0288	1.67592	2.84687	2.7265
	18640	3.14216	1.65217	2.95678	2.87648
	18650	2.99649	1.62828	2.82116	2.71065
	18660	2.98307	1.61092	2.80936	2.70368
	18670	2.99953	1.61305	2.82465	2.72283
	18680	2.96651	1.5348	2.80098	2.72015
	18690	3.07719	1.51523	2.92421	2.84452
	18700	3.04141	1.53634	2.88489	2.79595
	18710	3.04758	1.60936	2.8925	2.76023
	18720	2.96266	1.56144	2.80688	2.69037
	18730	3.14075	1.56067	2.98337	2.89697
	18740	3.10003	1.55701	2.94068	2.85456
	18750	3.09251	1.54663	2.92763	2.85729
	18760	3.00985	1.48718	2.85612	2.78377
	18770	3.00897	1.50476	2.84585	2.78292
	18780	3.00668	1.47824	2.83895	2.79917
	18790	2.85376	1.43868	2.67455	2.65798
	18800	2.84728	1.39211	2.68166	2.6617
	18810	2.88919	1.43331	2.71108	2.70009
	18820	2.91616	1.47742	2.73465	2.71053
	18830	2.81548	1.47676	2.64511	2.58389
	18840	2.82904	1.49493	2.66955	2.57792
	18850	2.84044	1.51484	2.67468	2.58603
	18860	2.85994	1.53252	2.70184	2.59037
	18870	2.92202	1.55543	2.76373	2.64931
	18880	2.92455	1.54167	2.78926	2.63615
	18890	2.89913	1.5265	2.76611	2.61312
	18900	2.85981	1.49478	2.71945	2.5937
	18910	2.90381	1.44972	2.77102	2.66157
	18920	2.90462	1.4707	2.76262	2.66056
	18930	2.91166	1.49515	2.75056	2.67478
	18940	2.8957	1.56588	2.73194	2.61813
	18950	2.94112	1.62455	2.78944	2.62303
	18960	2.97662	1.65507	2.82554	2.6453
	18970	2.95075	1.66549	2.79481	2.61325
	18980	3.00682	1.64452	2.84223	2.70172
	18990	2.93661	1.55246	2.7718	2.67477
	19000	2.9758	1.60934	2.80316	2.695
	19010	2.9879	1.61548	2.81532	2.70542
	19020	2.93755	1.52782	2.77825	2.68432
	19030	2.9753	1.528	2.82427	2.7191
	19040	2.97291	1.49409	2.81903	2.73808
	19050	2.97569	1.49224	2.84217	2.72117
	19060	2.90868	1.46418	2.77339	2.66182
	19070	2.93102	1.47964	2.78789	2.68702
	19080	2.92608	1.46158	2.77644	2.69797
	19090	2.97366	1.49318	2.82048	2.73874
	19100	1.91453	1.4758	1.67085	1.53659
	19110	1.94374	1.48474	1.70652	1.56192
	19120	2.00168	1.52591	1.76565	1.60234
	19130	1.95607	1.48705	1.74039	1.55312
	19140	2.01918	1.53812	1.7962	1.60063
	19150	2.9721	1.50561	2.82889	2.71979
	19160	1.99493	1.49991	1.77582	1.59883
	19170	2.03548	1.55529	1.79725	1.62398
	19180	2.04815	1.57539	1.8003	1.63308
	19190	2.08645	1.58318	1.82243	1.6967
	19200	2.0661	1.57506	1.84204	1.63206
	19210	2.0777	1.61051	1.85056	1.61719
	19220	2.10444	1.61657	1.88096	1.64499
	19230	2.113	1.63383	1.89012	1.63939
	19240	2.15984	1.71077	1.92508	1.64229
	19250	2.16591	1.7093	1.93939	1.64298
	19260	2.86663	1.71592	2.68494	2.50636
	19270	2.9376	1.73996	2.76812	2.56303
	19280	2.95117	1.77748	2.7691	2.56738
	19290	2.87071	1.71965	2.68812	2.50973
	19300	2.16015	1.73999	1.8947	1.64773
	19310	2.13275	1.72267	1.88509	1.60504
	19320	2.13663	1.70906	1.88114	1.63427
	19330	3.03374	1.62327	2.86782	2.74732
	19340	2.04762	1.61964	1.81853	1.56691
	19350	2.04016	1.60704	1.82689	1.55062
	19360	2.06227	1.63613	1.86574	1.53234
	19370	2.08556	1.65748	1.88332	1.55081
	19380	2.10881	1.68599	1.90102	1.56133
	19390	3.04888	1.67045	2.92313	2.69376
	19400	3.08055	1.68175	2.94439	2.73531
	19410	3.08749	1.72721	2.94034	2.72698
	19420	3.066	1.75035	2.90925	2.69691
	19430	3.07218	1.72731	2.90896	2.72597
	19440	3.05967	1.75012	2.88016	2.71385
	19450	3.06398	1.73753	2.87059	2.74164
	19460	3.04134	1.74973	2.85635	2.69799
	19470	3.01703	1.72629	2.83245	2.68367
	19480	3.00482	1.7268	2.80678	2.68292
	19490	3.05024	1.77914	2.8572	2.69797
	19500	3.05453	1.75224	2.86847	2.71328
	19510	3.03531	1.66933	2.87603	2.71441
	19520	2.98952	1.60833	2.84215	2.68512
	19530	2.96546	1.60837	2.80074	2.67524
	19540	2.94973	1.58145	2.80418	2.6528
	19550	2.96321	1.58977	2.81862	2.66256
	19560	2.91825	1.59053	2.76376	2.61996
	19570	2.94408	1.55872	2.77499	2.68422
	19580	2.9055	1.49268	2.75257	2.66066
	19590	2.90064	1.46263	2.75884	2.66025
	19600	2.84068	1.44002	2.72174	2.58018
	19610	2.92673	1.48097	2.80331	2.66076
	19620	2.95787	1.50653	2.84375	2.67236
	19630	2.96409	1.46152	2.86337	2.69012
	19640	2.93252	1.42675	2.83016	2.67468
	19650	1.90276	1.39776	1.75277	1.48832
	19660	1.92606	1.41971	1.79279	1.47978
	19670	1.90648	1.3918	1.7639	1.49027
	19680	1.91072	1.3786	1.76239	1.51497
	19690	1.95682	1.45322	1.80808	1.50906
	19700	1.96398	1.46547	1.79672	1.52927
	19710	1.92035	1.46308	1.74599	1.47865
	19720	1.92741	1.42976	1.76643	1.50512
	19730	1.89953	1.39015	1.74178	1.50003
	19740	1.87965	1.36113	1.72879	1.49158
	19750	1.94426	1.42208	1.77174	1.54884
	19760	2.57866	1.45272	2.45305	2.274
	19770	1.91819	1.40373	1.75258	1.52216
	19780	1.91591	1.38692	1.7532	1.53106
	19790	2.48133	1.4243	2.35049	2.18187
	19800	2.47584	1.43855	2.34867	2.16192
	19810	2.44697	1.42736	2.31734	2.13727
	19820	2.47338	1.47989	2.33494	2.14318
	19830	2.4504	1.47423	2.30968	2.12155
	19840	2.45112	1.54061	2.31111	2.07396
	19850	2.46786	1.56453	2.33316	2.07106
	19860	2.45208	1.59662	2.31452	2.02958
	19870	2.463	1.579	2.33006	2.05192
	19880	2.49587	1.62476	2.36944	2.05052
	19890	2.51517	1.59921	2.37339	2.11227
	19900	2.52837	1.62201	2.37788	2.12134
	19910	2.51032	1.63056	2.36381	2.08735
	19920	2.50118	1.61437	2.34647	2.09755
	19930	2.42634	1.56344	2.264	2.05042
	19940	2.49478	1.67142	2.31845	2.06857
	19950	2.50045	1.68269	2.31894	2.07259
[truncated: 3,005 more rows]
