# Supplementary material for: Novel pH-responsive nanohybrid for simultaneous delivery of doxorubicin and paclitaxel: an in-silico insight
Source: BMC Chem. 2021 Feb 11;15(1):11. doi: 10.1186/s13065-021-00735-4 (PMC7879683; doi:10.1186/s13065-021-00735-4)
Supplement: Supplementary file 25 — Additional file 25. Radius of gyration of PAX at pH = 7.4 [file 13065_2021_735_MOESM25_ESM.xlsx]

## Sheet: gyration-PAX
	s0	legend	Rg
	s1	legend	Rg\sX\N
	s2	legend	Rg\sY\N
	s3	legend	Rg\sZ\N
	0	3.27936	2.92601	2.25624	2.8029
	10	3.21785	2.88639	2.21423	2.73405
	20	3.21694	2.87063	2.22559	2.73927
	30	3.22574	2.88354	2.2339	2.73967
	40	3.26643	2.93061	2.27368	2.75337
	50	3.25285	2.93562	2.20562	2.77118
	60	3.24392	2.92892	2.17485	2.78163
	70	3.29241	2.94918	2.23053	2.82965
	80	3.3231	2.99614	2.2532	2.83414
	90	3.34644	3.01938	2.22093	2.88931
	100	3.49737	3.15402	2.23605	3.08471
	110	3.3388	2.97022	2.1989	2.93901
	120	3.34006	2.96076	2.19276	2.95597
	130	3.37316	3.02012	2.12324	3.02113
	140	3.45697	3.12068	2.16385	3.07902
	150	3.49704	3.16559	2.18195	3.11073
	160	3.49647	3.14178	2.21795	3.10814
	170	3.49	3.12156	2.21211	3.11811
	180	3.43577	3.04715	2.21679	3.06754
	190	3.44984	3.0651	2.22741	3.07352
	200	3.44886	3.06119	2.20519	3.0912
	210	3.79022	3.15626	2.67731	3.4061
	220	3.51924	3.10062	2.32863	3.1199
	230	3.66134	3.01651	2.59964	3.30958
	240	3.63628	3.00645	2.54927	3.30266
	250	3.6213	3.02107	2.51205	3.28487
	260	3.60493	3.02487	2.45526	3.28829
	270	3.74529	3.09847	2.61048	3.41164
	280	3.73208	3.10432	2.59778	3.38697
	290	3.738	3.14702	2.60097	3.35805
	300	3.91455	3.3934	2.87745	3.29433
	310	3.65192	3.08008	2.53287	3.28188
	320	3.55224	2.96304	2.49408	3.19949
	330	3.69508	3.1261	2.49836	3.3605
	340	3.6832	3.1377	2.47154	3.34339
	350	3.70119	3.10767	2.53391	3.36441
	360	3.66816	3.05881	2.56383	3.3138
	370	3.52507	2.84753	2.58564	3.17148
	380	3.31785	2.81458	2.32802	2.9453
	390	3.29043	2.7592	2.34235	2.92474
	400	3.25676	2.6962	2.32923	2.9186
	410	3.2272	2.65771	2.29859	2.91251
	420	3.18693	2.61438	2.30963	2.85372
	430	3.17125	2.56614	2.35151	2.82825
	440	3.10314	2.48485	2.27773	2.81007
	450	3.13239	2.53997	2.2794	2.82429
	460	3.12677	2.50571	2.30768	2.81946
	470	3.18371	2.52951	2.35052	2.8894
	480	3.14926	2.46435	2.33821	2.88018
	490	3.21134	2.48295	2.38879	2.95873
	500	3.20014	2.47955	2.35803	2.96198
	510	3.15085	2.45713	2.29352	2.92541
	520	3.07982	2.40449	2.22382	2.87118
	530	3.0181	2.35977	2.19652	2.79726
	540	2.9665	2.32011	2.16585	2.74342
	550	3.00398	2.34642	2.18087	2.79032
	560	2.95855	2.27652	2.25082	2.69394
	570	2.99714	2.36809	2.26234	2.69066
	580	2.97935	2.33505	2.2892	2.65709
	590	2.94694	2.28982	2.29357	2.62014
	600	3.00501	2.34222	2.35788	2.64851
	610	2.99269	2.32296	2.36947	2.62714
	620	2.99529	2.33359	2.31737	2.66976
	630	3.01771	2.35117	2.31659	2.7053
	640	3.0829	2.39377	2.38274	2.75697
	650	3.10462	2.37574	2.4062	2.8006
	660	3.0715	2.34918	2.3793	2.77283
	670	3.03174	2.28999	2.39775	2.71839
	680	3.12226	2.36936	2.49522	2.76713
	690	3.08965	2.32023	2.47888	2.75019
	700	3.12869	2.36687	2.5112	2.76933
	710	3.09952	2.35642	2.50293	2.71968
	720	3.10497	2.37889	2.49278	2.72188
	730	3.09708	2.42452	2.48146	2.67356
	740	3.04044	2.43868	2.38883	2.61436
	750	2.97661	2.35566	2.33672	2.59056
	760	2.97761	2.37376	2.29665	2.61207
	770	2.96422	2.34925	2.30362	2.59761
	780	2.97653	2.37461	2.28925	2.61536
	790	3.00618	2.41826	2.30435	2.62988
	800	2.99097	2.44905	2.26263	2.60278
	810	3.04512	2.46472	2.33685	2.6476
	820	2.99892	2.4347	2.30699	2.59559
	830	2.98129	2.40995	2.29672	2.58716
	840	3.00944	2.44684	2.2778	2.63403
	850	3.04735	2.45925	2.32874	2.66491
	860	3.02109	2.43088	2.3461	2.61545
	870	3.02031	2.41518	2.36505	2.61114
	880	3.04362	2.38009	2.42916	2.63848
	890	3.05509	2.37373	2.47318	2.62982
	900	3.0851	2.36753	2.50584	2.67418
	910	3.05596	2.32729	2.46107	2.68414
	920	3.01896	2.32141	2.43038	2.63297
	930	3.01783	2.31911	2.42452	2.63782
	940	2.98067	2.29605	2.38991	2.60486
	950	2.97519	2.32278	2.36386	2.59237
	960	2.97957	2.34777	2.31353	2.62513
	970	3.02269	2.38317	2.34207	2.66618
	980	3.04787	2.39414	2.35667	2.70059
	990	3.05084	2.43553	2.36603	2.66182
	1000	3.02374	2.45081	2.29845	2.64512
	1010	3.07949	2.48568	2.40234	2.6489
	1020	3.05125	2.40823	2.39372	2.66287
	1030	3.08715	2.43002	2.40949	2.71116
	1040	3.17696	2.53764	2.46028	2.77373
	1050	2.69135	1.91583	2.45839	2.18465
	1060	3.1774	2.55613	2.44975	2.76706
	1070	3.10779	2.50156	2.38994	2.71056
	1080	3.0706	2.47086	2.38207	2.66039
	1090	3.10099	2.49336	2.38184	2.70967
	1100	3.08448	2.47823	2.33151	2.72955
	1110	3.10089	2.50143	2.33183	2.74527
	1120	3.05184	2.46531	2.30657	2.68877
	1130	3.04557	2.44792	2.31664	2.68177
	1140	3.01271	2.39767	2.30663	2.66149
	1150	2.98984	2.37899	2.28038	2.64926
	1160	2.98215	2.35789	2.27015	2.65956
	1170	2.56617	1.77928	2.29712	2.17437
	1180	3.03004	2.4293	2.27616	2.69812
	1190	2.97109	2.39516	2.18226	2.67502
	1200	3.30334	2.77885	2.2451	3.01026
	1210	3.00043	2.42747	2.21895	2.6812
	1220	3.00639	2.43743	2.22875	2.67739
	1230	2.94981	2.36433	2.21349	2.62929
	1240	2.93561	2.36929	2.18253	2.6189
	1250	3.3045	2.78991	2.2233	3.01874
	1260	2.55067	1.77528	2.27623	2.16309
	1270	2.99837	2.40551	2.25389	2.6672
	1280	3.00087	2.37744	2.29081	2.66654
	1290	3.07276	2.42992	2.34944	2.73119
	1300	3.1611	2.47216	2.43637	2.81737
	1310	3.11377	2.43062	2.41599	2.76518
	1320	3.14475	2.4387	2.42258	2.82183
	1330	3.17307	2.46852	2.462	2.82519
	1340	3.2447	2.55547	2.48784	2.88728
	1350	3.20375	2.52615	2.46949	2.83693
	1360	2.6793	1.88713	2.42811	2.21368
	1370	2.6266	1.84465	2.38831	2.16594
	1380	2.60253	1.85374	2.34798	2.14405
	1390	3.51291	3.01348	2.33609	3.18476
	1400	3.37302	2.83839	2.33392	3.04153
	1410	3.39123	2.85493	2.35279	3.05199
	1420	3.32754	2.84025	2.27326	2.98501
	1430	3.2829	2.7776	2.21997	2.98522
	1440	3.3063	2.78936	2.25688	2.99821
	1450	3.26715	2.77766	2.19067	2.97223
	1460	3.41178	2.93605	2.20139	3.13273
	1470	3.38523	2.85208	2.27711	3.09839
	1480	3.07926	2.51207	2.24735	2.75729
	1490	3.04918	1.78852	2.86723	2.67864
	1500	3.54682	2.56275	2.84163	3.24305
	1510	3.53383	2.52305	2.84805	3.24017
	1520	3.7257	2.84709	2.77765	3.45549
	1530	3.78636	2.89906	2.86569	3.47223
	1540	3.73873	2.82206	2.87364	3.42554
	1550	3.39059	2.87225	2.36823	3.02223
	1560	3.39718	2.82499	2.44601	3.01961
	1570	3.33569	2.76464	2.41423	2.96343
	1580	3.35995	2.75068	2.46629	2.98827
	1590	3.39439	2.8185	2.47529	2.99546
	1600	3.28198	2.7047	2.40727	2.90386
	1610	3.26003	2.68458	2.42999	2.85374
	1620	3.29095	2.71058	2.46726	2.86812
	1630	3.26936	2.71194	2.43248	2.84707
	1640	3.22772	2.68615	2.40729	2.79749
	1650	3.23148	2.67806	2.38743	2.83073
	1660	3.22658	2.66555	2.38905	2.83
	1670	3.17619	2.6287	2.34466	2.78727
	1680	3.24295	2.66707	2.41726	2.84202
	1690	3.24346	2.66283	2.44216	2.82582
	1700	3.22971	2.67376	2.43509	2.78988
	1710	3.18319	2.65439	2.33624	2.78598
	1720	3.20107	2.63018	2.38318	2.81004
	1730	3.17733	2.61381	2.37619	2.77714
	1740	3.15894	2.61246	2.35989	2.75023
	1750	3.07287	2.55536	2.29878	2.65909
	1760	3.06157	2.56981	2.27732	2.63748
	1770	3.12142	2.60726	2.32735	2.69669
	1780	3.14499	2.63466	2.35802	2.6982
	1790	3.18897	2.67067	2.38577	2.74128
	1800	3.13123	2.60351	2.34157	2.71071
	1810	3.17804	2.62589	2.37179	2.77114
	1820	3.17091	2.61322	2.36112	2.77588
	1830	3.19814	2.65893	2.36949	2.7878
	1840	3.16501	2.62206	2.3406	2.77145
	1850	3.15961	2.61847	2.33489	2.76735
	1860	3.1254	2.57063	2.30849	2.75662
	1870	3.17645	2.59283	2.35776	2.81031
	1880	3.22191	2.68103	2.38061	2.81178
	1890	3.23637	2.68364	2.43489	2.79599
	1900	3.23063	2.71104	2.40324	2.78364
	1910	3.20594	2.67311	2.41363	2.75409
	1920	3.23182	2.67493	2.40504	2.81955
	1930	3.22219	2.67397	2.37928	2.82025
	1940	3.24717	2.68032	2.39303	2.85964
	1950	3.25443	2.68005	2.38124	2.88611
	1960	3.30867	2.70864	2.42064	2.9493
	1970	3.35991	2.7773	2.43948	2.98556
	1980	3.31446	2.74891	2.38285	2.95581
	1990	3.33873	2.77239	2.38704	2.98498
	2000	3.33905	2.79538	2.36074	2.98517
	2010	3.31054	2.78501	2.34539	2.94317
	2020	3.33667	2.81343	2.34087	2.97853
	2030	3.41186	2.8738	2.38634	3.05422
	2040	3.35529	2.83598	2.33196	3.00585
	2050	3.35881	2.84498	2.32757	3.00861
	2060	3.2688	2.76325	2.24668	2.94737
	2070	3.23898	2.72703	2.27239	2.89507
	2080	3.28655	2.7889	2.3016	2.9202
	2090	3.29444	2.77588	2.30653	2.94637
	2100	3.07937	2.53656	2.2887	2.70051
	2110	3.29433	2.78472	2.2996	2.94319
	2120	3.36587	2.83911	2.3581	3.00616
	2130	3.38796	2.84395	2.39363	3.02307
	2140	3.17699	2.57479	2.40729	2.78601
	2150	3.36159	2.815	2.38437	2.99853
	2160	3.15982	2.57667	2.38541	2.76398
	2170	3.28628	2.7393	2.36066	2.91937
	2180	3.25939	2.74108	2.32252	2.88784
	2190	3.25989	2.78405	2.2555	2.90094
	2200	3.04054	2.52076	2.24073	2.66732
	2210	3.23177	2.73828	2.26192	2.87649
	2220	3.2191	2.71326	2.2809	2.85672
	2230	3.24132	2.73269	2.29879	2.87408
	2240	3.24895	2.73906	2.30875	2.87725
	2250	3.24314	2.7773	2.26396	2.86304
	2260	3.24599	2.74739	2.29266	2.8755
	2270	3.11241	2.56071	2.33584	2.71307
	2280	3.10372	2.56684	2.33176	2.69079
	2290	3.08941	2.57065	2.30836	2.67436
	2300	3.10752	2.57596	2.3206	2.70049
	2310	3.26036	2.80076	2.27977	2.86676
	2320	3.13082	2.59945	2.36382	2.69432
	2330	3.13695	2.61323	2.34707	2.70984
	2340	3.13211	2.63267	2.3491	2.67787
	2350	3.13189	2.62997	2.3486	2.68045
	2360	3.1566	2.66138	2.37362	2.68538
	2370	3.16522	2.67886	2.41183	2.65405
	2380	3.14718	2.65211	2.37565	2.67059
	2390	3.12815	2.63445	2.34786	2.66792
	2400	3.14858	2.63918	2.37875	2.68393
	2410	3.16502	2.61915	2.40108	2.72204
	2420	3.12906	2.58099	2.38891	2.68582
	2430	3.29312	2.8012	2.37171	2.86663
	2440	3.28921	2.7737	2.38342	2.87467
	2450	3.14916	2.6012	2.42475	2.68119
	2460	3.2806	2.79611	2.35076	2.86013
	2470	3.29345	2.80124	2.39096	2.85132
	2480	3.35624	2.83722	2.43905	2.9206
	2490	3.32172	2.80626	2.38684	2.91471
	2500	3.3554	2.82616	2.43162	2.93554
	2510	3.32222	2.77414	2.44335	2.89972
	2520	3.34611	2.80082	2.46769	2.90839
	2530	3.31987	2.79491	2.4113	2.90124
	2540	3.34184	2.79902	2.43024	2.93177
	2550	3.27766	2.6667	2.51336	2.83863
	2560	3.29629	2.68202	2.51448	2.86623
	2570	3.29853	2.68926	2.53334	2.84793
	2580	3.74998	3.22302	3.11535	2.83398
	2590	3.78158	3.22584	3.14086	2.88613
	2600	3.31377	2.66806	2.56374	2.87591
	2610	3.35365	2.70108	2.59517	2.90916
	2620	3.36389	2.67614	2.62541	2.92866
	2630	3.41055	2.68658	2.69195	2.96638
	2640	3.39594	2.70015	2.67533	2.9354
	2650	3.81648	3.21596	3.1838	2.94144
	2660	3.80912	3.21351	3.19091	2.91724
	2670	3.3753	2.67013	2.65676	2.93211
	2680	3.45199	2.71955	2.73726	2.99064
	2690	3.45508	2.69173	2.74199	3.01849
	2700	3.44371	2.66566	2.75497	3.00378
	2710	3.66606	2.63911	3.03027	3.27606
	2720	3.67312	2.63007	3.04127	3.28892
	2730	3.39713	2.67251	2.67028	2.96787
	2740	3.33114	2.64093	2.59889	2.90933
	2750	3.35153	2.66479	2.59673	2.93622
	2760	3.70893	3.16149	3.04739	2.86891
	2770	3.77382	3.189	3.1279	2.9206
	2780	3.8777	3.3056	3.10878	3.07922
	2790	3.53177	2.88403	2.63555	3.11176
	2800	3.53937	2.85806	2.66291	3.12965
	2810	4.00138	3.39774	3.21953	3.17994
	2820	3.85437	3.2204	3.20281	3.01385
	2830	4.03589	3.37273	3.27594	3.23569
	2840	4.03746	3.39351	3.26399	3.22996
	2850	3.88524	3.20352	3.26488	3.04436
	2860	3.894	3.22241	3.2786	3.03206
	2870	4.00068	3.34454	3.26176	3.19153
	2880	4.09347	3.39916	3.31053	3.31649
	2890	3.45147	2.59679	3.27967	2.5151
	2900	3.4301	2.56455	3.27436	2.49656
	2910	3.40591	2.54859	3.25999	2.46527
	2920	3.40095	2.52437	3.24714	2.49332
	2930	3.38107	2.54701	3.21389	2.45906
	2940	3.35391	2.52921	3.2031	2.41675
	2950	3.35728	2.54144	3.19438	2.42478
	2960	3.38762	2.50006	3.25384	2.47269
	2970	3.3406	2.50944	3.17326	2.43973
	2980	3.36839	2.52186	3.22369	2.43723
	2990	3.9353	3.25844	3.22201	3.15823
	3000	3.40792	2.57989	3.27012	2.42453
	3010	3.57309	2.79627	2.79357	3.14814
	3020	2.87722	1.88666	2.71513	2.37179
	3030	2.87423	1.90571	2.72143	2.34188
	3040	2.92549	1.92204	2.77271	2.39475
	3050	2.92338	1.90253	2.7752	2.40228
	3060	3.64417	2.84749	2.7949	3.26195
	3070	2.9822	1.86765	2.83798	2.49895
	3080	2.94774	1.85827	2.80021	2.46657
	3090	2.86308	1.78871	2.71144	2.41724
	3100	2.82906	1.80819	2.68294	2.3536
	3110	3.60806	2.83383	2.73852	3.24131
	3120	2.88626	1.8132	2.74373	2.41771
	3130	2.81857	1.76233	2.68457	2.36135
	3140	2.81926	1.73456	2.7084	2.35633
	3150	2.80687	1.70962	2.68561	2.37102
	3160	2.86205	1.76143	2.7292	2.41486
	3170	2.86054	1.77034	2.73571	2.39733
	3180	3.62377	2.87709	2.73586	3.2405
	3190	3.67362	2.87537	2.81386	3.28715
	3200	2.904	1.82063	2.76097	2.43492
	3210	2.89279	1.80626	2.75325	2.42765
	3220	3.65423	2.88216	2.73631	3.30341
	3230	3.67637	2.91715	2.74878	3.31148
	3240	3.67218	2.92779	2.75702	3.28584
	3250	3.66718	2.95173	2.75106	3.25813
	3260	3.67746	2.9595	2.73023	3.29161
	3270	2.87675	1.8465	2.73609	2.37817
	3280	3.64965	2.91195	2.70977	3.28901
	3290	3.63236	2.90003	2.68868	3.27856
	3300	3.62482	2.89335	2.68735	3.26885
	3310	3.69974	2.92488	2.79398	3.31886
	3320	3.69878	2.93914	2.75332	3.33806
	3330	3.68041	2.91813	2.728	3.33667
	3340	3.64418	2.87133	2.69624	3.32354
	3350	3.61177	2.85172	2.68015	3.28242
	3360	3.63727	2.86639	2.72236	3.29119
	3370	3.68194	2.90565	2.74957	3.33323
	3380	3.67768	2.91399	2.75357	3.31319
	3390	3.65541	2.8703	2.73155	3.32025
	3400	3.65935	2.87703	2.71338	3.33796
	3410	3.68163	2.87576	2.74783	3.3598
	3420	2.88825	1.74231	2.74103	2.47691
	3430	3.64576	2.8458	2.72387	3.32642
	3440	3.65253	2.82916	2.73917	3.34287
	3450	2.82005	1.66694	2.69169	2.42516
	3460	2.84301	1.66729	2.70589	2.46246
	3470	2.83918	1.65845	2.69045	2.47647
	3480	2.82046	1.63932	2.6754	2.46268
	3490	2.78543	1.55911	2.66191	2.44963
	3500	3.57883	2.78754	2.62086	3.31312
	3510	3.51644	2.71621	2.58935	3.26316
	3520	3.55661	2.73111	2.62593	3.30825
	3530	3.59104	2.74273	2.67599	3.33283
	3540	3.6154	2.77609	2.67506	3.35851
	3550	3.64597	2.75159	2.74534	3.38793
	3560	3.67917	2.75222	2.80964	3.40644
	3570	3.5807	2.68761	2.72762	3.31357
	3580	2.84738	1.69361	2.71215	2.44767
	3590	2.82405	1.70061	2.66903	2.43613
	3600	3.58264	2.76559	2.71834	3.26078
	3610	2.83147	1.70768	2.68307	2.43299
	3620	2.77282	1.6737	2.61275	2.39778
	3630	2.78016	1.71432	2.61341	2.38534
	3640	2.76864	1.70203	2.60557	2.37589
	3650	2.72979	1.72589	2.5621	2.31528
	3660	2.73952	1.74231	2.57785	2.30844
	3670	2.72775	1.74121	2.56235	2.29865
	3680	2.79809	1.76245	2.63915	2.36375
	3690	2.80791	1.75155	2.63839	2.39578
	3700	2.83541	1.76187	2.66201	2.42664
	3710	2.79206	1.73669	2.61957	2.39019
	3720	3.57326	2.80745	2.64893	3.26155
	3730	2.82219	1.75508	2.65014	2.4137
	3740	2.8205	1.79804	2.63607	2.39345
	3750	2.82557	1.75793	2.65796	2.41094
	3760	2.82164	1.74751	2.65383	2.41386
	3770	2.85179	1.75856	2.68526	2.44177
	3780	3.56412	2.77488	2.71721	3.2129
	3790	3.59117	2.78	2.74816	3.24225
	3800	3.55123	2.74692	2.71294	3.21198
	3810	3.58438	2.79812	2.71886	3.23635
	3820	3.02916	2.78802	1.94489	2.60691
	3830	3.07002	2.79612	2.02976	2.62904
	3840	2.24087	1.83987	2.03641	1.58459
	3850	3.55165	2.7597	2.72444	3.19217
	3860	2.16157	1.83286	1.93952	1.4912
	3870	2.97148	1.84712	2.81151	2.51853
	3880	2.20383	1.81508	2.00311	1.55139
	3890	2.98717	1.82405	2.844	2.53592
	3900	2.22235	1.82043	2.0232	1.57174
	3910	2.17921	1.79851	1.96972	1.54386
	3920	2.20889	1.79418	2.01276	1.57738
	3930	2.22645	1.82332	1.99196	1.61916
	3940	2.20289	1.80821	1.97821	1.58826
	3950	2.1905	1.78149	1.97648	1.5863
	3960	2.23259	1.77408	2.02398	1.65077
	3970	2.20036	1.7896	1.98132	1.5984
	3980	2.24178	1.84521	2.00503	1.62057
	3990	2.26652	1.87129	2.01604	1.64561
	4000	2.2715	1.90492	2.02807	1.6055
	4010	3.58865	2.69251	2.87732	3.19816
	4020	2.37511	2.02199	2.08678	1.68497
	4030	2.39112	2.03554	2.10559	1.69055
	4040	2.99678	2.72476	2.11435	2.46305
	4050	2.37042	2.06393	2.07583	1.63368
	4060	2.96435	2.75313	2.05828	2.39968
	4070	2.95627	2.73679	2.0697	2.3886
	4080	3.85864	2.72789	3.22811	3.45198
	4090	2.97387	2.74751	2.08598	2.40575
	4100	3.84583	2.70735	3.22486	3.44258
	4110	3.01253	2.75403	2.12421	2.46045
	4120	2.98367	2.74253	2.09837	2.42486
	4130	3.00334	2.76105	2.1348	2.4206
	4140	3.15783	2.91191	2.15502	2.61159
	4150	3.89588	2.81035	3.25601	3.44327
	4160	3.91519	2.75787	3.27009	3.5154
	4170	3.9221	2.78568	3.27993	3.49967
	4180	3.92944	2.85107	3.24739	3.49382
	4190	3.98231	2.87985	3.32024	3.52138
	4200	3.91453	2.85125	3.23732	3.46946
	4210	3.87174	2.78123	3.24358	3.42413
	4220	3.81781	2.77669	3.17664	3.36902
	4230	3.84814	2.78924	3.19168	3.41316
	4240	3.8703	2.82079	3.19792	3.43145
	4250	3.8106	2.75481	3.16261	3.38383
	4260	3.80695	2.78034	3.12466	3.38997
	4270	3.80288	2.71763	3.17325	3.38656
	4280	3.76837	2.71806	3.11341	3.36452
	4290	3.76652	2.72543	3.10767	3.35972
	4300	3.74118	2.63513	3.13238	3.35219
	4310	3.76098	2.67264	3.13285	3.36634
	4320	3.80105	2.65635	3.18552	3.4194
	4330	3.85903	2.74797	3.21925	3.44519
	4340	3.64182	2.77198	2.94317	3.19055
	4350	2.96882	2.71361	2.08685	2.43088
	4360	2.98888	2.7292	2.09032	2.45943
	4370	2.99493	2.7243	2.08843	2.4811
	4380	3.56699	2.71877	2.84279	3.15812
	4390	3.53125	2.7024	2.80393	3.12641
	4400	3.58222	2.74699	2.86158	3.15119
	4410	3.62122	2.80316	2.9004	3.15538
	4420	3.61273	2.8146	2.86397	3.15902
	4430	3.60661	2.81638	2.85316	3.15321
	4440	3.69378	2.83153	2.97495	3.22803
	4450	3.0889	2.80957	2.20732	2.51329
	4460	3.702	2.86727	2.97924	3.21132
	4470	3.64321	2.76578	2.97178	3.17252
	4480	3.81551	2.74681	3.19086	3.37486
	4490	3.7909	2.73311	3.12344	3.39353
	4500	3.73879	2.69246	3.07669	3.35288
	4510	3.5928	2.71475	2.88497	3.18175
	4520	3.63044	2.76159	2.91248	3.20175
	4530	3.69803	2.83311	2.98578	3.22637
	4540	3.65264	2.76794	2.98568	3.17928
	4550	3.01651	2.76119	2.17366	2.41862
	4560	3.04625	2.79571	2.1773	2.45003
	4570	3.71483	2.79819	3.04887	3.23643
	4580	3.6667	2.73482	3.03248	3.19597
	4590	3.64261	2.75219	2.99735	3.15888
	4600	3.66507	2.76123	2.99569	3.2042
	4610	3.04291	2.80082	2.14626	2.46324
	4620	2.99889	2.7654	2.11888	2.41861
	4630	3.04707	2.80684	2.15522	2.45884
	4640	3.01811	2.75894	2.15044	2.44577
	4650	3.01485	2.76639	2.16305	2.41803
	4660	3.00868	2.76855	2.16235	2.40077
	4670	3.02532	2.79774	2.15317	2.41694
	4680	3.06495	2.83722	2.20394	2.42499
	4690	3.80552	2.83161	3.16093	3.30977
	4700	3.76929	2.80929	3.12638	3.27853
	4710	3.02106	2.757	2.17109	2.43699
	4720	2.99867	2.73823	2.14823	2.42306
	4730	3.04423	2.78826	2.21512	2.4194
	4740	3.00503	2.76257	2.17029	2.39134
	4750	2.98119	2.74626	2.15291	2.36603
	4760	2.95583	2.71656	2.17811	2.313
	4770	2.96574	2.73833	2.18064	2.31033
	4780	3.01404	2.80586	2.2188	2.31797
	4790	2.99475	2.76127	2.24351	2.29764
	4800	2.99811	2.75341	2.19587	2.36099
	4810	3.01156	2.77753	2.17692	2.38439
	4820	2.99018	2.74777	2.25408	2.29156
	4830	2.92669	2.71388	2.16177	2.25668
	4840	2.89612	2.69532	2.16998	2.19122
	4850	2.851	2.63179	2.1345	2.18496
	4860	2.90704	2.67983	2.1718	2.23687
	4870	3.3417	3.14126	2.70841	2.26515
	4880	3.36116	3.14547	2.7303	2.29046
	4890	2.93472	2.69168	2.16024	2.30507
	4900	2.98586	2.74769	2.19344	2.33874
	4910	2.95946	2.73753	2.15639	2.31792
	4920	2.97825	2.72687	2.18662	2.35007
	4930	2.9805	2.74983	2.15814	2.35533
	4940	2.97453	2.69942	2.17301	2.38471
	4950	2.934	2.66644	2.11991	2.36915
	4960	2.9686	2.70521	2.11906	2.41175
	4970	2.99773	2.76016	2.16479	2.38075
	4980	3.018	2.7695	2.20354	2.38558
	4990	3.03536	2.79945	2.17002	2.42505
	5000	3.06638	2.83109	2.2156	2.42515
	5010	3.06697	2.83644	2.25708	2.38177
	5020	3.36911	3.18027	2.69553	2.30691
	5030	3.35254	3.16169	2.68661	2.29453
	5040	2.97247	2.76173	2.20015	2.28109
	5050	2.9222	2.71129	2.1471	2.26216
	5060	2.95461	2.72256	2.19915	2.28273
	5070	2.97492	2.74359	2.22184	2.28833
	5080	2.97872	2.74587	2.20489	2.31174
	5090	3.06319	2.82525	2.28501	2.35858
	5100	3.05941	2.82023	2.29656	2.34353
	5110	3.05974	2.82596	2.27281	2.36057
	5120	3.01977	2.79523	2.26149	2.30443
	5130	3.10351	2.85921	2.33285	2.37619
	5140	3.09007	2.85585	2.33535	2.34251
	5150	3.06817	2.83888	2.28936	2.35094
	5160	3.14275	2.93043	2.31907	2.40587
	5170	3.16082	2.93469	2.32922	2.43801
	5180	3.1965	2.95414	2.379	2.4594
	5190	3.39156	3.17053	2.6174	2.47029
	5200	3.05419	2.7957	2.177	2.47
	5210	3.50355	3.25119	2.72201	2.56324
	5220	3.50027	3.25793	2.72345	2.5441
	5230	3.45522	3.20879	2.70508	2.50266
	5240	3.02041	2.74975	2.18602	2.43021
	5250	3.03069	2.78507	2.1544	2.44377
	5260	3.02688	2.79108	2.10283	2.47225
	5270	3.36438	3.17353	2.5799	2.43125
	5280	3.37973	3.1869	2.58346	2.45245
	5290	3.37104	3.16381	2.55903	2.48385
	5300	3.17849	2.9665	2.33792	2.43713
	5310	3.18232	2.97298	2.36855	2.4095
	5320	3.10992	2.8972	2.29375	2.38498
	5330	3.0804	2.83507	2.25021	2.42419
	5340	3.09537	2.84131	2.26313	2.44291
	5350	3.15307	2.90292	2.29341	2.48938
	5360	3.14752	2.88995	2.31139	2.47374
	5370	3.18633	2.93402	2.29717	2.53375
	5380	3.20283	2.92359	2.30526	2.57965
	5390	3.78567	2.91309	3.08729	3.26268
	5400	3.75835	2.91419	3.04673	3.23656
	5410	3.68107	2.79097	3.05675	3.15711
	5420	3.81641	2.95563	3.08329	3.29962
	5430	3.77807	2.90416	3.05012	3.2879
	5440	3.63229	2.7474	2.99105	3.14523
	5450	3.64901	2.75241	3.00366	3.16746
	5460	3.74373	2.91398	3.01812	3.22966
	5470	3.75157	2.91321	3.05178	3.21689
	5480	3.76796	2.93826	3.03569	3.24749
	5490	3.77935	2.91194	3.06143	3.27342
	5500	3.78549	2.92121	3.11537	3.22812
	5510	3.80942	2.91034	3.1213	3.28798
	5520	3.81348	2.93275	3.10716	3.29087
	5530	3.8106	2.93782	3.09504	3.29109
	5540	4.0077	3.20915	3.44899	3.15107
	5550	3.74857	2.83069	3.14764	3.19109
	5560	3.78716	2.89274	3.08541	3.28594
	5570	4.13924	3.33122	3.53118	3.27114
	5580	4.16187	3.35237	3.55635	3.27969
	5590	4.12778	3.31936	3.53	3.25547
	5600	3.77078	2.87807	3.1054	3.24204
	5610	3.98508	3.13165	3.35788	3.2679
	5620	3.80299	2.91335	3.14517	3.24744
	5630	3.82792	2.9206	3.15587	3.28884
	5640	3.08269	2.82876	2.30961	2.38113
	5650	3.76664	2.85164	3.13689	3.22541
	5660	3.08872	2.85196	2.24747	2.42808
	5670	3.14241	2.90459	2.2567	2.49401
	5680	3.12174	2.8691	2.34223	2.40265
	5690	3.12898	2.90156	2.31847	2.40555
	5700	3.12461	2.8953	2.29796	2.42135
	5710	3.21892	2.98164	2.29639	2.56112
	5720	3.39261	3.15611	2.52835	2.58185
	5730	3.30587	3.06216	2.52478	2.47107
	5740	3.77462	2.87874	3.11739	3.23886
	5750	3.79887	2.91684	3.13679	3.24276
	5760	3.8021	2.91026	3.14682	3.24652
	5770	3.79331	2.93675	3.10732	3.24014
	5780	3.78148	2.92017	3.13039	3.20506
	5790	3.82183	2.95316	3.14692	3.25399
	5800	3.93931	3.08205	3.30904	3.25384
	5810	3.94285	3.07043	3.32899	3.25306
	5820	3.33384	3.09566	2.56027	2.46798
	5830	3.32592	3.08149	2.5559	2.46886
	5840	3.33563	3.08575	2.53432	2.51161
	5850	3.35328	3.10581	2.57106	2.49651
	5860	3.32896	3.0839	2.56478	2.46483
	5870	3.99313	3.12848	3.37074	3.27733
	5880	3.9798	3.11021	3.34121	3.29251
	5890	2.99392	2.71085	2.12173	2.46507
	5900	2.94249	2.6799	2.08795	2.40314
	5910	3.71205	2.77175	3.07	3.23282
	5920	3.68213	2.74768	3.04521	3.20829
	5930	3.94115	3.08859	3.35095	3.2089
	5940	3.91761	3.06123	3.3378	3.19113
	5950	3.95827	3.07845	3.36951	3.24119
	5960	3.32346	3.0832	2.58943	2.42478
	5970	3.34159	3.10774	2.57881	2.45441
	5980	3.35281	3.10449	2.6123	2.4537
	5990	3.33435	3.09322	2.59668	2.43415
	6000	3.32185	3.10369	2.54519	2.441
	6010	3.32762	3.12025	2.5514	2.42911
	6020	3.2999	3.09652	2.52474	2.41161
	6030	3.33684	3.11535	2.56593	2.44532
	6040	3.3102	3.06352	2.55851	2.44615
	6050	3.32528	3.0816	2.57881	2.44305
	6060	3.30597	3.06505	2.55757	2.43376
	6070	3.29938	3.06065	2.5375	2.44242
	6080	3.30867	3.08267	2.5309	2.44669
	6090	3.24668	3.03253	2.49971	2.37427
	6100	3.24872	3.02612	2.51403	2.3729
	6110	3.29544	3.08777	2.53968	2.39489
	6120	3.25851	3.07676	2.49697	2.35254
	6130	3.23613	3.03679	2.51362	2.32481
	6140	3.06578	2.87784	2.28566	2.3004
	6150	3.24753	3.05973	2.53424	2.30404
	6160	3.07721	2.8474	2.34101	2.3131
	6170	3.19918	2.9794	2.51882	2.29092
	6180	3.22735	3.01702	2.56411	2.27035
	6190	3.23338	3.01838	2.563	2.2869
	6200	3.22057	3.02335	2.57243	2.23294
	6210	3.21719	3.00267	2.56885	2.25512
	6220	3.21673	3.00969	2.57637	2.23578
	6230	3.20998	2.99608	2.58001	2.23048
	6240	3.25123	3.06146	2.57151	2.27063
	6250	3.27823	3.06705	2.61253	2.29381
	6260	3.26223	3.07043	2.59952	2.25815
	6270	3.26047	3.06508	2.59668	2.26361
	6280	3.32442	3.12125	2.65124	2.30917
	6290	3.24776	3.05653	2.59616	2.23906
	6300	3.29879	3.06753	2.65175	2.30706
	6310	3.28658	3.08033	2.64063	2.26757
	6320	3.31067	3.11804	2.67963	2.24019
	6330	3.28462	3.08157	2.62972	2.27286
	6340	3.31487	3.11138	2.67701	2.26488
	6350	3.27592	3.08255	2.64967	2.22271
	6360	3.28286	3.08569	2.63802	2.25249
	6370	3.27115	3.08558	2.61084	2.25021
	6380	3.26201	3.06981	2.58834	2.27115
	6390	3.27943	3.07813	2.60694	2.28873
	6400	3.24958	3.04965	2.57161	2.28167
	6410	3.19309	3.02318	2.50824	2.22727
	6420	3.24808	3.04922	2.54558	2.30702
	6430	3.25233	3.05772	2.53443	2.31999
	6440	3.25728	3.07877	2.50046	2.34279
	6450	3.19357	3.00272	2.48295	2.28396
	6460	3.15847	2.99261	2.45045	2.23414
	6470	3.13971	2.97829	2.4559	2.19406
	6480	3.08804	2.94717	2.41519	2.13379
	6490	3.08514	2.94148	2.41896	2.12899
	6500	3.06686	2.90708	2.42908	2.11179
	6510	3.09037	2.93015	2.44563	2.12929
	6520	3.10646	2.94277	2.44497	2.15927
	6530	3.12638	2.95796	2.49757	2.13568
	6540	3.12409	2.9537	2.51547	2.11374
	6550	3.18614	3.00325	2.55069	2.18574
	6560	3.20357	3.03201	2.54226	2.2067
	6570	3.16259	3.01012	2.5324	2.1284
	6580	3.16096	2.99193	2.5546	2.12267
	6590	3.124	2.97885	2.50628	2.08894
	6600	3.09155	2.93961	2.46228	2.10029
	6610	3.09597	2.93778	2.46976	2.10707
	6620	3.06939	2.91133	2.43896	2.10191
	6630	3.01359	2.87289	2.40293	2.03368
	6640	3.06904	2.92166	2.45348	2.0694
	6650	3.09939	2.95204	2.44423	2.12689
	6660	3.06967	2.91641	2.44293	2.09101
	6670	3.10676	2.95024	2.46934	2.12188
	6680	3.14347	2.99865	2.46567	2.16595
	6690	3.11958	2.94987	2.47606	2.15196
	6700	3.1491	2.98573	2.4638	2.20198
	6710	3.14175	2.98696	2.49691	2.14119
	6720	3.14374	2.97873	2.50006	2.15478
	6730	3.16492	3.00292	2.50778	2.17415
	6740	3.18587	3.02332	2.50145	2.21399
	6750	3.17037	3.00079	2.50825	2.19235
	6760	3.13128	2.95501	2.51088	2.13851
	6770	3.11271	2.93991	2.49994	2.11782
	6780	3.08501	2.92242	2.4951	2.06603
	6790	3.06474	2.89091	2.48462	2.06269
	6800	3.04968	2.88852	2.49165	2.01228
	6810	3.04643	2.87352	2.46421	2.05718
	6820	2.93586	2.74482	2.31953	2.07951
	6830	3.09417	2.92158	2.49444	2.09521
	6840	3.02163	2.83724	2.46327	2.03541
	6850	3.03194	2.83813	2.47801	2.0469
	6860	3.04277	2.87073	2.48428	2.02587
	6870	2.93971	2.73363	2.38281	2.03304
	6880	2.93488	2.72986	2.37143	2.03745
	6890	2.93976	2.71639	2.36494	2.0767
	6900	2.96476	2.74469	2.39532	2.07575
	6910	3.0488	2.85934	2.51794	2.01854
	6920	3.05767	2.87891	2.54424	1.98429
	6930	3.00621	2.83031	2.51673	1.93133
	6940	3.0481	2.85636	2.57219	1.95111
	6950	3.04066	2.86815	2.5616	1.92435
	6960	3.10098	2.90359	2.60937	1.99815
	6970	3.09699	2.91325	2.60712	1.97448
	6980	3.05504	2.89182	2.52401	1.98325
	6990	3.11802	2.95035	2.55961	2.04645
	7000	3.06759	2.89991	2.53307	1.99858
	7010	2.89669	2.70561	2.32528	2.01354
	7020	2.88844	2.67274	2.28489	2.07892
	7030	2.90999	2.70439	2.33624	2.04067
	7040	2.9204	2.7074	2.29757	2.10918
	7050	2.90026	2.73263	2.26866	2.05157
	7060	2.8851	2.71477	2.28493	2.01414
	7070	2.88573	2.72638	2.24148	2.04877
	7080	2.91984	2.73337	2.25361	2.12153
	7090	2.8806	2.67785	2.25648	2.08161
	7100	2.91839	2.71595	2.26779	2.12478
	7110	2.86303	2.63563	2.22615	2.11934
	7120	2.84636	2.64329	2.23355	2.05617
	7130	2.7615	2.55103	2.15316	2.0268
	7140	2.76443	2.55614	2.15065	2.031
	7150	2.8546	2.64288	2.22216	2.09158
	7160	2.78897	2.57295	2.19765	2.02656
	7170	2.83389	2.60475	2.24095	2.06282
	7180	2.86592	2.64593	2.25842	2.07981
	7190	2.93847	2.7357	2.26203	2.16066
	7200	2.95475	2.76359	2.34172	2.08327
	7210	2.91833	2.74308	2.31193	2.04054
	7220	2.94224	2.7565	2.30092	2.10261
	7230	2.90653	2.72797	2.28783	2.05424
	7240	2.9398	2.77475	2.31516	2.05564
	7250	2.92728	2.76023	2.28527	2.07284
	7260	2.91236	2.72491	2.30328	2.05753
	7270	2.88982	2.69925	2.28076	2.05287
	7280	2.91656	2.72685	2.30714	2.06252
	7290	2.93196	2.76132	2.36455	1.99421
	7300	2.90471	2.70804	2.33328	2.02411
	7310	2.91538	2.72837	2.30849	2.05567
	7320	2.92384	2.7305	2.33033	2.05224
	7330	2.90396	2.71552	2.29807	2.05201
	7340	2.92263	2.73879	2.3188	2.05077
	7350	2.95549	2.75444	2.33726	2.10242
	7360	2.88785	2.69474	2.2668	2.06868
	7370	2.87366	2.67994	2.24341	2.07385
	7380	2.90561	2.69	2.27013	2.12028
	7390	2.89351	2.67754	2.28508	2.08663
	7400	2.87682	2.64356	2.27013	2.10009
	7410	2.80385	2.58532	2.1843	2.06594
	7420	2.8552	2.62576	2.2446	2.0908
	7430	2.83817	2.59498	2.26382	2.06195
	7440	2.81349	2.59563	2.22237	2.03844
	7450	2.76463	2.54747	2.20185	1.98711
	7460	2.77535	2.55413	2.22962	1.97745
	7470	2.75144	2.53131	2.21262	1.95898
	7480	2.68503	2.46495	2.15497	1.92327
	7490	2.67383	2.44449	2.17734	1.89272
	7500	2.72147	2.51558	2.23051	1.87337
	7510	2.73087	2.52113	2.23307	1.89011
	7520	2.70608	2.496	2.21147	1.87752
	7530	2.72023	2.48094	2.23927	1.90523
	7540	2.75607	2.51937	2.259	1.9343
	7550	2.71525	2.49424	2.21342	1.90388
	7560	2.89962	2.69199	2.44195	1.89887
	7570	2.935	2.72464	2.50328	1.88107
	7580	2.67637	2.43681	2.20275	1.88035
	7590	2.90824	2.68926	2.47028	1.89244
	7600	2.90694	2.67991	2.47852	1.89094
	7610	2.91948	2.69857	2.4714	1.91223
	7620	2.9085	2.67227	2.45438	1.93746
	7630	3.0025	2.7558	2.51786	2.02386
	7640	3.02335	2.78809	2.53292	2.0229
	7650	3.01446	2.78589	2.54637	1.9821
	7660	2.99689	2.76034	2.52727	1.989
	7670	2.68441	2.45454	2.15003	1.94028
	7680	2.68274	2.44412	2.12879	1.972
	7690	2.66401	2.42811	2.12603	1.94375
	7700	2.95218	2.74879	2.47082	1.94161
	7710	2.93202	2.73576	2.44879	1.92678
	7720	2.71744	2.46059	2.19316	1.97598
	7730	2.76308	2.50467	2.23043	2.00524
	7740	2.90967	2.69555	2.43471	1.93351
	7750	2.68285	2.43619	2.14565	1.96381
	7760	2.65155	2.43838	2.09263	1.93303
	7770	2.67419	2.44101	2.14506	1.93462
	7780	2.61143	2.40003	2.09337	1.86998
	7790	2.59894	2.35491	2.1169	1.86605
	7800	2.62114	2.39211	2.11567	1.88214
	7810	2.64387	2.40193	2.18792	1.85034
	7820	2.65772	2.40969	2.19757	1.86843
	7830	2.67592	2.41637	2.22607	1.878
	7840	2.77716	2.49598	2.29572	1.98115
	7850	2.95687	2.63914	2.50594	2.05947
	7860	2.85079	2.51038	2.36813	2.0842
	7870	2.78853	2.44449	2.26904	2.10421
	7880	2.76422	2.4504	2.24172	2.06205
	7890	2.71206	2.39109	2.22158	2.0144
	7900	2.73906	2.40902	2.18738	2.10163
	7910	2.753	2.41815	2.22141	2.09188
	7920	2.7457	2.40061	2.21948	2.09493
	7930	2.72046	2.38773	2.19917	2.065
	7940	2.72597	2.39181	2.18551	2.08918
	7950	2.70198	2.36039	2.1533	2.096
	7960	2.6375	2.2989	2.11619	2.03704
	7970	2.65714	2.3385	2.13696	2.02128
	7980	2.62297	2.27204	2.11812	2.02764
	7990	2.64539	2.32603	2.10013	2.04334
	8000	2.61333	2.30131	2.07584	2.0134
	8010	2.51397	2.20881	2.00586	1.93332
	8020	2.58959	2.29093	2.07386	1.96537
	8030	2.62912	2.3521	2.10786	1.96192
	8040	2.60874	2.30491	2.1024	1.96936
	8050	2.61141	2.33497	2.06627	1.97923
	8060	2.60784	2.34416	2.06738	1.95766
	8070	2.6109	2.34087	2.08782	1.94806
	8080	2.62011	2.3516	2.11187	1.93389
	8090	2.59658	2.34128	2.06967	1.92856
	8100	2.57809	2.33178	2.05378	1.90732
	8110	2.59361	2.34102	2.04355	1.94863
	8120	2.6163	2.36387	2.02738	1.99796
	8130	2.60075	2.33341	2.02201	1.99862
	8140	2.58124	2.33925	1.97725	1.98593
	8150	2.63877	2.35499	2.03379	2.06007
	8160	2.62799	2.3462	2.01989	2.05621
	8170	2.56005	2.33176	1.97334	1.94335
	8180	2.61124	2.37088	2.01885	1.98502
	8190	2.8864	2.69149	2.34501	1.97974
	8200	2.5813	2.36566	1.96849	1.9634
	8210	2.53921	2.31983	1.94974	1.92668
	8220	2.52483	2.32451	1.93378	1.89913
	8230	2.54201	2.31852	1.93129	1.95403
	8240	2.58373	2.36127	1.97972	1.96378
	8250	2.64987	2.41331	2.03372	2.02079
	8260	2.61593	2.38586	2.02496	1.97317
	8270	2.61557	2.39782	2.03383	1.94844
	8280	2.61365	2.39166	2.02423	1.96081
	8290	2.60176	2.38357	2.02747	1.93554
	8300	2.60563	2.36913	2.04885	1.94113
	8310	2.64531	2.42506	2.08375	1.94226
	8320	2.61019	2.39425	2.0374	1.93462
	8330	2.96772	2.78488	2.44951	1.96446
	8340	2.95007	2.76493	2.47413	1.90778
	8350	2.58337	2.37163	2.05757	1.86798
	8360	2.57671	2.37513	2.03376	1.87122
	8370	2.55139	2.35827	2.01847	1.83944
	8380	2.94883	2.78734	2.489	1.85115
	8390	2.56885	2.38451	1.9832	1.89182
	8400	2.97269	2.80804	2.49668	1.88555
	8410	2.96825	2.80765	2.48281	1.89045
	8420	2.9592	2.805	2.47018	1.88251
	8430	2.55573	2.3733	2.00776	1.84387
	8440	2.54175	2.35704	1.97844	1.85771
	8450	2.60292	2.42598	2.02842	1.88427
	8460	3.05797	2.90244	2.56566	1.9224
	8470	2.59729	2.42536	1.99927	1.90062
	8480	2.56378	2.40599	1.95613	1.87902
	8490	2.60822	2.44743	2.01506	1.88552
	8500	2.64391	2.48771	2.04725	1.89751
	8510	2.59957	2.45387	1.99313	1.87657
	8520	2.58781	2.46198	1.98082	1.84623
	8530	2.6404	2.5135	2.01721	1.88588
	8540	2.62609	2.48536	2.01241	1.88836
	8550	2.57058	2.42179	1.94411	1.88973
	8560	2.61381	2.45627	1.97534	1.931
	8570	2.63142	2.47192	1.96962	1.96441
	8580	2.67616	2.51499	2.01511	1.98438
	8590	2.70086	2.53586	2.01235	2.0271
	8600	2.66434	2.49504	1.96527	2.02729
	8610	2.70116	2.53098	2.04996	1.99608
	8620	2.71573	2.57804	1.99908	2.02677
	8630	2.68037	2.52086	2.00381	1.99968
	8640	2.70456	2.55362	1.95907	2.06648
	8650	2.70787	2.5512	2.01086	2.02803
	8660	2.63729	2.49338	1.94524	1.9773
	8670	2.64161	2.50207	1.97651	1.94659
	8680	2.63586	2.4936	1.96541	1.95312
	8690	2.61906	2.47084	1.93748	1.9647
	8700	2.6808	2.53859	1.97205	2.00996
	8710	2.6297	2.48165	1.94957	1.96754
	8720	2.61614	2.48893	1.93627	1.93507
	8730	2.65898	2.53429	1.97707	1.95165
	8740	2.64461	2.52033	1.97796	1.92967
	8750	2.6665	2.53115	1.98233	1.97081
	8760	2.62704	2.48285	1.97843	1.92974
	8770	2.62646	2.49489	1.96278	1.92862
	8780	2.60058	2.4674	1.93719	1.91969
	8790	2.54714	2.41832	1.91869	1.85639
	8800	2.55869	2.40454	1.92938	1.89458
	8810	2.55835	2.40888	1.93241	1.88504
	8820	2.56702	2.40083	1.96687	1.88325
	8830	2.52433	2.37551	1.94266	1.82415
	8840	2.55683	2.39615	2.01285	1.81153
	8850	2.56427	2.41054	1.98781	1.84088
	8860	2.52888	2.36778	1.99584	1.78905
	8870	2.58318	2.41564	2.05515	1.81292
	8880	2.56417	2.41328	2.0017	1.82185
	8890	2.50206	2.36208	1.93178	1.79147
	8900	2.50607	2.3795	1.8817	1.83246
	8910	2.58835	2.44942	1.92837	1.91856
	8920	2.52556	2.38576	1.83319	1.92469
	8930	2.54474	2.39089	1.89177	1.91215
	8940	2.52244	2.37866	1.87183	1.88776
	8950	2.41695	2.27118	1.7839	1.82832
	8960	2.45694	2.31892	1.81245	1.84682
	8970	2.4788	2.33505	1.84266	1.85501
	8980	2.55154	2.39028	1.91905	1.90382
	8990	2.53356	2.35846	1.88265	1.93161
	9000	2.52335	2.34024	1.88038	1.92926
	9010	2.50655	2.29808	1.86037	1.95535
	9020	2.54114	2.33114	1.92069	1.94719
	9030	2.51695	2.27737	1.88032	1.98695
	9040	2.52304	2.32874	1.88407	1.93874
	9050	2.43164	2.25741	1.79904	1.86903
	9060	2.44524	2.26791	1.81262	1.87867
	9070	2.41283	2.23424	1.79096	1.85584
	9080	2.42504	2.2374	1.79135	1.88327
	9090	2.43791	2.25188	1.82701	1.86491
	9100	2.40248	2.22427	1.78077	1.85075
	9110	2.41389	2.22776	1.83102	1.82706
	9120	2.40951	2.18668	1.84831	1.84762
	9130	2.37264	2.16881	1.81923	1.80153
	9140	2.3956	2.21083	1.83943	1.79069
	9150	2.37171	2.17296	1.83482	1.77814
	9160	2.37722	2.18321	1.83344	1.78171
	9170	2.40989	2.2325	1.83735	1.80423
	9180	2.4217	2.24013	1.81007	1.85332
	9190	2.42583	2.23295	1.8211	1.86193
	9200	2.39369	2.22289	1.77569	1.83446
	9210	2.37613	2.19817	1.80379	1.79064
	9220	2.42235	2.22372	1.85796	1.82718
	9230	2.38201	2.1967	1.82443	1.78713
	9240	2.38109	2.18764	1.83356	1.78648
	9250	2.41924	2.22692	1.8931	1.77833
	9260	2.41163	2.21798	1.88132	1.78133
	9270	2.45273	2.23749	1.89861	1.84952
	9280	2.46925	2.23673	1.92423	1.86781
	9290	2.45155	2.2427	1.92121	1.81645
	9300	2.40693	2.1967	1.89577	1.77966
	9310	2.39853	2.19204	1.88269	1.7766
	9320	2.38761	2.17713	1.8717	1.77713
	9330	2.39988	2.17149	1.88265	1.80529
	9340	2.44388	2.22757	1.94069	1.79354
	9350	2.48745	2.24149	1.97146	1.86116
	9360	2.47669	2.23461	1.95526	1.8578
	9370	2.40903	2.18926	1.90036	1.78958
	9380	2.47593	2.25708	1.91747	1.86799
	9390	2.45389	2.22642	1.91992	1.84395
	9400	2.49237	2.2689	1.97331	1.83901
	9410	2.47138	2.21856	2.0008	1.8139
	9420	2.48123	2.2006	2.00799	1.85427
	9430	2.42562	2.151	1.97068	1.80468
	9440	2.45656	2.16899	1.99622	1.83847
	9450	2.43593	2.18258	1.93439	1.83356
	9460	2.44032	2.18533	1.94464	1.83112
	9470	2.43894	2.19265	1.90989	1.85512
	9480	2.42765	2.16902	1.97878	1.77954
	9490	2.39307	2.13153	1.94657	1.76664
	9500	2.41213	2.13019	1.98588	1.77632
	9510	2.43284	2.18986	1.98726	1.75862
	9520	2.46009	2.20655	2.01197	1.78527
	9530	2.42332	2.18858	1.95686	1.76799
	9540	2.3811	2.14593	1.90539	1.76174
	9550	2.39384	2.17719	1.91998	1.74198
	9560	2.40011	2.18942	1.93964	1.72199
	9570	2.44689	2.23888	2.01678	1.70134
	9580	2.46559	2.22046	2.04009	1.75096
	9590	2.47957	2.24857	2.04807	1.74525
	9600	2.49738	2.28904	2.06263	1.72618
	9610	2.51005	2.28568	2.06906	1.75938
	9620	2.47103	2.25514	2.04322	1.71802
	9630	2.45429	2.23338	1.99791	1.7514
	9640	2.49025	2.26173	2.00795	1.80427
	9650	2.47033	2.2515	1.98449	1.78819
	9660	2.55004	2.32085	2.04612	1.8527
	9670	2.57442	2.32752	2.084	1.86946
	9680	2.54209	2.30499	2.05617	1.83948
	9690	2.55125	2.33057	2.04558	1.8444
	9700	2.43564	2.23757	1.95557	1.74177
	9710	2.44816	2.22796	1.95939	1.78437
	9720	2.49553	2.28374	1.99235	1.80843
	9730	2.46411	2.25628	1.9572	1.79505
	9740	2.48962	2.27637	1.96469	1.83153
	9750	2.44311	2.23358	1.93301	1.79225
	9760	2.43973	2.21612	1.92777	1.81027
	9770	2.44645	2.22174	1.96477	1.78151
	9780	2.40894	2.1733	1.9099	1.79863
	9790	2.39564	2.16889	1.92144	1.7556
	9800	2.44216	2.19566	1.97106	1.79508
	9810	2.44722	2.22196	1.97923	1.7673
	9820	2.44918	2.21243	1.98069	1.78298
	9830	2.50432	2.23767	2.01745	1.86172
	9840	2.52777	2.24453	2.07737	1.85092
	9850	2.50931	2.26542	2.04735	1.80819
	9860	2.5792	2.32369	2.08095	1.89069
	9870	2.59409	2.30186	2.07968	1.9583
	9880	2.64242	2.37309	2.11582	1.96382
	9890	2.61812	2.34862	2.0865	1.9595
	9900	2.64351	2.38024	2.13214	1.9403
	9910	3.24641	2.3936	2.84485	2.69367
	9920	2.65384	2.39781	2.15572	1.9207
	9930	2.64947	2.41639	2.16164	1.87823
	9940	2.63682	2.38879	2.13492	1.90825
	9950	2.61197	2.37554	2.11045	1.88351
	9960	2.60827	2.37457	2.11076	1.87411
	9970	2.57925	2.34672	2.10865	1.83074
	9980	2.53664	2.31136	2.04373	1.83026
	9990	2.52852	2.31052	2.04979	1.80186
	10000	2.54628	2.31225	2.08956	1.80398
	10010	2.59738	2.33321	2.15676	1.84317
	10020	2.56246	2.29647	2.12528	1.82806
	10030	2.56164	2.31939	2.11668	1.80666
	10040	2.61881	2.37259	2.16552	1.84326
	10050	2.60217	2.33774	2.13024	1.88137
	10060	2.63178	2.36286	2.16944	1.88756
	10070	2.65162	2.40128	2.17613	1.88693
	10080	2.69301	2.42144	2.22228	1.92425
	10090	3.22478	2.40841	2.83247	2.64103
	10100	3.20765	2.38198	2.83458	2.62094
	10110	3.22902	2.38724	2.85561	2.64571
	10120	3.21494	2.37698	2.85306	2.6233
	10130	3.21891	2.40855	2.85419	2.60293
	10140	3.15418	2.34367	2.80295	2.55897
	10150	3.19699	2.38734	2.80546	2.62136
	10160	3.23475	2.42846	2.81561	2.66497
	10170	2.72091	2.38316	2.22572	2.0429
	10180	3.52165	2.7897	3.13965	2.67661
	10190	2.71237	2.40074	2.16567	2.06402
	10200	2.66346	2.33573	2.13034	2.04794
	10210	2.66994	2.3518	2.10743	2.07001
	10220	2.64471	2.30876	2.10597	2.05511
	10230	2.96353	2.71564	2.49659	1.98931
	10240	2.56161	2.28774	2.01957	1.95225
	10250	2.59504	2.3013	2.04724	1.99532
	10260	2.59387	2.31884	2.03178	1.98775
	10270	2.68818	2.39392	2.12999	2.0457
	10280	2.64613	2.36601	2.10156	1.99736
	10290	2.96434	2.70242	2.49375	2.01314
	10300	2.65465	2.3864	2.1021	1.99515
	10310	2.65164	2.38805	2.08811	1.99984
	10320	2.64674	2.40461	2.10275	1.95108
	10330	2.9861	2.75038	2.48248	2.02641
	10340	2.66336	2.38757	2.12549	1.99218
	10350	2.63077	2.34326	2.12191	1.96176
	10360	2.97815	2.70222	2.49494	2.05232
	10370	2.7494	2.4311	2.23071	2.0572
	10380	2.76486	2.43531	2.21754	2.10729
	10390	2.76499	2.45951	2.22232	2.07423
	10400	2.93712	2.69112	2.45496	1.9961
	10410	2.94152	2.68395	2.45659	2.0166
	10420	2.671	2.3769	2.14234	2.00729
	10430	2.63565	2.36815	2.09114	1.97795
	10440	2.67273	2.4148	2.12777	1.982
	10450	2.95017	2.70537	2.47343	1.99252
	10460	2.72026	2.40873	2.14421	2.09763
	10470	2.73205	2.4142	2.17033	2.09511
	10480	2.74968	2.43677	2.16411	2.12139
	10490	2.7924	2.46638	2.1794	2.18224
	10500	3.05254	2.7673	2.57336	2.08707
	10510	3.53803	2.78869	3.12399	2.73847
	10520	3.5656	2.78169	3.16578	2.76894
	10530	3.56799	2.79178	3.18854	2.73867
	10540	3.57385	2.79546	3.19467	2.74304
	10550	3.04542	2.7815	2.57351	2.04681
	10560	3.67093	2.74495	3.31649	2.90131
	10570	3.66855	2.77827	3.30361	2.87816
	10580	3.71671	2.78855	3.34908	2.93862
	10590	3.03041	2.77953	2.58279	1.99254
	10600	3.7167	2.75167	3.38139	2.93636
	10610	3.76441	2.7885	3.42089	2.97714
	10620	3.77567	2.78739	3.4407	2.98385
	10630	3.75698	2.80406	3.41915	2.94558
	10640	3.75694	2.76246	3.44335	2.95658
	10650	3.76386	2.79727	3.43708	2.94872
	10660	3.77857	2.823	3.44966	2.94714
	10670	3.4923	2.44257	3.10209	2.96702
	10680	3.79737	2.79915	3.4785	2.9841
	10690	3.47574	2.55373	3.08977	2.84488
	10700	3.67665	2.8259	3.30361	2.85236
	10710	3.82294	2.83107	3.46104	3.03909
	10720	3.65991	2.81572	3.29292	2.83168
	10730	3.64438	2.8158	3.26985	2.81821
	10740	3.64921	2.81437	3.26973	2.83225
	10750	3.63802	2.79838	3.27705	2.81075
	10760	3.82368	2.76674	3.496	3.06009
	10770	3.27542	2.36086	2.88909	2.74521
	10780	3.31073	2.35919	2.90045	2.8184
	10790	3.34037	2.38725	2.92356	2.84078
	10800	3.31948	2.36854	2.8911	2.84069
	10810	3.61888	2.76794	3.22672	2.84945
	10820	3.32549	2.40295	2.89556	2.82123
	10830	3.59829	2.74134	3.20403	2.84863
	10840	2.95508	2.70196	2.47291	2.01225
	10850	3.54836	2.67839	3.17462	2.81599
	10860	2.95859	2.69149	2.50243	2.00005
	10870	2.9	2.64085	2.43342	1.981
	10880	2.88252	2.63958	2.43078	1.93435
	10890	3.33055	2.38297	2.96432	2.77838
	10900	3.54858	2.66598	3.18837	2.81278
	10910	3.33758	2.38207	2.97035	2.78957
	10920	2.68233	2.40606	2.2185	1.91804
	10930	2.68508	2.42671	2.17513	1.94914
	10940	3.36679	2.41705	2.98489	2.81404
	10950	2.65407	2.38485	2.1635	1.92872
	10960	3.29977	2.36968	2.9087	2.77508
	10970	3.3069	2.35295	2.9399	2.7734
	10980	3.30851	2.38153	2.93622	2.75669
	10990	3.29636	2.34805	2.93154	2.76129
	11000	3.30317	2.36482	2.93224	2.7625
	11010	2.63901	2.32441	2.18001	1.94253
	11020	2.61894	2.33004	2.11796	1.95008
	11030	3.50974	2.64802	3.17355	2.7483
	11040	3.26576	2.34718	2.90482	2.71719
	11050	3.4772	2.61464	3.17587	2.69431
	11060	2.86417	2.59816	2.4758	1.87802
	11070	3.19605	2.26332	2.85311	2.67704
	11080	2.85694	2.6065	2.46873	1.85357
	11090	2.53524	2.20721	2.10351	1.88635
	11100	3.49436	2.64983	3.17303	2.70764
	11110	3.45615	2.62267	3.12829	2.68799
	11120	3.46013	2.61706	3.14639	2.68259
	11130	3.44677	2.60495	3.1294	2.67984
	11140	3.46748	2.61228	3.15188	2.69971
	11150	3.2864	2.37012	2.94686	2.70174
	11160	3.27622	2.38805	2.92032	2.69001
	11170	3.23989	2.36142	2.88568	2.66278
	11180	3.46707	2.66528	3.11909	2.6849
	11190	3.59986	2.69012	3.2513	2.84786
	11200	3.63489	2.70489	3.28751	2.88109
	11210	3.47485	2.69323	3.14307	2.64892
	11220	3.24553	2.37011	2.8912	2.66279
	11230	3.27986	2.40319	2.91992	2.68582
	11240	3.36749	2.40278	3.02309	2.78703
	11250	3.43391	2.44442	3.08146	2.84832
	11260	3.48209	2.7225	3.12255	2.66225
	11270	3.40954	2.44838	3.0487	2.82148
	11280	3.41143	2.45874	3.04134	2.82498
	11290	3.40431	2.4527	3.04162	2.81273
	11300	3.38761	2.46318	3.01082	2.79633
	11310	3.42853	2.45915	3.05746	2.84855
	11320	3.60141	2.73357	3.2542	2.80679
	11330	3.42485	2.47788	3.05599	2.82494
	11340	3.39772	2.41868	3.03281	2.83567
	11350	3.35423	2.38492	3.00196	2.79322
	11360	3.35612	2.42252	3.00924	2.75733
	11370	3.3719	2.40304	3.02606	2.79424
	11380	3.41977	2.43933	3.0691	2.83195
	11390	3.28663	2.40186	2.91301	2.71097
	11400	3.42421	2.40446	3.04669	2.89597
	11410	3.38379	2.426	2.99538	2.83589
	11420	3.35407	2.43989	2.97366	2.77559
	11430	3.37493	2.49722	3.00377	2.74255
	11440	3.30508	2.44761	2.93219	2.69418
	11450	3.52269	2.7331	3.18732	2.68138
	11460	3.5635	2.74892	3.226	2.72643
	11470	3.27376	2.36284	2.89339	2.73501
	11480	3.33112	2.42403	2.94139	2.76859
	11490	3.61642	2.7608	3.26743	2.80337
	11500	3.60998	2.75812	3.24442	2.81611
	11510	3.33816	2.40458	2.95926	2.78342
	11520	3.54483	2.74219	3.19513	2.72088
	11530	3.35312	2.4359	2.97379	2.77665
	11540	3.354	2.39848	3.00734	2.77522
	11550	3.3461	2.34984	3.00793	2.79703
	11560	3.5395	2.62785	3.23616	2.7709
	11570	3.55442	2.63554	3.23599	2.80179
	11580	3.42809	2.40787	3.0755	2.87177
	11590	3.62262	2.70599	3.30101	2.83332
	11600	3.64983	2.7204	3.32057	2.86632
	11610	3.70936	2.73615	3.36568	2.95033
	11620	3.72035	2.73122	3.37849	2.96786
	11630	3.76104	2.77376	3.41495	2.98919
	11640	3.49817	2.42531	3.11776	2.97857
	11650	3.46822	2.43649	3.0938	2.92386
	11660	3.77662	2.73443	3.43719	3.03882
	11670	3.78604	2.76772	3.43567	3.03384
	11680	3.36323	2.45893	2.99031	2.76304
	11690	3.61475	2.80308	3.23716	2.79221
	11700	3.59343	2.769	3.2191	2.79206
	11710	3.62331	2.79943	3.2539	2.79859
	11720	3.79158	2.8376	3.42195	2.9984
	11730	3.60298	2.78835	3.24169	2.77119
	11740	3.62025	2.76646	3.26805	2.80695
	11750	3.6379	2.78088	3.28818	2.81482
	11760	2.99424	2.7389	2.56683	1.95977
	11770	2.9908	2.73925	2.58517	1.92437
	11780	3.04799	2.78878	2.62436	1.97886
	11790	3.62928	2.78224	3.29386	2.78442
	11800	3.59114	2.73446	3.25442	2.77921
	11810	3.60522	2.79308	3.25848	2.75251
	11820	3.60094	2.72925	3.285	2.77372
	11830	3.61449	2.71767	3.3029	2.79896
	11840	3.58436	2.71438	3.2653	2.7686
	11850	3.54632	2.72255	3.21685	2.7189
	11860	3.28854	2.41469	2.91885	2.69788
	11870	3.49782	2.67806	3.17803	2.68283
	11880	3.50579	2.68133	3.18188	2.69577
	11890	2.93812	2.69832	2.54328	1.87506
	11900	2.67314	2.40111	2.24095	1.87196
	11910	2.91021	2.65955	2.53442	1.85531
	11920	3.50993	2.70936	3.18773	2.6715
	11930	3.51037	2.6989	3.20271	2.66532
	11940	3.50459	2.7099	3.18678	2.65804
	11950	2.93355	2.66836	2.58322	1.84885
	11960	2.93892	2.67203	2.56858	1.88073
	11970	3.47618	2.66695	3.16463	2.65332
	11980	3.1686	2.27718	2.84571	2.60699
	11990	2.623	2.3001	2.21283	1.89027
	12000	3.17656	2.29471	2.85329	2.60272
	12010	3.16323	2.27034	2.87281	2.56994
	12020	3.16184	2.27665	2.84607	2.59061
	12030	3.32356	2.29754	3.01639	2.77755
	12040	3.16144	2.2626	2.84278	2.6055
	12050	3.16104	2.25028	2.8639	2.59204
	12060	3.1801	2.28467	2.87405	2.59734
	12070	3.23933	2.36873	2.91315	2.62474
	12080	3.20942	2.31789	2.89162	2.62043
	12090	3.2188	2.32222	2.93075	2.59602
	12100	3.4842	2.68996	3.21939	2.58436
	12110	3.34397	2.25762	3.09032	2.77801
	12120	3.46368	2.67648	3.20788	2.55737
	12130	3.4271	2.61291	3.16558	2.57717
	12140	3.1838	2.27507	2.9038	2.5817
	12150	3.46642	2.62943	3.19353	2.63051
	12160	3.48505	2.63122	3.2097	2.65812
	12170	3.19964	2.26152	2.9055	2.63041
	12180	3.19336	2.21816	2.90013	2.65783
	12190	3.15691	2.19057	2.84195	2.65647
	12200	3.19673	2.24175	2.88138	2.66652
	12210	3.41825	2.28081	3.12422	2.89933
	12220	3.27698	2.3164	2.94944	2.72255
	12230	3.60438	2.73273	3.30931	2.75023
	12240	3.24879	2.25445	2.93211	2.72572
	12250	3.24872	2.26954	2.92562	2.71998
	12260	3.42705	2.19609	3.13316	2.97485
	12270	3.15102	2.18601	2.82706	2.66212
	12280	3.23546	2.26093	2.90215	2.72069
	12290	3.51373	2.31006	3.18354	3.03665
	12300	3.26759	2.27858	2.92139	2.76185
	12310	3.25392	2.27297	2.89687	2.76002
	12320	3.24068	2.26588	2.89781	2.73357
	12330	3.26697	2.29084	2.90912	2.76319
	12340	3.21365	2.26073	2.84836	2.72599
	12350	3.24019	2.2934	2.87404	2.73457
	12360	3.26009	2.33532	2.89229	2.72715
	12370	3.28286	2.3514	2.90646	2.75278
	12380	3.28515	2.35452	2.92461	2.7363
	12390	3.52532	2.34677	3.18162	3.03739
	12400	3.57069	2.37841	3.24112	3.05581
	12410	3.5476	2.37132	3.20615	3.0444
	12420	3.55749	2.40033	3.20134	3.0498
	12430	3.50574	2.40318	3.15528	2.97478
	12440	3.5305	2.41593	3.16815	3.00915
	12450	3.60807	2.43139	3.26263	3.07895
	12460	3.5861	2.38087	3.22889	3.10256
	12470	3.62271	2.34015	3.26735	3.17745
	12480	3.24781	2.35191	2.83822	2.74035
	12490	3.25451	2.3736	2.85158	2.72364
	12500	3.60806	2.30331	3.26254	3.17597
	12510	3.58057	2.32031	3.2277	3.13672
	12520	3.34292	2.26006	2.99398	2.87724
	12530	3.59938	2.26706	3.2653	3.17951
	12540	3.59862	2.33332	3.23407	3.16173
	12550	3.45561	2.30806	3.07688	3.01466
	12560	3.6377	2.3279	3.29051	3.19674
	12570	3.42465	2.35542	3.04117	2.94275
	12580	3.67943	2.31813	3.34739	3.24002
	12590	3.68051	2.31397	3.35201	3.24065
	12600	3.29247	2.28728	2.9221	2.81255
	12610	3.70345	2.28966	3.36543	3.29581
	12620	3.68667	2.30505	3.33799	3.27529
	12630	3.38721	2.23462	3.03347	2.95819
	12640	3.23863	2.18317	2.87478	2.81901
	12650	3.59335	2.1289	3.29518	3.23016
	12660	3.34171	2.1341	3.01012	2.95276
	12670	3.37477	2.17245	3.02274	2.98691
	12680	3.59613	2.18342	3.27244	3.22307
	12690	3.57984	2.14587	3.28193	3.20229
	12700	3.57515	2.18318	3.26877	3.17997
	12710	3.4104	2.21686	3.08476	2.97179
	12720	3.57008	2.17842	3.26677	3.17391
	12730	3.5319	2.20018	3.22585	3.11476
	12740	3.38728	2.25178	3.05955	2.91822
	12750	3.392	2.24582	3.05868	2.93464
	12760	2.45159	2.21052	2.0149	1.75338
	12770	3.32351	2.17563	3.01591	2.87443
	12780	3.37652	2.21425	3.0662	2.915
	12790	3.35182	2.21051	3.03056	2.89806
	12800	3.32083	2.21547	2.99218	2.86259
	12810	3.33912	2.23952	2.99326	2.88521
	12820	3.59023	2.24301	3.28892	3.15142
	12830	3.37575	2.25808	3.06987	2.87547
	12840	3.41323	2.28225	3.10797	2.90381
	12850	3.70777	2.33776	3.43747	3.1959
	12860	3.61953	2.24789	3.36662	3.13287
	12870	3.54154	2.22684	3.28455	3.05582
	12880	3.60367	2.30208	3.35212	3.07191
	12890	3.57474	2.29441	3.32436	3.04005
	12900	3.60982	2.33604	3.3446	3.0689
	12910	3.58114	2.30958	3.32057	3.04775
	12920	3.43536	2.28702	3.18611	2.86735
	12930	3.45355	2.33683	3.19292	2.86331
	12940	3.59811	2.39131	3.33932	3.00389
	12950	3.57718	2.38581	3.31644	2.98355
	12960	3.58189	2.39014	3.30775	3.00099
	12970	3.61512	2.35356	3.36378	3.04695
	12980	3.64057	2.42356	3.36707	3.04906
	12990	3.64087	2.41352	3.36265	3.06257
	13000	3.38795	2.38838	3.08725	2.77866
	13010	3.53651	2.36747	3.24471	2.98007
	13020	3.49721	2.35196	3.217	2.92919
	13030	3.40238	2.34628	3.103	2.83175
	13040	3.45197	2.39083	3.15344	2.85866
	13050	3.38356	2.33214	3.09138	2.81095
	13060	3.40012	2.32949	3.09471	2.84919
	13070	3.39007	2.28415	3.09556	2.86099
	13080	3.41789	2.25826	3.12837	2.91161
	13090	3.42142	2.26602	3.14074	2.90053
	13100	3.44912	2.28719	3.1717	2.91579
	13110	3.48934	2.31277	3.2119	2.94717
	13120	3.49899	2.28895	3.23441	2.96396
	13130	3.51963	2.3315	3.25476	2.9574
	13140	3.48182	2.32121	3.21246	2.92202
	13150	3.42165	2.31121	3.15547	2.84897
	13160	3.3971	2.30622	3.12562	2.82708
	13170	3.41615	2.33323	3.1283	2.84778
	13180	3.44463	2.35198	3.17973	2.84402
	13190	3.41788	2.32626	3.1537	2.82958
	13200	3.38315	2.29006	3.13523	2.79597
	13210	3.44845	2.30065	3.21175	2.85925
	13220	3.40648	2.27627	3.18039	2.81282
	13230	3.33669	2.22935	3.11812	2.75214
	13240	3.38352	2.24985	3.17255	2.78737
	13250	3.38691	2.233	3.18754	2.79206
	13260	3.38942	2.27146	3.18146	2.77401
	13270	3.40283	2.27147	3.1853	2.80227
	13280	3.36429	2.24229	3.14102	2.78262
	13290	3.3201	2.25197	3.1038	2.70947
	13300	3.31488	2.27719	3.09026	2.69101
	13310	3.26387	2.27407	3.03258	2.63396
	13320	3.31652	2.3253	3.07307	2.67355
	13330	3.30765	2.27837	3.08689	2.67605
	13340	3.2943	2.22074	3.08688	2.69153
	13350	3.29656	2.15064	3.08328	2.75732
	13360	3.31227	2.19206	3.09898	2.74471
	13370	3.30421	2.15215	3.09025	2.76663
	13380	3.29649	2.1396	3.08084	2.76842
	13390	3.26554	2.14309	3.03521	2.74265
	13400	3.29853	2.14343	3.0844	2.76637
	13410	3.30101	2.20935	3.07242	2.73355
	13420	3.33839	2.23646	3.11729	2.75145
	13430	3.32421	2.2515	3.10748	2.7157
	13440	3.32158	2.26151	3.10158	2.7077
	13450	3.32304	2.25083	3.1106	2.70981
	13460	3.31905	2.22681	3.11347	2.71657
	13470	3.32864	2.22573	3.12325	2.72968
	13480	3.31001	2.20115	3.10584	2.72414
	13490	3.33271	2.1803	3.13058	2.7676
	13500	3.2875	2.14746	3.06864	2.75447
	13510	3.27674	2.14217	3.05805	2.74472
	13520	3.32699	2.12368	3.11641	2.8135
	13530	3.34142	2.17355	3.12507	2.79997
	13540	3.36065	2.184	3.15477	2.80454
	13550	3.34687	2.17471	3.15672	2.77647
	13560	3.30973	2.17751	3.12205	2.72393
	13570	3.25504	2.1402	3.06171	2.68999
	13580	3.20618	2.11962	3.01602	2.64009
	13590	3.20474	2.09369	3.00647	2.66802
	13600	3.24163	2.08594	3.04168	2.72275
	13610	3.28569	2.15627	3.0902	2.71896
	13620	3.2697	2.08909	3.07641	2.74832
	13630	3.2369	2.10455	3.03574	2.70375
	13640	3.21001	2.09134	3.00357	2.68574
	13650	3.2425	2.13653	3.03148	2.69685
	13660	3.20066	2.13393	2.96937	2.66788
	13670	3.18231	2.10055	2.94727	2.67497
	13680	3.23781	2.14729	3.01326	2.69745
	13690	3.25054	2.11295	3.0309	2.73516
	13700	3.32065	2.2162	3.11205	2.73077
	13710	3.3526	2.21544	3.14208	2.7747
	13720	3.36746	2.18742	3.16377	2.80807
	13730	3.29924	2.15185	3.08851	2.75691
	13740	3.31199	2.12349	3.11104	2.78404
	13750	3.2738	2.13371	3.05696	2.74552
	13760	3.31997	2.17494	3.11141	2.76282
	13770	3.26229	2.15559	3.04408	2.71516
	13780	3.22306	2.09036	3.01484	2.70507
	13790	3.18098	2.07547	2.97161	2.66443
	13800	3.1651	2.09095	2.95501	2.63279
	13810	3.15598	2.09146	2.94138	2.62574
	13820	3.16813	2.05106	2.98453	2.63814
	13830	3.17837	2.05701	2.98848	2.65363
	13840	3.15418	2.05662	2.95669	2.63173
	13850	3.17213	2.06338	2.9657	2.65931
	13860	3.16345	2.01695	2.96243	2.67783
	13870	3.24333	2.08579	3.04421	2.72408
	13880	3.19858	2.07739	2.99537	2.67845
	13890	3.17705	2.08116	2.97567	2.64601
	13900	3.1293	2.06668	2.93845	2.58445
	13910	3.14773	2.07386	2.9396	2.6219
	13920	3.17104	2.0881	2.96565	2.63738
	13930	3.15788	2.08073	2.94935	2.62989
	13940	3.19123	2.0982	2.98528	2.65586
	13950	3.25826	2.11922	3.04676	2.73105
	13960	3.24753	2.06114	3.03529	2.76255
	13970	3.19728	2.05845	2.99072	2.6951
	13980	3.17032	2.05126	2.95499	2.67625
	13990	3.13236	2.0214	2.9128	2.65572
	14000	3.10752	2.0246	2.87313	2.63807
	14010	3.18287	2.05431	2.93335	2.72702
	14020	3.17514	2.01973	2.9172	2.75203
	14030	3.17908	1.97494	2.93665	2.77287
	14040	3.18554	1.94504	2.95191	2.79256
	14050	3.18602	2.01253	2.92649	2.77251
	14060	3.19885	2.05937	2.93544	2.75818
	14070	3.24444	2.07788	2.99379	2.78792
	14080	3.23934	2.07319	2.98931	2.78434
	14090	3.2236	2.10268	2.97248	2.74341
	14100	3.25799	2.11808	2.99708	2.78573
	14110	3.25658	2.16977	2.99263	2.74715
	14120	3.25946	2.2205	2.97413	2.73352
	14130	3.2681	2.1854	2.99943	2.7547
	14140	3.25674	2.12376	2.99925	2.77612
	14150	3.25424	2.10519	3.01584	2.76642
	14160	3.29122	2.09165	3.06276	2.81226
	14170	3.22084	2.06376	2.97019	2.76884
	14180	3.20878	2.03445	2.97868	2.75335
	14190	3.16251	2.0035	2.92823	2.72294
	14200	3.18597	1.99004	2.96911	2.74318
	14210	3.17229	2.02122	2.93224	2.72828
	14220	3.13398	2.03553	2.90472	2.65761
	14230	3.06806	2.01063	2.83668	2.59549
	14240	3.07421	2.02737	2.84946	2.58301
	14250	3.15558	2.09253	2.91137	2.65718
	14260	3.11368	2.09089	2.87062	2.60341
	14270	3.06481	2.02311	2.81811	2.59834
	14280	3.06826	1.9647	2.84153	2.62567
	14290	3.08557	1.94146	2.85853	2.66477
	14300	3.12891	1.94096	2.90438	2.71614
	14310	3.0552	1.93928	2.84798	2.60706
	14320	3.03074	1.9119	2.83544	2.58374
	14330	3.06457	1.90435	2.84984	2.65236
	14340	3.03043	1.88511	2.82373	2.61533
	14350	2.98732	1.80665	2.80479	2.59178
	14360	2.97727	1.81679	2.7871	2.58063
	14370	3.02121	1.84711	2.82148	2.62352
	14380	3.01021	1.87744	2.79168	2.60854
	14390	3.09699	1.92981	2.86295	2.69481
	14400	3.07025	1.89534	2.82843	2.69453
	14410	3.0193	1.95841	2.76692	2.59636
	14420	3.06827	1.98567	2.81064	2.64311
	14430	3.05471	1.93482	2.80916	2.65096
	14440	2.97666	1.87876	2.7206	2.60569
	14450	2.97936	1.89285	2.73167	2.59004
	14460	2.99061	1.85206	2.76953	2.6052
	14470	2.96117	1.85281	2.71015	2.59986
	14480	3.06318	1.87917	2.82297	2.6955
	14490	3.08505	1.91557	2.84556	2.696
	14500	3.0764	1.92392	2.82053	2.69658
	14510	3.1189	1.92865	2.85196	2.75711
	14520	3.10442	1.88269	2.84812	2.76016
	14530	3.09376	1.8513	2.84876	2.75679
	14540	3.17823	1.90945	2.91911	2.83463
	14550	3.19077	1.91561	2.92728	2.85018
	14560	3.24549	1.95196	2.96581	2.90864
	14570	3.1257	1.93372	2.835	2.7863
	14580	3.07712	1.89537	2.80198	2.73747
	14590	3.07754	1.92124	2.77628	2.74658
	14600	3.04008	1.94722	2.75748	2.66248
	14610	3.01478	1.94219	2.73888	2.6276
	14620	3.07846	1.97994	2.80627	2.67554
	14630	3.04111	1.94649	2.7693	2.6531
	14640	2.99232	1.89401	2.75187	2.59767
	14650	2.92687	1.83518	2.68448	2.56102
	14660	2.97788	1.86959	2.72973	2.60552
	14670	3.01982	1.87464	2.78125	2.64367
	14680	2.98001	1.86397	2.73824	2.60548
	14690	2.95674	1.82903	2.72498	2.5911
	14700	2.99953	1.824	2.80178	2.61101
	14710	2.94969	1.84104	2.75397	2.53527
	14720	3.02045	1.89867	2.83383	2.57112
	14730	3.07341	1.93389	2.87382	2.62543
	14740	3.02038	1.88339	2.82034	2.5969
	14750	3.05692	1.93291	2.86432	2.59789
	14760	3.02868	1.93152	2.84169	2.55731
	14770	3.04905	1.9486	2.88066	2.54915
	14780	3.03177	1.97125	2.85207	2.52252
	14790	3.04241	1.97436	2.86254	2.53382
	14800	3.0003	1.95233	2.82421	2.49316
	14810	2.95428	1.93006	2.77377	2.45696
	14820	2.94255	1.94423	2.77047	2.42108
	14830	2.92085	1.93232	2.74686	2.4049
	14840	2.89281	1.92838	2.71132	2.3805
	14850	2.87704	1.93482	2.69347	2.35719
	14860	2.84777	1.93832	2.66406	2.31632
	14870	2.83388	1.93702	2.63701	2.31427
	14880	2.82899	1.97115	2.62714	2.28452
	14890	2.84611	1.97478	2.65248	2.2946
	14900	2.8074	1.9866	2.59912	2.24966
	14910	2.85331	1.99683	2.67044	2.27249
	14920	2.84743	2.05146	2.64999	2.23267
	14930	2.82374	1.9839	2.62714	2.26036
	14940	2.79387	1.97475	2.60572	2.21855
	14950	2.81875	1.96641	2.62896	2.26109
	14960	2.82914	1.92717	2.64079	2.30657
	14970	2.8145	1.87901	2.63421	2.31799
	14980	2.78432	1.91442	2.60218	2.25134
	14990	2.75726	1.89431	2.56396	2.24557
	15000	2.758	1.90961	2.56618	2.23187
	15010	2.78407	1.97372	2.57533	2.23029
	15020	2.85989	1.99496	2.67621	2.28384
	15030	2.90613	2.04312	2.72707	2.29781
	15040	2.91115	2.03816	2.73397	2.30669
	15050	2.82105	2.02764	2.61721	2.22609
	15060	2.85961	2.07089	2.6637	2.22954
	15070	2.87055	2.08881	2.6727	2.23016
	15080	2.92483	2.11318	2.74797	2.25664
	15090	2.9166	2.07639	2.74927	2.26786
	15100	2.93555	2.12675	2.7652	2.25067
	15110	2.89464	2.05719	2.73138	2.25065
	15120	2.91368	2.12526	2.73875	2.22746
	15130	2.98902	2.17306	2.81423	2.28612
	15140	2.96642	2.15653	2.79101	2.27132
	15150	2.96874	2.16147	2.79808	2.264
	15160	2.8963	2.11485	2.72576	2.20788
	15170	2.85901	2.10759	2.69508	2.15464
	15180	2.8208	2.04902	2.65228	2.1635
	15190	2.91995	2.09782	2.75154	2.25397
	15200	2.85591	2.06663	2.68269	2.20105
	15210	2.90601	2.15844	2.71887	2.19971
	15220	2.85284	2.11097	2.64541	2.19614
	15230	2.89444	2.11269	2.69502	2.24254
	15240	2.91435	2.10206	2.71236	2.28281
	15250	2.97684	2.11378	2.77511	2.35666
	15260	2.96696	2.12074	2.77392	2.3267
	15270	2.96013	2.15285	2.77795	2.27441
	15280	2.95082	2.09548	2.76809	2.31546
	15290	2.94794	2.09261	2.75871	2.32191
	15300	2.98777	2.12436	2.79258	2.35419
	15310	2.96985	2.08546	2.76994	2.37031
	15320	2.92975	2.04666	2.73126	2.3491
	15330	2.97324	2.12157	2.77922	2.33564
	15340	3.00848	2.19275	2.79659	2.33941
	15350	3.21473	2.46227	3.02459	2.33627
	15360	3.02922	2.20341	2.82487	2.34892
	15370	3.03343	2.20591	2.82359	2.35896
	15380	3.05653	2.21403	2.84516	2.38494
	15390	3.22077	2.47535	3.02295	2.34117
	15400	3.23826	2.4715	3.0457	2.36393
	15410	3.21507	2.4497	3.02394	2.35118
	15420	3.26034	2.4365	3.06167	2.4391
	15430	3.27895	2.4377	3.0706	2.47629
	15440	3.03599	2.17685	2.81118	2.40687
	15450	3.13449	2.24344	2.9049	2.48568
	15460	3.12733	2.21231	2.89878	2.50262
	15470	3.55351	2.714	3.35851	2.5709
	15480	3.17641	2.1862	2.96946	2.56555
	15490	3.56465	2.74646	3.37325	2.54786
	15500	3.56545	2.76644	3.36783	2.53562
	15510	3.546	2.76546	3.35525	2.49855
	15520	3.12136	2.1702	2.9156	2.50504
	15530	3.54486	2.76145	3.3731	2.4756
	15540	3.14569	2.18118	2.95196	2.51378
	15550	3.57157	2.74415	3.39436	2.5417
	15560	3.55933	2.76502	3.3869	2.49425
	15570	3.53848	2.72239	3.36597	2.51008
	15580	3.54108	2.70605	3.36121	2.54128
	15590	3.56716	2.7078	3.3787	2.58871
	15600	3.55683	2.71367	3.36672	2.56969
	15610	3.58642	2.72955	3.39501	2.59775
	15620	3.58894	2.73355	3.38768	2.61004
	15630	3.17997	2.20459	2.95599	2.57418
	15640	3.1371	2.11564	2.90939	2.59659
	15650	3.12374	2.09546	2.89502	2.59681
	15660	3.1328	2.05936	2.91556	2.62438
	15670	3.12052	2.0724	2.8931	2.60968
	15680	3.15845	2.04288	2.92703	2.68527
	15690	3.15194	1.96888	2.93636	2.71491
	15700	3.16468	1.95159	2.95304	2.73885
	15710	3.16869	1.97828	2.95475	2.72708
	15720	3.16877	1.95692	2.95193	2.74569
	15730	3.20195	1.9981	2.98059	2.762
	15740	3.21552	2.02886	2.98783	2.76329
	15750	3.17476	2.08851	2.94186	2.6724
	15760	3.48005	2.47657	3.27425	2.71428
	15770	3.25294	2.14691	3.02107	2.72529
	15780	3.21433	2.108	2.99052	2.69758
	15790	3.24562	2.10901	3.01333	2.74592
	15800	3.28089	2.11395	3.05187	2.78312
	15810	3.26876	2.13001	3.04274	2.75215
	15820	2.44396	2.15909	2.11135	1.68118
	15830	3.2944	2.13384	3.05819	2.7929
	15840	2.36887	2.08479	2.04428	1.64246
	15850	2.36957	2.0577	2.03993	1.68353
	15860	2.36651	2.04208	2.04291	1.69032
	15870	2.32151	1.9686	2.00024	1.70366
	15880	3.10127	2.01555	2.86817	2.6357
	15890	3.17325	2.07412	2.94354	2.67817
	15900	3.23937	2.05484	3.02024	2.76457
	15910	3.15555	2.071	2.92821	2.65548
	15920	3.20979	2.06787	3.00343	2.70347
	15930	3.15717	2.06308	2.94938	2.64203
	15940	3.20082	2.09003	3.00276	2.66564
	15950	3.19899	2.09646	2.99909	2.66034
	15960	3.21557	2.10003	3.01863	2.67536
	15970	3.15403	2.01761	2.97516	2.64074
	15980	3.18426	2.09405	2.9949	2.63147
	15990	3.1804	2.11364	2.98816	2.61407
	16000	3.18494	2.10091	2.9949	2.62763
	16010	3.18266	2.09633	2.99105	2.63015
	16020	3.20673	2.12354	3.01087	2.64413
	16030	3.22162	2.145	3.01858	2.65422
	16040	3.2029	2.12119	2.99763	2.65177
	16050	3.24809	2.1302	3.03225	2.71438
	16060	3.25542	2.12054	3.04404	2.72629
	16070	3.28547	2.15357	3.07554	2.73711
	16080	3.29782	2.17318	3.08188	2.74418
	16090	3.32035	2.21009	3.09809	2.75079
	16100	3.34936	2.20077	3.11944	2.80396
	16110	3.34034	2.18212	3.11956	2.79687
	16120	3.30625	2.17998	3.09403	2.7454
	16130	3.34477	2.17714	3.1303	2.79933
	16140	3.51721	2.41703	3.31079	2.81748
	16150	3.39395	2.24212	3.17116	2.82036
	16160	3.39406	2.22618	3.16278	2.84257
	16170	3.34273	2.17907	3.10809	2.81765
	16180	3.38551	2.19984	3.15887	2.84703
	16190	3.34216	2.17303	3.11815	2.80982
	16200	3.36024	2.22204	3.13624	2.79446
	16210	3.33335	2.23882	3.10854	2.7472
	16220	3.24476	2.19035	3.02548	2.66566
	16230	3.2451	2.16743	3.02128	2.6899
	16240	3.23461	2.1655	3.00381	2.68573
	16250	3.2284	2.12284	2.98843	2.72176
	16260	3.30257	2.20445	3.0624	2.75245
	16270	3.33252	2.25528	3.08574	2.75741
	16280	3.35737	2.30476	3.11192	2.74734
	16290	3.37671	2.31376	3.13596	2.75981
	16300	3.40126	2.31189	3.18334	2.76742
	16310	3.35236	2.29901	3.13228	2.71662
	16320	3.37377	2.3423	3.14478	2.7182
	16330	3.5571	2.57964	3.34757	2.72859
	16340	3.59374	2.62528	3.38273	2.73771
	16350	3.56434	2.64065	3.34909	2.68694
	16360	3.55609	2.62229	3.3449	2.68826
	16370	3.55789	2.61972	3.34286	2.69805
	16380	3.55921	2.63196	3.358	2.67068
	16390	3.53055	2.58746	3.34141	2.65885
	16400	3.5058	2.5522	3.32362	2.64972
	16410	3.49651	2.58159	3.30361	2.62157
	16420	3.46345	2.56657	3.25718	2.60662
	16430	3.48346	2.59466	3.28281	2.59996
	16440	3.47487	2.57304	3.26871	2.61617
	16450	3.42689	2.56813	3.21376	2.56194
	16460	3.45737	2.56913	3.24968	2.59729
	16470	3.48716	2.59813	3.27163	2.62044
	16480	3.46035	2.61499	3.24493	2.56521
	16490	3.42579	2.60273	3.2188	2.51739
	16500	3.46824	2.60468	3.27235	2.56218
	16510	3.30003	2.38246	3.08836	2.56249
	16520	3.31467	2.43563	3.09203	2.54581
	16530	3.33986	2.43459	3.12138	2.57666
	16540	3.48136	2.6289	3.2686	2.57775
	16550	3.33161	2.41002	3.12097	2.57888
	16560	3.44421	2.62323	3.23586	2.52448
	16570	3.46288	2.60898	3.25637	2.56366
	16580	3.53204	2.63396	3.33183	2.62904
	16590	3.54847	2.63895	3.34624	2.64989
	16600	3.3498	2.39757	3.12872	2.62775
	16610	3.58793	2.66153	3.39053	2.67716
	16620	3.58891	2.68006	3.39414	2.6566
	16630	3.61058	2.67825	3.42317	2.67983
	16640	3.3496	2.34855	3.13877	2.65933
	16650	3.54309	2.63729	3.35713	2.62323
	16660	3.55246	2.65364	3.35134	2.63946
	16670	3.56269	2.67308	3.35448	2.64341
	16680	3.31432	2.32156	3.11136	2.62663
	16690	3.58841	2.66151	3.39665	2.67067
	16700	3.38551	2.31564	3.17585	2.73408
	16710	3.36301	2.29731	3.14789	2.72632
	16720	3.37641	2.30643	3.16922	2.72704
	16730	3.34755	2.26692	3.14113	2.72149
	16740	3.37759	2.27932	3.17157	2.74993
	16750	3.37836	2.31271	3.16074	2.73638
	16760	3.38997	2.35571	3.19012	2.69398
	16770	3.41936	2.34925	3.20987	2.74988
	16780	3.42048	2.30857	3.22198	2.77285
	16790	3.18943	2.35725	2.96392	2.45018
	16800	3.45756	2.38122	3.2491	2.77173
	16810	3.44389	2.37622	3.23887	2.75393
	16820	3.18286	2.35193	2.96814	2.43304
	16830	3.44948	2.37388	3.24419	2.76366
	16840	3.42402	2.35541	3.21607	2.74896
	16850	3.48777	2.72694	3.28539	2.46964
	16860	3.49811	2.70847	3.28401	2.5205
	16870	3.69086	2.69725	3.49414	2.78579
	16880	3.47056	2.70574	3.25327	2.48692
	16890	3.51556	2.76697	3.29745	2.48779
	16900	3.22677	2.35978	2.98077	2.524
	16910	3.51579	2.74435	3.30418	2.5045
	16920	3.50788	2.73189	3.28838	2.51669
	16930	3.14817	2.26598	2.90834	2.49576
	16940	3.1004	2.22347	2.85483	2.47612
	16950	3.32009	2.25419	3.08992	2.72343
	16960	3.3278	2.2824	3.10422	2.7024
	16970	3.25504	2.23857	3.0216	2.65505
	16980	3.20609	2.19042	2.97809	2.62507
	16990	3.23627	2.2836	3.00984	2.5832
	17000	3.5597	2.75748	3.35611	2.54476
	17010	3.51236	2.75951	3.30289	2.47979
	17020	3.205	2.2857	2.96311	2.55727
	17030	3.17316	2.23407	2.9449	2.54446
	17040	3.16236	2.21433	2.92036	2.56305
	17050	3.17019	2.23163	2.93741	2.54787
	17060	3.1344	2.22	2.90382	2.50766
	17070	3.12179	2.20551	2.88838	2.50682
	17080	3.17344	2.22021	2.95	2.55139
	17090	3.15573	2.20096	2.93152	2.54543
	17100	3.1566	2.21124	2.93717	2.53213
	17110	3.1818	2.22511	2.93269	2.58766
	17120	3.22426	2.22694	2.9979	2.6163
	17130	3.19538	2.16258	2.97819	2.62194
	17140	3.18783	2.11853	2.95735	2.66278
	17150	3.1655	2.17734	2.91932	2.60338
	17160	3.20379	2.23031	2.96291	2.60296
	17170	3.22709	2.23187	2.97249	2.64788
	17180	3.25658	2.28075	3.00446	2.64235
	17190	3.23537	2.2532	2.99843	2.62063
	17200	3.29112	2.30593	3.04974	2.65419
	17210	3.30146	2.30837	3.06088	2.66492
	17220	3.27103	2.28953	3.03497	2.63559
	17230	3.26565	2.27933	3.04076	2.62437
	17240	3.28343	2.25869	3.0691	2.65343
	17250	3.41152	2.3006	3.21629	2.76401
	17260	3.12191	2.23029	2.91904	2.449
	17270	3.37016	2.2133	3.16717	2.7904
	17280	3.4293	2.25249	3.22473	2.83683
	17290	3.50079	2.28138	3.30506	2.89533
	17300	3.57183	2.34926	3.36739	2.94238
	17310	3.27319	2.32808	3.05382	2.58493
	17320	3.56884	2.34628	3.35809	2.94811
	17330	3.58704	2.3721	3.37848	2.94834
	17340	3.27839	2.35537	3.05414	2.57297
	17350	3.61297	2.39051	3.40594	2.96517
	17360	3.28676	2.36572	3.06372	2.57343
	17370	3.28523	2.38919	3.05417	2.55915
	17380	3.25336	2.38417	3.00827	2.53669
	17390	3.27559	2.42346	3.01674	2.54659
	17400	3.56657	2.45573	3.34618	2.86589
	17410	3.55048	2.4569	3.33277	2.84044
	17420	3.52429	2.43867	3.30187	2.82699
	17430	3.55468	2.44939	3.3388	2.85033
	17440	3.52979	2.45245	3.30636	2.82354
	17450	3.5356	2.47357	3.30869	2.81691
	17460	3.53847	2.45844	3.31467	2.83029
	17470	3.54585	2.47216	3.31314	2.83858
	17480	3.53187	2.4544	3.30348	2.83039
	17490	3.5356	2.45484	3.31758	2.82285
	17500	3.47723	2.44015	3.23805	2.78261
	17510	3.44665	2.43815	3.19461	2.75839
	17520	3.3852	2.37888	3.14618	2.71322
	17530	3.36229	2.3966	3.11328	2.67841
	17540	3.36312	2.39922	3.11135	2.68037
	17550	3.28495	2.34107	3.02567	2.63563
	17560	3.34849	2.36025	3.10414	2.68668
	17570	3.30841	2.32368	3.07106	2.65711
	17580	3.28785	2.35157	3.03496	2.62278
	17590	3.24109	2.32608	2.97985	2.59214
	17600	3.24484	2.32331	2.97944	2.60444
	17610	3.14794	2.27426	2.88496	2.51472
	17620	3.15277	2.27169	2.89629	2.51612
	17630	3.14043	2.25767	2.88149	2.51486
	17640	3.11193	2.23534	2.84838	2.50165
	17650	3.16504	2.28868	2.89013	2.53851
	17660	3.1979	2.35475	2.93494	2.50885
	17670	3.21251	2.3404	2.95397	2.53713
	17680	3.15956	2.286	2.89918	2.51687
	17690	3.19718	2.36005	2.92952	2.50838
	17700	3.17951	2.37989	2.90615	2.47163
	17710	3.15782	2.32892	2.88658	2.48746
	17720	3.23261	2.3376	2.96565	2.57685
	17730	3.20995	2.27375	2.95479	2.58975
	17740	3.22089	2.22322	2.95474	2.65988
	17750	3.22379	2.18215	2.96109	2.69367
	17760	3.25418	2.21902	2.99154	2.70295
	17770	3.24898	2.17571	2.98955	2.72775
	17780	3.17957	2.12529	2.9225	2.6761
	17790	3.11562	2.12825	2.84985	2.6006
	17800	3.16379	2.21286	2.89491	2.59651
	17810	3.15851	2.21987	2.87211	2.60298
	17820	3.13341	2.21155	2.82864	2.597
	17830	3.09539	2.18283	2.8081	2.55199
	17840	3.09984	2.21779	2.78916	2.55344
	17850	3.08862	2.20186	2.77208	2.55863
	17860	3.12396	2.2176	2.81412	2.58481
	17870	3.10333	2.22582	2.78534	2.5591
	17880	3.08828	2.20439	2.79098	2.53496
	17890	3.11624	2.16303	2.81719	2.60895
	17900	3.1298	2.1672	2.8312	2.62275
	17910	3.09651	2.12157	2.79929	2.61529
	17920	3.15203	2.18126	2.8414	2.65315
	17930	3.12861	2.18532	2.79431	2.64436
	17940	3.15181	2.19519	2.83206	2.65111
	17950	3.19847	2.1721	2.86701	2.74275
	17960	3.23304	2.22742	2.90226	2.74238
	17970	3.19825	2.21785	2.86725	2.70511
	17980	3.21785	2.19061	2.91509	2.72261
	17990	3.22292	2.21894	2.91883	2.70762
	18000	3.23502	2.23111	2.91969	2.72547
	18010	3.24771	2.20032	2.94537	2.75293
	18020	3.27807	2.23853	2.96961	2.768
	18030	3.29127	2.27788	2.97677	2.75953
	18040	3.30362	2.29209	2.97499	2.77912
	18050	3.3189	2.26602	2.98656	2.82414
	18060	3.3246	2.23141	3.0053	2.84517
	18070	3.31222	2.21273	2.99587	2.8408
	18080	3.32493	2.22561	2.98219	2.87463
	18090	3.32932	2.20579	2.99089	2.89098
	18100	3.34806	2.22541	3.00523	2.90433
	18110	3.32802	2.19434	3.00097	2.88626
	18120	3.31219	2.17047	3.00732	2.86118
	18130	3.34351	2.18601	3.03429	2.89353
	18140	3.37292	2.1826	3.06795	2.92868
	18150	3.36646	2.18578	3.07983	2.89881
	18160	3.307	2.15193	3.01325	2.85692
	18170	3.33286	2.15118	3.06059	2.86725
	18180	3.3252	2.16024	3.05219	2.85157
	18190	3.30419	2.18948	3.01777	2.81685
	18200	3.31609	2.18089	3.03222	2.83588
	18210	3.32976	2.19073	3.0479	2.84353
	18220	3.31848	2.22331	3.02428	2.81696
	18230	3.27581	2.17571	2.96931	2.81271
	18240	3.27851	2.13103	2.97349	2.84856
	18250	3.32108	2.15616	3.00554	2.89428
	18260	3.35529	2.14599	3.02889	2.95576
	18270	3.33576	2.13324	3.01512	2.93479
	18280	3.34596	2.11838	3.01829	2.96535
	18290	3.37079	2.09531	3.0487	3.00658
	18300	3.32413	2.07648	2.99279	2.97171
	18310	3.31719	2.06727	2.9925	2.96291
	18320	3.30345	2.03658	2.99739	2.94848
	18330	3.30569	2.08176	3.00033	2.9188
	18340	3.28858	2.09545	2.97986	2.89121
	18350	3.35784	2.12063	3.05894	2.94889
	18360	3.3452	2.08832	3.0458	2.95682
	18370	3.12165	2.11435	2.79695	2.68253
	18380	3.39121	2.11086	3.09557	2.99372
	18390	3.32725	2.07026	3.0247	2.95065
	18400	3.0721	2.11871	2.73717	2.62576
	18410	3.31036	2.10203	3.02649	2.8877
	18420	3.32222	2.09558	3.03598	2.90957
	18430	3.24552	2.06602	2.94387	2.85166
	18440	3.21183	2.04785	2.93373	2.79842
	18450	3.17091	2.02774	2.88	2.77546
	18460	3.14415	2.02882	2.85315	2.74131
	18470	3.12021	1.98988	2.85244	2.71578
	18480	3.14502	1.94786	2.87371	2.78029
	18490	3.21381	1.9565	2.96176	2.83853
	18500	2.94604	1.89831	2.66467	2.57959
	18510	3.01234	1.92118	2.73304	2.64348
	18520	3.04493	1.94968	2.7486	2.68087
	18530	3.06718	1.97856	2.79306	2.66444
	18540	3.25417	2.02343	2.99204	2.85179
	18550	3.03531	2.00342	2.76437	2.60207
	18560	3.19703	2.01555	2.93432	2.78735
	18570	3.2107	2.00543	2.95134	2.80802
	18580	3.16942	1.93488	2.90904	2.80788
	18590	3.1516	1.92769	2.90275	2.77907
	18600	3.15244	1.89196	2.89473	2.81367
	18610	3.12391	1.87727	2.856	2.79943
	18620	3.10854	1.88907	2.82589	2.78779
	18630	3.13219	1.89286	2.85526	2.80818
	18640	3.09111	1.85897	2.80764	2.78771
	18650	3.11515	1.87051	2.82981	2.81101
	18660	3.08763	1.86016	2.81017	2.77663
	18670	3.1356	1.93716	2.85588	2.78484
	18680	3.12947	1.90111	2.84561	2.80632
	18690	3.11383	1.87311	2.83004	2.8061
	18700	3.11397	1.85282	2.85457	2.79502
	18710	3.08252	1.81775	2.84091	2.76203
	18720	3.05967	1.79835	2.80312	2.76253
	18730	3.06604	1.81483	2.81062	2.75825
	18740	3.10064	1.83392	2.83296	2.79983
	18750	3.05186	1.78703	2.76941	2.7865
	18760	3.09342	1.78044	2.82285	2.82842
	18770	3.08126	1.70609	2.81606	2.85436
	18780	3.10173	1.74419	2.82439	2.86742
	18790	3.0793	1.73131	2.78711	2.86335
	18800	3.09934	1.73292	2.81615	2.87716
	18810	3.11506	1.74187	2.83301	2.88914
	18820	3.21011	1.74794	2.93311	2.99186
	18830	3.23354	1.74388	2.98423	2.99414
	18840	3.24963	1.77586	2.98281	3.01153
	18850	3.20734	1.71582	2.9469	2.99096
	18860	3.25204	1.77488	2.99344	3.00676
	18870	3.19679	1.78873	2.93236	2.9395
	18880	3.17882	1.77863	2.92953	2.90931
	18890	3.14848	1.78001	2.90083	2.87098
	18900	3.18723	1.82199	2.95475	2.87519
	18910	3.11715	1.78078	2.87648	2.8263
	18920	3.11421	1.78346	2.86927	2.82544
	18930	3.01875	1.74619	2.76039	2.74897
	18940	3.07928	1.80058	2.82052	2.78686
	18950	3.04704	1.78203	2.80339	2.74486
	18960	3.07066	1.85393	2.81418	2.73882
	18970	3.03751	1.7806	2.79356	2.73467
	18980	3.00875	1.79414	2.74028	2.71608
	18990	2.96769	1.77457	2.67379	2.70483
	19000	2.9757	1.77798	2.6826	2.71146
	19010	2.94825	1.74666	2.64235	2.71136
	19020	2.92567	1.67227	2.64438	2.70738
	19030	2.88166	1.64019	2.60196	2.67348
	19040	2.84476	1.65053	2.54662	2.64116
	19050	2.91263	1.67114	2.636	2.68805
	19060	2.87314	1.64899	2.60296	2.64863
	19070	2.85361	1.64414	2.57611	2.63564
	19080	2.86584	1.6334	2.58895	2.65619
	19090	2.9323	1.63878	2.64997	2.73657
	19100	2.96564	1.67973	2.68098	2.75335
	19110	3.00076	1.73267	2.70828	2.76987
	19120	2.98699	1.74956	2.68839	2.74878
	19130	2.99466	1.71107	2.71305	2.76542
	19140	2.97595	1.74363	2.67968	2.73708
	19150	3.05935	1.75985	2.77476	2.81476
	19160	3.02604	1.76087	2.73739	2.77845
	19170	3.05364	1.8129	2.75419	2.78878
	19180	2.99275	1.82258	2.68031	2.72161
	19190	2.99178	1.81857	2.68442	2.71811
	19200	3.01224	1.83109	2.72538	2.71415
	19210	2.97966	1.81383	2.69242	2.68657
	19220	3.00186	1.80769	2.71199	2.72024
	19230	3.00617	1.82637	2.72396	2.70528
	19240	3.01966	1.86427	2.71617	2.71728
	19250	2.94929	1.87412	2.6396	2.62998
	19260	2.97563	1.85532	2.67093	2.67069
	19270	2.98578	1.82875	2.69255	2.68991
	19280	3.02531	1.88069	2.71199	2.7227
	19290	2.98854	1.78532	2.69745	2.72013
	19300	3.01618	1.81249	2.7119	2.74866
	19310	2.99583	1.79666	2.69809	2.72806
	19320	3.01676	1.79319	2.72184	2.75277
	19330	2.94321	1.74356	2.63949	2.7052
	19340	2.98408	1.81059	2.67539	2.71543
	19350	2.97029	1.82814	2.66598	2.68246
	19360	3.01028	1.87866	2.70251	2.70012
	19370	3.01872	1.8438	2.73121	2.71407
	19380	2.96496	1.85779	2.66207	2.65405
	19390	3.00917	1.86541	2.70759	2.70174
	19400	3.0166	1.87576	2.70899	2.70973
	19410	3.08824	1.90393	2.79321	2.76541
	19420	3.07739	1.93536	2.77432	2.73829
	19430	3.06888	1.96366	2.75359	2.71989
	19440	3.07965	1.93169	2.76277	2.75756
	19450	3.04298	1.91369	2.71571	2.73535
	19460	3.08967	1.90383	2.78909	2.77282
	19470	3.09664	1.85578	2.79264	2.81702
	19480	3.03639	1.85073	2.71921	2.76044
	19490	3.01763	1.87763	2.71773	2.70198
	19500	2.98101	1.8848	2.66793	2.66507
	19510	2.96248	1.87014	2.64623	2.65567
	19520	2.91486	1.81751	2.60875	2.62371
	19530	2.8941	1.77036	2.581	2.63741
	19540	2.94969	1.77885	2.64866	2.68731
	19550	2.99228	1.79393	2.67414	2.74559
	19560	2.95987	1.8029	2.64744	2.69486
	19570	2.95492	1.80637	2.62849	2.70021
	19580	2.92868	1.77455	2.62397	2.66835
	19590	2.93533	1.78982	2.62429	2.67245
	19600	2.96384	1.76529	2.66909	2.70711
	19610	2.93039	1.77337	2.63273	2.66425
	19620	2.95342	1.82346	2.65732	2.65688
	19630	2.94003	1.8301	2.64906	2.63075
	19640	2.91579	1.82555	2.61677	2.6122
	19650	2.92694	1.78805	2.62831	2.65118
	19660	2.91761	1.84432	2.60216	2.61765
	19670	2.84102	1.76089	2.53073	2.57634
	19680	2.8863	1.80544	2.57496	2.6022
	19690	2.87297	1.81526	2.56373	2.57683
	19700	2.85885	1.82305	2.54344	2.55998
	19710	2.81565	1.78334	2.48953	2.54514
	19720	2.65143	1.71017	2.3224	2.39624
	19730	2.68031	1.72947	2.3569	2.41289
	19740	2.66097	1.71706	2.32917	2.40586
	19750	2.63389	1.74825	2.27185	2.37845
	19760	2.62443	1.76396	2.2576	2.35944
	19770	2.59734	1.73621	2.23778	2.33886
	19780	2.61497	1.79061	2.23887	2.33608
	19790	2.61231	1.77271	2.25384	2.3294
	19800	2.58508	1.7685	2.23406	2.29056
	19810	2.57457	1.75665	2.21186	2.29755
	19820	2.59843	1.79318	2.25839	2.27769
	19830	2.58521	1.82437	2.23436	2.24631
	19840	2.54447	1.82819	2.20393	2.17924
	19850	2.55281	1.86526	2.2061	2.16509
	19860	2.57801	1.90901	2.22554	2.16677
	19870	2.63314	1.92114	2.29844	2.21207
	19880	2.64129	1.9219	2.31178	2.21693
	19890	2.67207	1.95202	2.3526	2.22144
	19900	2.67955	2.00781	2.34521	2.19743
	19910	2.64263	1.95203	2.32926	2.17511
	19920	2.6258	1.96737	2.30546	2.14569
	19930	2.5836	1.94706	2.2515	2.11889
	19940	2.66309	2.04241	2.31874	2.15316
	19950	2.69308	2.05193	2.35122	2.18329
[truncated: 3,005 more rows]
