# Supplementary material for: Novel pH-responsive nanohybrid for simultaneous delivery of doxorubicin and paclitaxel: an in-silico insight
Source: BMC Chem. 2021 Feb 11;15(1):11. doi: 10.1186/s13065-021-00735-4 (PMC7879683; doi:10.1186/s13065-021-00735-4)
Supplement: Supplementary file 26 — Additional file 26. Hydrogen bonds between DOX and C60 at pH = 7.4 [file 13065_2021_735_MOESM26_ESM.xlsx]

## Sheet: hbond-DOX-FUL
	s0	legend	Hydrogen bonds
	s1	legend	Pairs within 0.35 nm
	0	0	0
	10	0	0
	20	0	0
	30	0	0
	40	0	0
	50	0	0
	60	0	0
	70	0	0
	80	0	0
	90	0	0
	100	0	0
	110	0	0
	120	0	0
	130	0	0
	140	0	0
	150	0	0
	160	0	0
	170	0	0
	180	0	0
	190	0	0
	200	0	0
	210	0	0
	220	0	0
	230	0	0
	240	0	0
	250	0	0
	260	0	0
	270	0	0
	280	0	0
	290	0	0
	300	0	0
	310	0	0
	320	0	0
	330	0	0
	340	0	0
	350	0	0
	360	0	0
	370	0	0
	380	0	0
	390	0	0
	400	0	0
	410	0	0
	420	0	0
	430	0	0
	440	0	0
	450	0	0
	460	0	0
	470	0	0
	480	0	0
	490	0	0
	500	0	0
	510	0	0
	520	0	0
	530	0	0
	540	0	0
	550	0	0
	560	0	0
	570	0	0
	580	0	0
	590	0	0
	600	0	0
	610	0	0
	620	0	0
	630	0	0
	640	0	0
	650	0	0
	660	0	0
	670	0	0
	680	0	0
	690	0	0
	700	0	0
	710	0	0
	720	0	0
	730	0	0
	740	0	0
	750	0	0
	760	0	0
	770	0	0
	780	0	0
	790	0	0
	800	0	0
	810	0	0
	820	0	0
	830	0	0
	840	0	0
	850	0	0
	860	0	0
	870	0	0
	880	0	0
	890	0	0
	900	0	0
	910	0	0
	920	0	0
	930	0	0
	940	0	0
	950	0	0
	960	0	0
	970	0	0
	980	0	0
	990	0	0
	1000	0	0
	1010	0	0
	1020	0	0
	1030	0	0
	1040	0	0
	1050	0	0
	1060	0	0
	1070	0	0
	1080	0	0
	1090	0	0
	1100	0	0
	1110	0	0
	1120	0	0
	1130	0	0
	1140	0	0
	1150	0	0
	1160	0	0
	1170	0	2
	1180	0	1
	1190	0	1
	1200	1	0
	1210	1	0
	1220	1	0
	1230	1	0
	1240	1	0
	1250	1	0
	1260	1	0
	1270	2	2
	1280	1	0
	1290	0	1
	1300	0	0
	1310	0	1
	1320	0	0
	1330	0	0
	1340	0	0
	1350	0	0
	1360	0	0
	1370	0	0
	1380	0	1
	1390	0	1
	1400	0	0
	1410	0	0
	1420	0	1
	1430	0	0
	1440	0	0
	1450	0	0
	1460	0	0
	1470	0	0
	1480	0	0
	1490	0	1
	1500	0	0
	1510	0	0
	1520	0	0
	1530	0	0
	1540	0	0
	1550	0	0
	1560	0	0
	1570	0	0
	1580	0	0
	1590	0	0
	1600	0	0
	1610	0	0
	1620	0	0
	1630	1	3
	1640	0	1
	1650	0	0
	1660	0	3
	1670	0	4
	1680	0	3
	1690	0	5
	1700	0	6
	1710	0	3
	1720	0	4
	1730	0	5
	1740	0	5
	1750	0	4
	1760	2	2
	1770	1	3
	1780	0	4
	1790	0	3
	1800	1	1
	1810	0	3
	1820	1	3
	1830	0	4
	1840	0	2
	1850	2	2
	1860	1	5
	1870	1	4
	1880	0	0
	1890	0	2
	1900	1	1
	1910	0	2
	1920	0	3
	1930	0	2
	1940	0	4
	1950	0	2
	1960	0	3
	1970	0	3
	1980	0	4
	1990	0	3
	2000	1	1
	2010	0	2
	2020	0	7
	2030	1	3
	2040	0	2
	2050	0	8
	2060	0	6
	2070	1	3
	2080	0	5
	2090	1	4
	2100	1	2
	2110	0	4
	2120	1	7
	2130	1	4
	2140	2	5
	2150	2	5
	2160	1	7
	2170	2	5
	2180	2	5
	2190	1	8
	2200	0	7
	2210	1	6
	2220	1	4
	2230	1	7
	2240	1	7
	2250	0	6
	2260	1	4
	2270	1	6
	2280	0	4
	2290	2	3
	2300	0	7
	2310	1	7
	2320	2	3
	2330	1	3
	2340	2	4
	2350	1	5
	2360	3	7
	2370	0	7
	2380	1	9
	2390	1	6
	2400	0	5
	2410	0	7
	2420	0	9
	2430	1	7
	2440	0	5
	2450	2	6
	2460	0	8
	2470	1	4
	2480	1	10
	2490	1	5
	2500	3	7
	2510	1	6
	2520	0	6
	2530	2	6
	2540	0	7
	2550	3	6
	2560	0	3
	2570	1	8
	2580	0	7
	2590	0	8
	2600	1	1
	2610	1	6
	2620	1	3
	2630	0	4
	2640	0	6
	2650	1	5
	2660	0	7
	2670	0	6
	2680	1	6
	2690	0	10
	2700	0	9
	2710	0	1
	2720	0	4
	2730	0	4
	2740	1	8
	2750	2	3
	2760	2	2
	2770	2	4
	2780	3	4
	2790	0	6
	2800	1	1
	2810	0	10
	2820	1	2
	2830	3	4
	2840	1	5
	2850	2	2
	2860	1	7
	2870	0	6
	2880	2	1
	2890	1	3
	2900	1	7
	2910	0	10
	2920	0	3
	2930	1	5
	2940	0	5
	2950	1	7
	2960	1	0
	2970	1	5
	2980	1	4
	2990	1	3
	3000	0	6
	3010	1	4
	3020	1	5
	3030	2	3
	3040	1	9
	3050	1	1
	3060	1	3
	3070	1	9
	3080	3	5
	3090	0	4
	3100	0	4
	3110	3	8
	3120	0	2
	3130	1	8
	3140	1	3
	3150	2	3
	3160	2	2
	3170	2	1
	3180	0	4
	3190	3	3
	3200	2	5
	3210	1	7
	3220	2	3
	3230	0	4
	3240	1	6
	3250	3	4
	3260	1	5
	3270	1	6
	3280	1	7
	3290	1	8
	3300	0	10
	3310	0	9
	3320	1	6
	3330	0	5
	3340	0	7
	3350	1	7
	3360	1	6
	3370	1	4
	3380	2	5
	3390	1	6
	3400	0	5
	3410	2	7
	3420	1	8
	3430	2	7
	3440	1	6
	3450	2	5
	3460	1	4
	3470	1	5
	3480	2	3
	3490	1	4
	3500	0	7
	3510	0	9
	3520	0	9
	3530	1	6
	3540	0	6
	3550	0	5
	3560	0	8
	3570	1	7
	3580	0	8
	3590	0	6
	3600	1	5
	3610	2	6
	3620	0	4
	3630	0	7
	3640	1	8
	3650	0	9
	3660	0	6
	3670	0	8
	3680	0	4
	3690	0	5
	3700	0	5
	3710	1	4
	3720	0	8
	3730	0	3
	3740	0	4
	3750	0	4
	3760	1	2
	3770	0	7
	3780	0	7
	3790	0	6
	3800	0	5
	3810	0	9
	3820	1	4
	3830	0	6
	3840	0	5
	3850	2	1
	3860	1	7
	3870	1	6
	3880	1	6
	3890	1	10
	3900	1	4
	3910	0	12
	3920	2	6
	3930	1	3
	3940	1	6
	3950	0	5
	3960	0	10
	3970	1	9
	3980	0	9
	3990	1	9
	4000	1	9
	4010	0	7
	4020	0	7
	4030	0	4
	4040	0	7
	4050	0	7
	4060	0	9
	4070	0	10
	4080	1	7
	4090	0	9
	4100	1	6
	4110	1	4
	4120	1	12
	4130	0	6
	4140	1	5
	4150	1	4
	4160	0	5
	4170	0	5
	4180	0	5
	4190	2	5
	4200	2	6
	4210	0	7
	4220	0	4
	4230	0	9
	4240	2	6
	4250	1	4
	4260	0	11
	4270	0	9
	4280	0	6
	4290	1	7
	4300	0	12
	4310	0	5
	4320	0	10
	4330	0	10
	4340	1	5
	4350	2	4
	4360	2	8
	4370	0	7
	4380	0	9
	4390	0	10
	4400	0	9
	4410	0	7
	4420	1	7
	4430	0	5
	4440	0	4
	4450	1	3
	4460	0	3
	4470	0	7
	4480	0	8
	4490	0	8
	4500	0	4
	4510	0	4
	4520	0	8
	4530	0	4
	4540	0	7
	4550	0	8
	4560	0	12
	4570	1	8
	4580	0	5
	4590	0	9
	4600	0	7
	4610	0	8
	4620	0	8
	4630	0	6
	4640	0	6
	4650	0	3
	4660	2	7
	4670	0	11
	4680	0	8
	4690	0	6
	4700	0	3
	4710	1	6
	4720	0	12
	4730	0	5
	4740	0	5
	4750	0	10
	4760	2	11
	4770	0	3
	4780	0	5
	4790	1	7
	4800	1	4
	4810	0	5
	4820	0	7
	4830	1	8
	4840	0	7
	4850	1	8
	4860	0	3
	4870	0	6
	4880	1	7
	4890	1	5
	4900	1	5
	4910	0	6
	4920	0	10
	4930	0	5
	4940	0	6
	4950	0	6
	4960	1	5
	4970	1	4
	4980	1	3
	4990	2	7
	5000	1	4
	5010	1	7
	5020	0	7
	5030	2	6
	5040	2	8
	5050	0	8
	5060	0	9
	5070	0	4
	5080	0	6
	5090	1	7
	5100	1	5
	5110	2	6
	5120	1	7
	5130	1	7
	5140	1	4
	5150	0	7
	5160	1	10
	5170	0	7
	5180	2	8
	5190	1	8
	5200	1	9
	5210	0	10
	5220	0	9
	5230	1	8
	5240	1	9
	5250	1	14
	5260	1	10
	5270	1	10
	5280	0	7
	5290	1	8
	5300	0	9
	5310	0	9
	5320	1	7
	5330	2	8
	5340	1	11
	5350	1	7
	5360	0	9
	5370	0	7
	5380	2	7
	5390	1	9
	5400	0	9
	5410	1	9
	5420	0	8
	5430	1	9
	5440	2	6
	5450	1	7
	5460	1	8
	5470	1	8
	5480	0	11
	5490	0	7
	5500	2	6
	5510	1	8
	5520	3	8
	5530	2	5
	5540	1	8
	5550	2	7
	5560	0	9
	5570	0	6
	5580	0	6
	5590	1	11
	5600	2	11
	5610	0	9
	5620	1	9
	5630	0	9
	5640	0	10
	5650	0	8
	5660	0	4
	5670	0	14
	5680	2	10
	5690	1	13
	5700	2	10
	5710	1	8
	5720	1	7
	5730	0	6
	5740	3	5
	5750	0	12
	5760	0	9
	5770	1	10
	5780	1	8
	5790	0	10
	5800	2	7
	5810	0	8
	5820	0	6
	5830	0	9
	5840	0	12
	5850	1	6
	5860	1	8
	5870	1	7
	5880	0	6
	5890	3	11
	5900	3	9
	5910	0	12
	5920	0	12
	5930	0	6
	5940	0	11
	5950	1	10
	5960	0	4
	5970	1	12
	5980	0	8
	5990	0	7
	6000	0	14
	6010	0	13
	6020	0	7
	6030	0	7
	6040	1	11
	6050	1	10
	6060	0	5
	6070	1	5
	6080	1	9
	6090	0	12
	6100	0	11
	6110	1	6
	6120	0	5
	6130	0	12
	6140	1	8
	6150	1	11
	6160	1	11
	6170	0	7
	6180	0	10
	6190	2	9
	6200	0	12
	6210	0	7
	6220	0	8
	6230	0	11
	6240	1	12
	6250	0	10
	6260	0	11
	6270	0	11
	6280	1	7
	6290	0	9
	6300	0	11
	6310	0	12
	6320	1	8
	6330	0	10
	6340	2	7
	6350	0	7
	6360	1	7
	6370	0	14
	6380	1	10
	6390	0	13
	6400	1	4
	6410	1	5
	6420	0	7
	6430	0	10
	6440	2	6
	6450	0	7
	6460	0	6
	6470	1	6
	6480	0	7
	6490	0	9
	6500	1	10
	6510	0	12
	6520	1	8
	6530	1	4
	6540	0	9
	6550	0	7
	6560	0	7
	6570	0	8
	6580	1	7
	6590	0	6
	6600	1	6
	6610	0	6
	6620	0	8
	6630	1	9
	6640	0	6
	6650	1	5
	6660	1	11
	6670	0	6
	6680	0	6
	6690	0	9
	6700	0	10
	6710	0	4
	6720	0	9
	6730	3	12
	6740	0	12
	6750	2	7
	6760	2	6
	6770	0	8
	6780	1	13
	6790	1	8
	6800	1	8
	6810	1	9
	6820	0	7
	6830	1	8
	6840	0	6
	6850	0	7
	6860	0	9
	6870	1	6
	6880	0	10
	6890	0	12
	6900	0	9
	6910	0	8
	6920	0	10
	6930	0	10
	6940	0	12
	6950	0	6
	6960	0	9
	6970	1	7
	6980	1	9
	6990	0	9
	7000	1	10
	7010	1	10
	7020	1	9
	7030	0	8
	7040	1	8
	7050	1	11
	7060	1	5
	7070	1	9
	7080	1	4
	7090	1	5
	7100	0	6
	7110	1	6
	7120	0	6
	7130	0	7
	7140	0	4
	7150	0	6
	7160	0	6
	7170	1	5
	7180	0	9
	7190	0	8
	7200	3	7
	7210	2	12
	7220	3	5
	7230	0	10
	7240	1	7
	7250	0	9
	7260	0	9
	7270	0	10
	7280	1	6
	7290	0	8
	7300	1	7
	7310	0	10
	7320	1	9
	7330	0	7
	7340	0	11
	7350	0	14
	7360	2	11
	7370	1	7
	7380	0	13
	7390	0	8
	7400	0	9
	7410	1	7
	7420	1	8
	7430	0	8
	7440	0	10
	7450	0	11
	7460	1	10
	7470	1	10
	7480	0	15
	7490	1	11
	7500	1	9
	7510	1	13
	7520	1	11
	7530	2	11
	7540	1	8
	7550	0	11
	7560	0	8
	7570	1	9
	7580	0	7
	7590	1	8
	7600	1	9
	7610	0	7
	7620	0	10
	7630	0	10
	7640	0	9
	7650	0	8
	7660	0	12
	7670	0	9
	7680	0	8
	7690	0	9
	7700	1	8
	7710	0	13
	7720	0	7
	7730	1	9
	7740	1	11
	7750	1	11
	7760	0	7
	7770	1	12
	7780	1	7
	7790	1	8
	7800	1	6
	7810	2	8
	7820	1	10
	7830	1	10
	7840	1	8
	7850	0	8
	7860	1	9
	7870	0	10
	7880	1	7
	7890	0	11
	7900	0	10
	7910	1	10
	7920	1	6
	7930	0	8
	7940	0	5
	7950	2	9
	7960	1	10
	7970	0	11
	7980	0	8
	7990	1	8
	8000	1	9
	8010	1	5
	8020	0	9
	8030	2	8
	8040	1	8
	8050	1	12
	8060	1	10
	8070	0	10
	8080	1	10
	8090	0	7
	8100	1	7
	8110	1	10
	8120	0	9
	8130	1	8
	8140	2	6
	8150	0	6
	8160	1	7
	8170	1	4
	8180	1	8
	8190	1	13
	8200	0	6
	8210	0	11
	8220	1	10
	8230	0	7
	8240	0	10
	8250	1	9
	8260	0	11
	8270	0	10
	8280	0	7
	8290	1	10
	8300	0	8
	8310	0	7
	8320	0	7
	8330	0	7
	8340	0	8
	8350	1	8
	8360	0	5
	8370	0	4
	8380	0	7
	8390	0	9
	8400	0	8
	8410	0	7
	8420	0	10
	8430	1	5
	8440	0	7
	8450	1	12
	8460	0	6
	8470	0	6
	8480	0	9
	8490	0	12
	8500	0	4
	8510	0	8
	8520	0	7
	8530	0	7
	8540	0	6
	8550	0	9
	8560	0	5
	8570	1	5
	8580	1	9
	8590	0	6
	8600	0	7
	8610	0	10
	8620	4	8
	8630	0	8
	8640	1	10
	8650	0	11
	8660	0	11
	8670	1	11
	8680	1	5
	8690	0	7
	8700	0	10
	8710	3	5
	8720	1	11
	8730	1	6
	8740	0	6
	8750	0	7
	8760	0	7
	8770	0	7
	8780	0	7
	8790	1	13
	8800	0	9
	8810	0	14
	8820	0	10
	8830	1	7
	8840	0	9
	8850	0	10
	8860	0	8
	8870	0	11
	8880	0	6
	8890	0	8
	8900	1	8
	8910	0	16
	8920	1	10
	8930	1	7
	8940	0	10
	8950	0	7
	8960	0	11
	8970	2	14
	8980	1	14
	8990	1	9
	9000	1	6
	9010	2	11
	9020	1	7
	9030	0	8
	9040	0	9
	9050	0	12
	9060	1	7
	9070	1	15
	9080	2	5
	9090	0	5
	9100	2	5
	9110	2	4
	9120	2	10
	9130	3	6
	9140	0	6
	9150	1	5
	9160	0	7
	9170	0	7
	9180	1	11
	9190	0	7
	9200	2	4
	9210	0	8
	9220	1	7
	9230	1	5
	9240	0	10
	9250	0	7
	9260	0	9
	9270	0	5
	9280	0	8
	9290	1	6
	9300	0	9
	9310	0	5
	9320	1	6
	9330	1	6
	9340	1	5
	9350	1	10
	9360	2	5
	9370	0	9
	9380	0	7
	9390	0	10
	9400	2	8
	9410	0	10
	9420	2	6
	9430	0	10
	9440	1	13
	9450	1	9
	9460	2	7
	9470	1	6
	9480	0	10
	9490	0	10
	9500	0	9
	9510	1	12
	9520	1	10
	9530	1	7
	9540	0	7
	9550	2	6
	9560	1	10
	9570	0	10
	9580	0	8
	9590	0	10
	9600	0	12
	9610	0	6
	9620	0	9
	9630	1	10
	9640	0	15
	9650	0	8
	9660	0	8
	9670	0	11
	9680	0	7
	9690	0	10
	9700	0	8
	9710	0	9
	9720	1	10
	9730	1	6
	9740	1	7
	9750	0	7
	9760	0	12
	9770	1	10
	9780	3	8
	9790	0	9
	9800	0	10
	9810	0	7
	9820	0	8
	9830	0	11
	9840	0	9
	9850	1	8
	9860	0	10
	9870	1	11
	9880	0	9
	9890	1	10
	9900	0	8
	9910	0	8
	9920	2	7
	9930	2	8
	9940	0	12
	9950	1	7
	9960	0	9
	9970	0	8
	9980	1	9
	9990	1	13
	10000	2	8
	10010	0	12
	10020	1	10
	10030	1	9
	10040	0	12
	10050	0	5
	10060	1	6
	10070	0	9
	10080	0	7
	10090	0	8
	10100	0	10
	10110	1	11
	10120	1	8
	10130	0	6
	10140	0	12
	10150	1	7
	10160	1	13
	10170	0	9
	10180	1	9
	10190	1	9
	10200	1	7
	10210	1	8
	10220	2	9
	10230	0	9
	10240	1	16
	10250	0	11
	10260	0	8
	10270	0	12
	10280	1	12
	10290	0	9
	10300	0	9
	10310	0	11
	10320	2	5
	10330	0	9
	10340	1	5
	10350	0	5
	10360	2	5
	10370	0	8
	10380	1	10
	10390	2	6
	10400	2	6
	10410	0	13
	10420	0	10
	10430	0	6
	10440	0	4
	10450	0	5
	10460	0	8
	10470	1	9
	10480	1	13
	10490	0	12
	10500	0	12
	10510	1	7
	10520	0	8
	10530	1	8
	10540	1	10
	10550	1	13
	10560	1	10
	10570	0	3
	10580	0	5
	10590	0	12
	10600	0	9
	10610	2	5
	10620	2	8
	10630	0	10
	10640	1	9
	10650	1	11
	10660	0	7
	10670	1	5
	10680	1	6
	10690	1	7
	10700	0	9
	10710	1	10
	10720	2	9
	10730	0	9
	10740	1	6
	10750	0	8
	10760	1	4
	10770	0	6
	10780	1	7
	10790	0	8
	10800	1	5
	10810	0	10
	10820	1	14
	10830	1	12
	10840	0	11
	10850	0	7
	10860	1	13
	10870	2	8
	10880	0	10
	10890	1	7
	10900	0	8
	10910	1	13
	10920	0	8
	10930	0	9
	10940	0	10
	10950	1	9
	10960	1	8
	10970	2	10
	10980	1	4
	10990	1	8
	11000	1	6
	11010	1	6
	11020	2	7
	11030	2	7
	11040	0	8
	11050	2	8
	11060	1	12
	11070	1	8
	11080	1	9
	11090	1	8
	11100	0	8
	11110	0	12
	11120	0	8
	11130	0	7
	11140	1	8
	11150	0	8
	11160	0	4
	11170	2	10
	11180	1	12
	11190	2	7
	11200	1	7
	11210	1	7
	11220	1	9
	11230	0	8
	11240	0	5
	11250	1	6
	11260	2	9
	11270	1	8
	11280	1	8
	11290	1	4
	11300	2	6
	11310	0	5
	11320	2	10
	11330	0	7
	11340	2	7
	11350	2	7
	11360	1	9
	11370	0	8
	11380	1	8
	11390	0	6
	11400	0	5
	11410	0	4
	11420	0	3
	11430	0	4
	11440	1	4
	11450	0	8
	11460	1	8
	11470	1	6
	11480	2	7
	11490	1	7
	11500	0	8
	11510	1	7
	11520	0	9
	11530	0	7
	11540	1	6
	11550	0	7
	11560	0	6
	11570	1	9
	11580	1	9
	11590	0	9
	11600	1	6
	11610	1	7
	11620	1	7
	11630	1	10
	11640	1	7
	11650	1	5
	11660	0	10
	11670	2	4
	11680	0	13
	11690	0	9
	11700	1	13
	11710	1	7
	11720	2	10
	11730	1	13
	11740	0	7
	11750	3	5
	11760	3	8
	11770	0	5
	11780	1	9
	11790	0	9
	11800	1	7
	11810	1	11
	11820	0	4
	11830	0	14
	11840	2	8
	11850	0	11
	11860	0	12
	11870	0	12
	11880	1	11
	11890	1	11
	11900	1	13
	11910	0	14
	11920	0	12
	11930	1	6
	11940	0	10
	11950	0	4
	11960	1	10
	11970	0	4
	11980	0	7
	11990	0	9
	12000	0	6
	12010	0	7
	12020	1	7
	12030	1	10
	12040	0	7
	12050	0	12
	12060	0	10
	12070	0	8
	12080	0	7
	12090	0	9
	12100	0	12
	12110	0	8
	12120	2	8
	12130	0	9
	12140	1	11
	12150	1	9
	12160	2	5
	12170	1	7
	12180	2	11
	12190	0	7
	12200	0	8
	12210	1	6
	12220	0	7
	12230	1	10
	12240	1	9
	12250	2	10
	12260	0	11
	12270	1	7
	12280	2	10
	12290	1	10
	12300	0	6
	12310	0	8
	12320	0	5
	12330	0	6
	12340	0	8
	12350	0	10
	12360	0	13
	12370	0	6
	12380	1	4
	12390	0	8
	12400	2	4
	12410	0	9
	12420	0	14
	12430	0	11
	12440	0	14
	12450	1	13
	12460	1	10
	12470	1	12
	12480	2	10
	12490	2	10
	12500	3	5
	12510	2	14
	12520	0	11
	12530	1	9
	12540	1	13
	12550	1	8
	12560	2	12
	12570	2	5
	12580	1	6
	12590	1	8
	12600	1	7
	12610	2	7
	12620	1	7
	12630	1	7
	12640	1	8
	12650	1	8
	12660	1	8
	12670	0	13
	12680	0	7
	12690	0	11
	12700	2	8
	12710	0	4
	12720	1	7
	12730	0	12
	12740	1	10
	12750	1	9
	12760	0	9
	12770	1	9
	12780	1	12
	12790	2	8
	12800	1	8
	12810	1	8
	12820	1	4
	12830	0	6
	12840	0	6
	12850	0	10
	12860	1	10
	12870	2	7
	12880	1	9
	12890	2	6
	12900	1	10
	12910	1	8
	12920	2	9
	12930	0	12
	12940	0	9
	12950	1	7
	12960	0	8
	12970	1	8
	12980	1	5
	12990	0	10
	13000	1	6
	13010	2	10
	13020	1	9
	13030	1	11
	13040	0	12
	13050	1	7
	13060	0	8
	13070	1	11
	13080	0	13
	13090	0	8
	13100	1	6
	13110	2	11
	13120	2	6
	13130	2	5
	13140	1	6
	13150	2	6
	13160	0	11
	13170	0	8
	13180	0	8
	13190	0	7
	13200	0	7
	13210	0	11
	13220	1	8
	13230	0	8
	13240	0	5
	13250	0	9
	13260	1	6
	13270	0	7
	13280	0	10
	13290	1	8
	13300	1	7
	13310	1	12
	13320	0	11
	13330	1	5
	13340	1	8
	13350	1	10
	13360	0	10
	13370	0	12
	13380	0	9
	13390	2	7
	13400	1	3
	13410	0	12
	13420	0	6
	13430	0	13
	13440	1	10
	13450	1	13
	13460	1	8
	13470	1	3
	13480	0	7
	13490	0	8
	13500	2	5
	13510	0	8
	13520	0	7
	13530	0	4
	13540	0	9
	13550	1	4
	13560	0	9
	13570	0	9
	13580	0	10
	13590	0	7
	13600	1	3
	13610	0	12
	13620	0	6
	13630	1	8
	13640	1	7
	13650	1	6
	13660	0	9
	13670	1	4
	13680	0	7
	13690	1	7
	13700	0	7
	13710	1	8
	13720	0	10
	13730	1	12
	13740	0	9
	13750	1	8
	13760	1	6
	13770	1	6
	13780	0	9
	13790	0	9
	13800	1	6
	13810	1	7
	13820	0	7
	13830	0	10
	13840	0	9
	13850	1	9
	13860	0	5
	13870	0	9
	13880	0	8
	13890	0	11
	13900	0	5
	13910	0	12
	13920	2	9
	13930	0	8
	13940	0	4
	13950	0	5
	13960	1	7
	13970	1	7
	13980	1	7
	13990	0	8
	14000	1	10
	14010	0	5
	14020	1	8
	14030	0	8
	14040	0	7
	14050	1	6
	14060	1	6
	14070	0	14
	14080	0	10
	14090	0	6
	14100	1	9
	14110	0	8
	14120	1	8
	14130	1	9
	14140	1	8
	14150	0	8
	14160	0	8
	14170	0	8
	14180	0	13
	14190	0	6
	14200	0	9
	14210	2	7
	14220	1	7
	14230	0	8
	14240	1	7
	14250	1	14
	14260	1	11
	14270	1	12
	14280	1	7
	14290	1	7
	14300	1	9
	14310	1	15
	14320	1	8
	14330	2	8
	14340	0	9
	14350	0	8
	14360	1	9
	14370	0	9
	14380	1	7
	14390	1	10
	14400	0	10
	14410	0	5
	14420	2	12
	14430	0	12
	14440	2	13
	14450	2	6
	14460	0	10
	14470	1	8
	14480	0	7
	14490	1	14
	14500	0	9
	14510	0	7
	14520	0	8
	14530	1	12
	14540	0	9
	14550	0	6
	14560	1	5
	14570	0	8
	14580	0	8
	14590	0	9
	14600	0	11
	14610	0	9
	14620	1	12
	14630	0	11
	14640	0	11
	14650	0	6
	14660	0	14
	14670	0	8
	14680	0	10
	14690	0	9
	14700	0	7
	14710	2	6
	14720	3	5
	14730	0	11
	14740	0	6
	14750	0	8
	14760	2	4
	14770	1	9
	14780	0	5
	14790	0	2
	14800	0	10
	14810	0	8
	14820	0	9
	14830	1	7
	14840	0	10
	14850	1	11
	14860	0	7
	14870	1	7
	14880	0	10
	14890	0	9
	14900	2	9
	14910	1	7
	14920	1	8
	14930	0	9
	14940	2	7
	14950	0	7
	14960	0	13
	14970	0	7
	14980	1	9
	14990	0	9
	15000	1	7
	15010	1	10
	15020	1	11
	15030	1	8
	15040	2	7
	15050	0	5
	15060	1	11
	15070	3	8
	15080	0	12
	15090	0	9
	15100	1	7
	15110	2	8
	15120	0	8
	15130	0	10
	15140	2	5
	15150	1	9
	15160	0	8
	15170	2	6
	15180	1	7
	15190	1	9
	15200	0	10
	15210	2	9
	15220	1	6
	15230	3	10
	15240	1	9
	15250	1	8
	15260	0	6
	15270	0	8
	15280	2	5
	15290	1	7
	15300	1	9
	15310	0	8
	15320	1	5
	15330	1	6
	15340	2	8
	15350	1	7
	15360	1	9
	15370	0	6
	15380	0	8
	15390	2	9
	15400	2	6
	15410	1	8
	15420	1	10
	15430	1	10
	15440	3	10
	15450	2	5
	15460	1	9
	15470	0	12
	15480	0	10
	15490	2	8
	15500	1	11
	15510	1	9
	15520	0	7
	15530	0	3
	15540	0	7
	15550	0	8
	15560	0	8
	15570	0	3
	15580	0	6
	15590	1	9
	15600	0	8
	15610	1	9
	15620	0	7
	15630	1	8
	15640	0	7
	15650	2	8
	15660	0	9
	15670	0	8
	15680	0	7
	15690	0	5
	15700	1	5
	15710	0	10
	15720	0	7
	15730	0	6
	15740	1	6
	15750	1	7
	15760	0	4
	15770	2	8
	15780	0	9
	15790	1	9
	15800	1	9
	15810	0	10
	15820	1	10
	15830	1	5
	15840	0	7
	15850	0	8
	15860	0	10
	15870	1	9
	15880	1	9
	15890	0	8
	15900	0	11
	15910	1	8
	15920	0	13
	15930	0	10
	15940	0	5
	15950	0	4
	15960	0	10
	15970	1	5
	15980	0	10
	15990	0	8
	16000	1	12
	16010	1	13
	16020	0	9
	16030	0	11
	16040	1	9
	16050	1	6
	16060	1	8
	16070	1	11
	16080	1	10
	16090	0	3
	16100	2	8
	16110	0	7
	16120	0	10
	16130	0	8
	16140	0	8
	16150	0	9
	16160	0	6
	16170	1	10
	16180	2	8
	16190	1	4
	16200	0	6
	16210	1	11
	16220	2	10
	16230	0	4
	16240	0	8
	16250	0	7
	16260	0	11
	16270	2	3
	16280	1	4
	16290	1	11
	16300	0	7
	16310	0	7
	16320	1	7
	16330	1	7
	16340	0	8
	16350	1	6
	16360	0	9
	16370	1	6
	16380	1	8
	16390	1	6
	16400	1	8
	16410	1	8
	16420	0	9
	16430	1	5
	16440	1	7
	16450	1	10
	16460	1	5
	16470	0	9
	16480	1	14
	16490	0	7
	16500	0	7
	16510	0	7
	16520	0	11
	16530	0	8
	16540	1	7
	16550	0	12
	16560	0	10
	16570	0	4
	16580	0	6
	16590	1	3
	16600	0	12
	16610	0	4
	16620	0	9
	16630	0	5
	16640	0	4
	16650	1	9
	16660	0	4
	16670	0	4
	16680	0	16
	16690	0	6
	16700	0	8
	16710	2	6
	16720	2	7
	16730	0	6
	16740	2	3
	16750	0	4
	16760	0	5
	16770	0	8
	16780	0	6
	16790	0	6
	16800	1	10
	16810	0	10
	16820	0	7
	16830	0	13
	16840	2	7
	16850	0	7
	16860	0	7
	16870	0	11
	16880	0	9
	16890	1	5
	16900	0	8
	16910	0	7
	16920	0	5
	16930	0	2
	16940	0	9
	16950	0	10
	16960	2	6
	16970	1	8
	16980	0	6
	16990	0	6
	17000	0	9
	17010	0	5
	17020	0	9
	17030	0	8
	17040	0	9
	17050	0	6
	17060	1	11
	17070	1	3
	17080	0	5
	17090	1	5
	17100	1	6
	17110	1	8
	17120	0	6
	17130	0	8
	17140	1	5
	17150	0	6
	17160	1	9
	17170	0	8
	17180	2	9
	17190	1	6
	17200	0	7
	17210	1	7
	17220	0	4
	17230	0	8
	17240	0	10
	17250	1	3
	17260	0	9
	17270	0	8
	17280	0	5
	17290	1	11
	17300	0	9
	17310	0	10
	17320	1	12
	17330	0	8
	17340	0	10
	17350	1	7
	17360	1	7
	17370	2	8
	17380	0	14
	17390	1	8
	17400	2	9
	17410	1	10
	17420	1	6
	17430	0	7
	17440	1	9
	17450	1	7
	17460	0	11
	17470	0	6
	17480	0	9
	17490	0	10
	17500	1	6
	17510	1	7
	17520	2	10
	17530	2	8
	17540	0	8
	17550	1	10
	17560	0	11
	17570	1	6
	17580	0	8
	17590	1	9
	17600	2	7
	17610	1	8
	17620	1	11
	17630	0	8
	17640	1	5
	17650	0	10
	17660	1	7
	17670	0	6
	17680	1	4
	17690	1	8
	17700	0	9
	17710	0	5
	17720	1	11
	17730	1	8
	17740	1	10
	17750	1	8
	17760	0	10
	17770	0	8
	17780	1	8
	17790	1	6
	17800	1	9
	17810	0	8
	17820	0	13
	17830	1	6
	17840	0	11
	17850	1	13
	17860	0	7
	17870	0	9
	17880	0	9
	17890	0	8
	17900	0	10
	17910	0	6
	17920	1	8
	17930	0	8
	17940	0	12
	17950	1	11
	17960	1	10
	17970	0	8
	17980	0	12
	17990	0	7
	18000	0	9
	18010	0	9
	18020	1	8
	18030	0	9
	18040	0	7
	18050	0	8
	18060	1	10
	18070	0	9
	18080	0	10
	18090	0	9
	18100	0	9
	18110	0	7
	18120	1	8
	18130	0	7
	18140	1	8
	18150	0	8
	18160	1	8
	18170	0	10
	18180	1	8
	18190	1	11
	18200	0	6
	18210	0	8
	18220	1	12
	18230	0	11
	18240	0	9
	18250	1	9
	18260	0	9
	18270	1	7
	18280	1	10
	18290	1	8
	18300	0	10
	18310	0	9
	18320	1	5
	18330	0	8
	18340	0	9
	18350	0	5
	18360	0	8
	18370	1	10
	18380	0	13
	18390	0	8
	18400	0	7
	18410	1	10
	18420	3	10
	18430	1	4
	18440	0	11
	18450	1	8
	18460	0	10
	18470	0	8
	18480	0	10
	18490	0	10
	18500	0	10
	18510	0	11
	18520	0	10
	18530	0	9
	18540	0	14
	18550	0	14
	18560	0	10
	18570	0	12
	18580	0	6
	18590	0	8
	18600	0	8
	18610	1	5
	18620	0	11
	18630	0	3
	18640	0	6
	18650	0	9
	18660	0	9
	18670	1	9
	18680	0	9
	18690	0	6
	18700	0	6
	18710	0	9
	18720	1	9
	18730	1	7
	18740	0	7
	18750	1	10
	18760	1	13
	18770	0	9
	18780	1	7
	18790	1	7
	18800	0	7
	18810	1	7
	18820	0	12
	18830	0	13
	18840	1	8
	18850	0	7
	18860	0	12
	18870	1	7
	18880	1	8
	18890	0	7
	18900	1	8
	18910	1	7
	18920	1	6
	18930	0	13
	18940	1	9
	18950	0	7
	18960	1	11
	18970	0	8
	18980	0	6
	18990	0	6
	19000	0	8
	19010	1	9
	19020	0	5
	19030	0	8
	19040	0	14
	19050	0	12
	19060	0	8
	19070	0	10
	19080	1	9
	19090	1	8
	19100	0	8
	19110	0	8
	19120	0	4
	19130	0	8
	19140	0	4
	19150	0	9
	19160	1	6
	19170	1	9
	19180	0	6
	19190	0	5
	19200	0	15
	19210	2	9
	19220	1	5
	19230	1	8
	19240	2	9
	19250	1	8
	19260	0	12
	19270	1	10
	19280	1	6
	19290	1	10
	19300	1	5
	19310	0	5
	19320	0	4
	19330	0	10
	19340	1	8
	19350	1	7
	19360	1	6
	19370	0	11
	19380	0	8
	19390	0	11
	19400	0	10
	19410	0	9
	19420	1	11
	19430	1	7
	19440	0	9
	19450	0	8
	19460	0	5
	19470	0	8
	19480	0	5
	19490	0	5
	19500	0	4
	19510	2	5
	19520	0	6
	19530	0	2
	19540	0	8
	19550	0	8
	19560	0	8
	19570	0	9
	19580	0	9
	19590	0	11
	19600	0	8
	19610	2	5
	19620	0	8
	19630	0	8
	19640	0	2
	19650	0	8
	19660	1	11
	19670	0	9
	19680	0	3
	19690	0	15
	19700	1	6
	19710	0	8
	19720	0	7
	19730	0	8
	19740	0	8
	19750	0	11
	19760	0	10
	19770	1	8
	19780	0	10
	19790	0	7
	19800	0	11
	19810	1	7
	19820	0	10
	19830	0	8
	19840	2	6
	19850	1	8
	19860	1	8
	19870	2	7
	19880	1	11
	19890	2	5
	19900	0	6
	19910	1	8
	19920	1	9
	19930	2	6
	19940	1	8
	19950	1	8
	19960	0	6
	19970	1	10
[truncated: 3,003 more rows]
