# Supplementary material for: Novel pH-responsive nanohybrid for simultaneous delivery of doxorubicin and paclitaxel: an in-silico insight
Source: BMC Chem. 2021 Feb 11;15(1):11. doi: 10.1186/s13065-021-00735-4 (PMC7879683; doi:10.1186/s13065-021-00735-4)
Supplement: Supplementary file 29 — Additional file 29. Hydrogen bonds between PAX and DMAA-TMC at pH = 7.4 [file 13065_2021_735_MOESM29_ESM.xlsx]

## Sheet: hbond-PAX-TMC
	s0	legend	Hydrogen bonds
	s1	legend	Pairs within 0.35 nm
	0	0	0
	10	0	1
	20	1	0
	30	0	0
	40	0	0
	50	1	4
	60	0	0
	70	0	0
	80	0	0
	90	0	0
	100	0	1
	110	0	0
	120	0	0
	130	0	2
	140	0	2
	150	0	3
	160	0	0
	170	0	3
	180	0	0
	190	0	1
	200	0	2
	210	0	0
	220	0	3
	230	1	4
	240	1	0
	250	0	1
	260	0	0
	270	0	6
	280	0	1
	290	0	2
	300	0	1
	310	0	1
	320	0	0
	330	0	0
	340	0	0
	350	0	0
	360	0	0
	370	0	0
	380	0	0
	390	0	0
	400	0	0
	410	0	0
	420	0	0
	430	0	0
	440	0	0
	450	0	0
	460	0	1
	470	0	2
	480	0	2
	490	0	2
	500	0	3
	510	0	2
	520	0	1
	530	0	0
	540	0	0
	550	0	2
	560	1	2
	570	1	1
	580	1	1
	590	0	1
	600	0	0
	610	0	1
	620	0	1
	630	0	0
	640	0	2
	650	0	0
	660	0	0
	670	0	0
	680	0	0
	690	0	3
	700	0	3
	710	0	0
	720	0	2
	730	0	3
	740	0	2
	750	0	0
	760	0	1
	770	0	1
	780	0	3
	790	0	0
	800	0	1
	810	0	0
	820	0	0
	830	0	0
	840	0	0
	850	0	0
	860	0	0
	870	0	2
	880	0	2
	890	0	3
	900	0	2
	910	0	3
	920	0	1
	930	0	2
	940	1	0
	950	0	1
	960	0	1
	970	0	1
	980	1	3
	990	0	3
	1000	0	1
	1010	0	0
	1020	0	1
	1030	0	0
	1040	0	3
	1050	0	0
	1060	0	4
	1070	0	4
	1080	1	2
	1090	1	3
	1100	0	4
	1110	0	3
	1120	0	0
	1130	1	3
	1140	0	1
	1150	0	2
	1160	1	3
	1170	0	2
	1180	0	2
	1190	0	1
	1200	0	1
	1210	0	0
	1220	0	4
	1230	0	1
	1240	0	1
	1250	1	2
	1260	0	3
	1270	0	3
	1280	0	1
	1290	1	2
	1300	0	0
	1310	0	1
	1320	1	1
	1330	0	1
	1340	0	1
	1350	0	1
	1360	0	1
	1370	0	0
	1380	0	0
	1390	0	0
	1400	0	0
	1410	0	0
	1420	0	0
	1430	0	0
	1440	0	0
	1450	0	1
	1460	0	0
	1470	0	0
	1480	0	1
	1490	0	0
	1500	0	0
	1510	0	0
	1520	0	0
	1530	0	0
	1540	0	0
	1550	0	0
	1560	0	0
	1570	0	0
	1580	0	0
	1590	0	0
	1600	0	0
	1610	0	0
	1620	0	0
	1630	0	1
	1640	0	1
	1650	0	1
	1660	0	1
	1670	0	0
	1680	0	0
	1690	0	1
	1700	0	1
	1710	1	0
	1720	0	1
	1730	0	2
	1740	0	1
	1750	0	3
	1760	0	2
	1770	0	2
	1780	0	2
	1790	0	1
	1800	0	3
	1810	1	4
	1820	0	7
	1830	0	5
	1840	0	6
	1850	0	6
	1860	0	4
	1870	2	3
	1880	0	5
	1890	0	3
	1900	0	3
	1910	0	5
	1920	0	6
	1930	0	7
	1940	0	3
	1950	0	2
	1960	0	2
	1970	0	2
	1980	0	2
	1990	0	2
	2000	0	6
	2010	0	5
	2020	1	2
	2030	0	5
	2040	0	6
	2050	0	5
	2060	0	2
	2070	1	3
	2080	0	5
	2090	0	3
	2100	0	2
	2110	1	4
	2120	0	4
	2130	0	5
	2140	0	3
	2150	1	2
	2160	0	2
	2170	0	2
	2180	0	2
	2190	0	6
	2200	0	4
	2210	0	1
	2220	0	1
	2230	0	1
	2240	0	2
	2250	0	2
	2260	0	0
	2270	0	4
	2280	0	4
	2290	0	3
	2300	0	3
	2310	1	4
	2320	0	4
	2330	0	4
	2340	0	4
	2350	0	3
	2360	0	4
	2370	0	5
	2380	0	1
	2390	0	3
	2400	0	3
	2410	1	3
	2420	0	1
	2430	2	1
	2440	0	5
	2450	1	5
	2460	0	3
	2470	2	4
	2480	0	5
	2490	0	5
	2500	0	2
	2510	1	3
	2520	1	5
	2530	0	3
	2540	0	2
	2550	0	6
	2560	0	2
	2570	0	3
	2580	0	5
	2590	0	2
	2600	0	2
	2610	0	1
	2620	0	3
	2630	0	3
	2640	1	4
	2650	0	0
	2660	1	5
	2670	1	4
	2680	2	3
	2690	0	5
	2700	1	4
	2710	1	2
	2720	1	3
	2730	1	1
	2740	1	2
	2750	0	4
	2760	1	2
	2770	1	4
	2780	0	2
	2790	1	4
	2800	0	5
	2810	1	3
	2820	2	3
	2830	2	3
	2840	1	2
	2850	1	4
	2860	0	3
	2870	1	2
	2880	1	3
	2890	1	2
	2900	0	4
	2910	1	3
	2920	2	3
	2930	0	3
	2940	0	3
	2950	1	2
	2960	1	4
	2970	1	3
	2980	0	5
	2990	0	5
	3000	2	4
	3010	1	5
	3020	0	3
	3030	1	3
	3040	1	3
	3050	1	2
	3060	2	1
	3070	1	4
	3080	0	5
	3090	1	4
	3100	1	3
	3110	0	4
	3120	1	3
	3130	0	4
	3140	1	2
	3150	0	1
	3160	1	2
	3170	1	4
	3180	1	2
	3190	0	5
	3200	1	1
	3210	1	4
	3220	0	2
	3230	2	3
	3240	1	2
	3250	1	3
	3260	0	5
	3270	0	4
	3280	1	3
	3290	0	1
	3300	2	3
	3310	1	4
	3320	1	5
	3330	0	3
	3340	0	2
	3350	0	3
	3360	1	3
	3370	0	3
	3380	2	2
	3390	1	3
	3400	0	1
	3410	1	2
	3420	0	2
	3430	1	2
	3440	2	2
	3450	0	4
	3460	0	3
	3470	1	2
	3480	1	1
	3490	1	2
	3500	1	2
	3510	2	1
	3520	1	4
	3530	2	4
	3540	1	3
	3550	2	1
	3560	0	4
	3570	0	2
	3580	0	4
	3590	0	6
	3600	0	2
	3610	0	1
	3620	0	1
	3630	2	4
	3640	0	4
	3650	0	4
	3660	0	8
	3670	0	4
	3680	0	2
	3690	0	4
	3700	0	1
	3710	1	6
	3720	0	4
	3730	0	2
	3740	0	3
	3750	1	3
	3760	0	2
	3770	0	4
	3780	1	4
	3790	1	2
	3800	1	3
	3810	0	5
	3820	0	5
	3830	1	5
	3840	0	6
	3850	0	1
	3860	2	2
	3870	0	3
	3880	1	4
	3890	0	5
	3900	0	4
	3910	1	1
	3920	0	3
	3930	0	3
	3940	0	1
	3950	1	3
	3960	1	2
	3970	0	1
	3980	0	2
	3990	0	3
	4000	2	1
	4010	0	3
	4020	0	4
	4030	1	4
	4040	0	2
	4050	1	2
	4060	1	5
	4070	0	6
	4080	0	4
	4090	2	3
	4100	2	2
	4110	0	5
	4120	0	4
	4130	1	3
	4140	2	3
	4150	2	2
	4160	1	4
	4170	0	2
	4180	1	3
	4190	1	4
	4200	0	4
	4210	0	4
	4220	0	3
	4230	0	0
	4240	0	5
	4250	1	2
	4260	1	1
	4270	0	0
	4280	0	1
	4290	0	1
	4300	0	4
	4310	0	0
	4320	0	0
	4330	1	0
	4340	1	0
	4350	1	0
	4360	0	0
	4370	0	3
	4380	0	2
	4390	0	2
	4400	0	3
	4410	0	0
	4420	0	1
	4430	0	3
	4440	1	2
	4450	0	2
	4460	0	0
	4470	0	0
	4480	0	1
	4490	1	2
	4500	1	2
	4510	1	3
	4520	0	3
	4530	1	3
	4540	1	3
	4550	1	2
	4560	1	2
	4570	1	2
	4580	1	2
	4590	1	2
	4600	0	3
	4610	1	2
	4620	0	0
	4630	0	0
	4640	1	2
	4650	2	1
	4660	1	1
	4670	1	2
	4680	1	2
	4690	1	2
	4700	1	1
	4710	1	1
	4720	0	3
	4730	1	1
	4740	1	1
	4750	1	1
	4760	1	2
	4770	0	2
	4780	1	2
	4790	1	2
	4800	0	2
	4810	0	3
	4820	0	2
	4830	0	1
	4840	0	0
	4850	1	2
	4860	0	3
	4870	0	3
	4880	0	2
	4890	1	2
	4900	0	3
	4910	1	2
	4920	0	3
	4930	1	1
	4940	0	3
	4950	1	4
	4960	2	1
	4970	1	2
	4980	1	1
	4990	1	2
	5000	0	3
	5010	1	2
	5020	0	3
	5030	1	2
	5040	0	3
	5050	1	2
	5060	0	2
	5070	1	2
	5080	1	2
	5090	0	3
	5100	0	3
	5110	1	1
	5120	1	5
	5130	0	3
	5140	0	3
	5150	0	5
	5160	0	3
	5170	0	3
	5180	1	4
	5190	0	3
	5200	1	1
	5210	1	1
	5220	1	1
	5230	1	1
	5240	0	3
	5250	1	2
	5260	2	1
	5270	0	2
	5280	0	2
	5290	1	3
	5300	1	3
	5310	0	0
	5320	0	0
	5330	0	0
	5340	0	1
	5350	0	0
	5360	0	0
	5370	1	1
	5380	0	0
	5390	0	1
	5400	0	1
	5410	0	1
	5420	0	1
	5430	0	3
	5440	0	2
	5450	0	2
	5460	0	4
	5470	0	5
	5480	0	5
	5490	1	4
	5500	0	2
	5510	0	3
	5520	0	4
	5530	0	4
	5540	0	1
	5550	0	2
	5560	0	2
	5570	0	0
	5580	0	1
	5590	0	0
	5600	0	1
	5610	0	4
	5620	0	1
	5630	1	1
	5640	0	2
	5650	0	1
	5660	0	2
	5670	0	1
	5680	0	1
	5690	0	2
	5700	0	2
	5710	0	1
	5720	0	2
	5730	1	1
	5740	0	2
	5750	0	2
	5760	0	1
	5770	0	3
	5780	0	1
	5790	1	0
	5800	0	3
	5810	0	3
	5820	0	4
	5830	0	3
	5840	1	1
	5850	0	1
	5860	1	2
	5870	0	0
	5880	1	4
	5890	0	5
	5900	0	1
	5910	2	0
	5920	0	0
	5930	0	1
	5940	0	1
	5950	0	5
	5960	1	3
	5970	0	6
	5980	0	2
	5990	0	2
	6000	0	1
	6010	0	8
	6020	0	5
	6030	0	5
	6040	0	0
	6050	0	2
	6060	1	1
	6070	0	3
	6080	0	2
	6090	1	4
	6100	0	3
	6110	0	4
	6120	0	0
	6130	0	3
	6140	0	5
	6150	0	3
	6160	0	3
	6170	0	3
	6180	0	2
	6190	0	2
	6200	1	2
	6210	0	2
	6220	0	0
	6230	1	1
	6240	0	2
	6250	0	0
	6260	0	0
	6270	0	1
	6280	0	0
	6290	0	0
	6300	0	1
	6310	0	2
	6320	0	2
	6330	0	1
	6340	0	0
	6350	0	1
	6360	0	1
	6370	0	0
	6380	0	2
	6390	0	0
	6400	0	2
	6410	0	2
	6420	0	1
	6430	2	3
	6440	0	1
	6450	0	2
	6460	0	0
	6470	0	0
	6480	0	0
	6490	0	0
	6500	0	0
	6510	0	1
	6520	0	2
	6530	0	0
	6540	0	1
	6550	0	2
	6560	0	0
	6570	0	1
	6580	0	1
	6590	0	1
	6600	0	1
	6610	0	2
	6620	0	1
	6630	0	2
	6640	0	0
	6650	0	1
	6660	0	1
	6670	0	2
	6680	0	1
	6690	0	2
	6700	0	3
	6710	0	1
	6720	0	2
	6730	0	1
	6740	0	1
	6750	1	0
	6760	0	0
	6770	0	1
	6780	0	2
	6790	0	0
	6800	2	1
	6810	0	1
	6820	0	1
	6830	0	0
	6840	0	0
	6850	0	1
	6860	0	1
	6870	2	0
	6880	1	1
	6890	1	1
	6900	1	2
	6910	1	1
	6920	0	2
	6930	0	1
	6940	0	1
	6950	0	1
	6960	0	1
	6970	0	1
	6980	0	2
	6990	0	0
	7000	0	0
	7010	0	0
	7020	0	0
	7030	0	1
	7040	2	0
	7050	4	1
	7060	0	1
	7070	0	1
	7080	0	0
	7090	0	2
	7100	0	3
	7110	0	1
	7120	1	1
	7130	0	2
	7140	2	0
	7150	0	1
	7160	0	0
	7170	0	0
	7180	1	1
	7190	0	1
	7200	0	3
	7210	0	1
	7220	1	1
	7230	0	1
	7240	0	0
	7250	1	2
	7260	0	1
	7270	0	4
	7280	0	1
	7290	2	1
	7300	0	2
	7310	0	2
	7320	0	1
	7330	0	1
	7340	0	1
	7350	0	1
	7360	0	1
	7370	0	1
	7380	0	0
	7390	0	0
	7400	0	1
	7410	0	1
	7420	0	1
	7430	0	1
	7440	0	2
	7450	0	1
	7460	0	0
	7470	0	1
	7480	0	2
	7490	0	1
	7500	0	2
	7510	0	1
	7520	0	0
	7530	0	2
	7540	0	2
	7550	0	2
	7560	0	1
	7570	1	0
	7580	0	0
	7590	0	1
	7600	0	4
	7610	0	3
	7620	0	2
	7630	0	3
	7640	1	3
	7650	0	5
	7660	1	2
	7670	0	0
	7680	0	0
	7690	0	0
	7700	0	3
	7710	1	4
	7720	2	2
	7730	0	3
	7740	0	3
	7750	2	3
	7760	2	5
	7770	1	5
	7780	0	5
	7790	1	4
	7800	0	4
	7810	1	7
	7820	1	7
	7830	0	8
	7840	3	6
	7850	2	8
	7860	0	3
	7870	1	5
	7880	1	6
	7890	2	4
	7900	1	8
	7910	1	1
	7920	0	4
	7930	0	3
	7940	1	7
	7950	0	5
	7960	2	4
	7970	2	5
	7980	3	3
	7990	0	4
	8000	0	3
	8010	0	5
	8020	1	4
	8030	3	5
	8040	2	3
	8050	0	4
	8060	1	3
	8070	3	4
	8080	0	6
	8090	1	6
	8100	0	1
	8110	0	4
	8120	1	4
	8130	0	2
	8140	0	4
	8150	1	8
	8160	1	7
	8170	1	8
	8180	2	7
	8190	1	3
	8200	2	1
	8210	1	2
	8220	0	4
	8230	1	2
	8240	0	5
	8250	0	3
	8260	0	6
	8270	0	3
	8280	1	4
	8290	0	4
	8300	0	4
	8310	0	3
	8320	0	6
	8330	2	4
	8340	1	5
	8350	0	2
	8360	0	0
	8370	0	2
	8380	1	3
	8390	0	5
	8400	1	6
	8410	0	6
	8420	1	5
	8430	0	2
	8440	0	5
	8450	0	3
	8460	0	2
	8470	0	5
	8480	0	3
	8490	0	3
	8500	0	2
	8510	1	7
	8520	0	5
	8530	0	6
	8540	0	5
	8550	0	5
	8560	1	1
	8570	3	2
	8580	1	6
	8590	0	3
	8600	1	6
	8610	1	4
	8620	2	4
	8630	1	2
	8640	0	0
	8650	1	5
	8660	0	4
	8670	0	2
	8680	0	3
	8690	2	4
	8700	1	3
	8710	2	4
	8720	0	5
	8730	0	2
	8740	0	6
	8750	1	2
	8760	1	4
	8770	1	4
	8780	0	5
	8790	3	3
	8800	1	5
	8810	1	4
	8820	2	5
	8830	0	5
	8840	0	4
	8850	1	4
	8860	0	2
	8870	1	4
	8880	1	1
	8890	0	2
	8900	0	4
	8910	1	5
	8920	0	5
	8930	1	4
	8940	2	6
	8950	1	2
	8960	0	4
	8970	1	3
	8980	1	4
	8990	1	4
	9000	2	1
	9010	1	5
	9020	0	2
	9030	0	3
	9040	1	2
	9050	0	4
	9060	1	3
	9070	0	2
	9080	2	3
	9090	1	2
	9100	0	0
	9110	3	3
	9120	2	5
	9130	3	3
	9140	1	5
	9150	1	5
	9160	2	4
	9170	3	2
	9180	0	4
	9190	0	4
	9200	1	7
	9210	1	1
	9220	0	5
	9230	0	4
	9240	0	2
	9250	0	2
	9260	1	3
	9270	1	4
	9280	1	7
	9290	0	6
	9300	0	5
	9310	0	4
	9320	1	2
	9330	0	3
	9340	0	4
	9350	0	4
	9360	1	2
	9370	1	6
	9380	1	2
	9390	1	3
	9400	0	3
	9410	1	1
	9420	2	2
	9430	1	4
	9440	0	5
	9450	0	4
	9460	1	4
	9470	0	8
	9480	1	3
	9490	0	4
	9500	0	4
	9510	0	1
	9520	0	2
	9530	0	3
	9540	1	5
	9550	0	5
	9560	0	1
	9570	1	4
	9580	0	3
	9590	1	3
	9600	0	1
	9610	0	2
	9620	1	5
	9630	0	5
	9640	0	6
	9650	0	6
	9660	1	7
	9670	0	4
	9680	0	7
	9690	0	4
	9700	1	7
	9710	0	3
	9720	1	5
	9730	1	6
	9740	0	3
	9750	0	8
	9760	0	4
	9770	0	3
	9780	0	2
	9790	0	5
	9800	0	2
	9810	0	2
	9820	0	3
	9830	0	6
	9840	2	2
	9850	2	3
	9860	2	5
	9870	0	3
	9880	0	2
	9890	0	5
	9900	0	4
	9910	1	4
	9920	1	4
	9930	0	6
	9940	0	3
	9950	1	5
	9960	0	6
	9970	0	2
	9980	0	4
	9990	1	5
	10000	0	4
	10010	0	1
	10020	0	5
	10030	2	1
	10040	0	5
	10050	0	4
	10060	0	4
	10070	1	3
	10080	1	3
	10090	1	5
	10100	0	5
	10110	0	3
	10120	0	1
	10130	1	2
	10140	0	4
	10150	0	2
	10160	1	1
	10170	1	0
	10180	0	4
	10190	1	2
	10200	1	6
	10210	1	5
	10220	1	1
	10230	1	2
	10240	2	0
	10250	1	2
	10260	1	1
	10270	1	4
	10280	1	2
	10290	0	7
	10300	1	4
	10310	0	7
	10320	0	2
	10330	0	2
	10340	1	9
	10350	1	3
	10360	0	5
	10370	2	5
	10380	1	4
	10390	1	2
	10400	2	6
	10410	0	5
	10420	0	4
	10430	0	2
	10440	1	8
	10450	1	4
	10460	0	1
	10470	0	3
	10480	0	4
	10490	2	9
	10500	0	3
	10510	1	3
	10520	1	2
	10530	0	3
	10540	1	5
	10550	0	1
	10560	0	3
	10570	1	2
	10580	0	5
	10590	1	9
	10600	2	5
	10610	2	3
	10620	3	8
	10630	1	6
	10640	0	6
	10650	0	4
	10660	1	3
	10670	0	5
	10680	1	3
	10690	0	5
	10700	1	6
	10710	0	4
	10720	0	6
	10730	0	6
	10740	1	2
	10750	0	8
	10760	1	6
	10770	0	7
	10780	0	4
	10790	3	1
	10800	0	2
	10810	1	2
	10820	2	4
	10830	2	3
	10840	0	2
	10850	1	4
	10860	1	3
	10870	1	7
	10880	1	1
	10890	0	5
	10900	0	4
	10910	1	6
	10920	1	3
	10930	1	7
	10940	2	4
	10950	2	7
	10960	3	8
	10970	1	3
	10980	1	11
	10990	3	5
	11000	1	3
	11010	1	5
	11020	2	1
	11030	1	7
	11040	2	4
	11050	3	6
	11060	1	5
	11070	2	3
	11080	2	6
	11090	1	5
	11100	1	7
	11110	1	3
	11120	1	2
	11130	2	7
	11140	2	7
	11150	2	7
	11160	3	5
	11170	1	7
	11180	2	4
	11190	2	6
	11200	2	8
	11210	1	8
	11220	2	4
	11230	1	7
	11240	1	4
	11250	0	7
	11260	1	8
	11270	1	4
	11280	0	4
	11290	0	4
	11300	0	4
	11310	0	2
	11320	0	5
	11330	2	0
	11340	0	2
	11350	0	4
	11360	0	2
	11370	1	4
	11380	1	1
	11390	1	2
	11400	0	0
	11410	0	3
	11420	0	3
	11430	0	1
	11440	0	0
	11450	0	3
	11460	1	2
	11470	1	1
	11480	0	2
	11490	0	3
	11500	1	2
	11510	1	3
	11520	0	1
	11530	1	3
	11540	0	1
	11550	1	3
	11560	0	3
	11570	0	0
	11580	0	2
	11590	1	2
	11600	0	2
	11610	1	0
	11620	0	2
	11630	0	3
	11640	0	2
	11650	2	2
	11660	1	3
	11670	0	6
	11680	0	3
	11690	0	1
	11700	0	3
	11710	0	2
	11720	0	1
	11730	0	4
	11740	0	2
	11750	0	0
	11760	1	0
	11770	0	3
	11780	1	2
	11790	0	2
	11800	0	5
	11810	0	0
	11820	0	0
	11830	0	1
	11840	0	1
	11850	0	2
	11860	0	1
	11870	0	1
	11880	0	1
	11890	0	3
	11900	0	4
	11910	0	2
	11920	0	4
	11930	0	1
	11940	0	2
	11950	0	0
	11960	0	1
	11970	0	2
	11980	1	0
	11990	0	3
	12000	1	3
	12010	1	2
	12020	1	3
	12030	0	0
	12040	0	1
	12050	0	2
	12060	0	0
	12070	1	2
	12080	0	2
	12090	0	2
	12100	1	0
	12110	0	3
	12120	0	2
	12130	0	3
	12140	0	1
	12150	1	1
	12160	0	2
	12170	0	4
	12180	0	3
	12190	0	2
	12200	0	1
	12210	0	6
	12220	0	3
	12230	0	3
	12240	0	0
	12250	0	2
	12260	0	2
	12270	0	5
	12280	0	5
	12290	0	4
	12300	0	3
	12310	0	2
	12320	0	3
	12330	0	1
	12340	0	0
	12350	0	3
	12360	0	1
	12370	0	2
	12380	0	0
	12390	0	4
	12400	0	0
	12410	1	0
	12420	0	0
	12430	0	2
	12440	0	4
	12450	0	1
	12460	0	0
	12470	0	0
	12480	0	1
	12490	0	0
	12500	1	1
	12510	0	0
	12520	0	1
	12530	0	1
	12540	0	1
	12550	0	0
	12560	0	1
	12570	1	1
	12580	1	1
	12590	1	0
	12600	0	1
	12610	0	2
	12620	0	1
	12630	0	1
	12640	0	1
	12650	0	2
	12660	0	0
	12670	0	2
	12680	0	0
	12690	0	1
	12700	0	0
	12710	0	3
	12720	0	2
	12730	0	0
	12740	0	0
	12750	0	1
	12760	0	1
	12770	0	1
	12780	0	2
	12790	0	0
	12800	0	1
	12810	0	0
	12820	1	1
	12830	0	2
	12840	0	1
	12850	1	1
	12860	0	1
	12870	0	1
	12880	0	1
	12890	0	1
	12900	0	0
	12910	0	0
	12920	0	0
	12930	0	1
	12940	1	0
	12950	0	0
	12960	0	1
	12970	0	1
	12980	0	1
	12990	0	0
	13000	0	1
	13010	0	0
	13020	0	0
	13030	0	0
	13040	0	0
	13050	0	3
	13060	0	1
	13070	0	1
	13080	0	0
	13090	0	0
	13100	0	0
	13110	1	0
	13120	0	0
	13130	0	1
	13140	0	0
	13150	0	0
	13160	1	0
	13170	0	1
	13180	0	0
	13190	0	1
	13200	0	1
	13210	0	0
	13220	0	0
	13230	0	0
	13240	0	1
	13250	0	0
	13260	0	0
	13270	0	0
	13280	0	0
	13290	0	0
	13300	0	0
	13310	0	0
	13320	0	0
	13330	0	0
	13340	0	1
	13350	0	1
	13360	0	0
	13370	0	0
	13380	0	0
	13390	0	0
	13400	0	0
	13410	0	0
	13420	0	0
	13430	0	0
	13440	0	1
	13450	0	0
	13460	0	0
	13470	0	1
	13480	0	0
	13490	0	0
	13500	0	0
	13510	0	0
	13520	0	1
	13530	0	0
	13540	1	0
	13550	0	1
	13560	1	0
	13570	0	0
	13580	1	0
	13590	0	0
	13600	1	0
	13610	0	1
	13620	0	1
	13630	0	1
	13640	1	0
	13650	1	0
	13660	0	0
	13670	1	0
	13680	0	1
	13690	1	0
	13700	0	1
	13710	0	1
	13720	0	0
	13730	0	1
	13740	0	1
	13750	0	1
	13760	0	1
	13770	0	2
	13780	0	2
	13790	0	0
	13800	0	1
	13810	0	1
	13820	0	2
	13830	1	2
	13840	0	0
	13850	0	1
	13860	0	0
	13870	0	0
	13880	0	1
	13890	0	1
	13900	0	0
	13910	0	1
	13920	1	1
	13930	0	0
	13940	0	2
	13950	0	0
	13960	0	1
	13970	0	1
	13980	0	0
	13990	0	1
	14000	0	1
	14010	1	1
	14020	0	2
	14030	0	2
	14040	0	2
	14050	0	2
	14060	0	1
	14070	0	0
	14080	0	1
	14090	0	2
	14100	0	3
	14110	0	3
	14120	0	1
	14130	0	1
	14140	0	2
	14150	0	1
	14160	1	1
	14170	0	1
	14180	0	0
	14190	0	2
	14200	0	4
	14210	1	4
	14220	0	1
	14230	0	4
	14240	0	2
	14250	0	2
	14260	1	2
	14270	0	1
	14280	0	3
	14290	0	2
	14300	0	1
	14310	0	2
	14320	0	2
	14330	2	0
	14340	1	1
	14350	0	1
	14360	0	3
	14370	0	0
	14380	0	1
	14390	0	0
	14400	0	1
	14410	0	4
	14420	0	1
	14430	0	4
	14440	0	4
	14450	0	4
	14460	0	0
	14470	0	0
	14480	0	3
	14490	0	1
	14500	0	1
	14510	0	4
	14520	0	4
	14530	0	3
	14540	0	5
	14550	0	3
	14560	0	4
	14570	0	2
	14580	0	0
	14590	0	1
	14600	0	1
	14610	0	2
	14620	0	1
	14630	0	1
	14640	0	2
	14650	0	1
	14660	0	1
	14670	1	1
	14680	1	1
	14690	1	0
	14700	0	0
	14710	1	1
	14720	0	0
	14730	0	4
	14740	0	1
	14750	0	2
	14760	0	1
	14770	1	1
	14780	0	0
	14790	0	1
	14800	0	0
	14810	1	1
	14820	0	4
	14830	0	7
	14840	0	3
	14850	0	0
	14860	0	0
	14870	0	1
	14880	0	4
	14890	1	3
	14900	0	4
	14910	0	2
	14920	0	4
	14930	1	3
	14940	0	2
	14950	0	0
	14960	0	1
	14970	0	0
	14980	0	0
	14990	0	1
	15000	0	0
	15010	0	1
	15020	0	1
	15030	0	2
	15040	0	2
	15050	0	1
	15060	0	2
	15070	1	4
	15080	0	6
	15090	0	2
	15100	2	3
	15110	0	2
	15120	0	0
	15130	1	3
	15140	0	1
	15150	0	4
	15160	0	3
	15170	1	2
	15180	1	2
	15190	0	1
	15200	0	0
	15210	0	0
	15220	0	1
	15230	0	4
	15240	0	3
	15250	0	4
	15260	2	1
	15270	2	2
	15280	0	3
	15290	1	0
	15300	1	2
	15310	0	0
	15320	1	2
	15330	0	2
	15340	0	3
	15350	0	3
	15360	0	4
	15370	0	1
	15380	0	2
	15390	0	3
	15400	0	1
	15410	0	2
	15420	0	0
	15430	0	0
	15440	0	2
	15450	1	1
	15460	0	0
	15470	0	1
	15480	0	0
	15490	0	2
	15500	0	1
	15510	1	0
	15520	0	2
	15530	1	3
	15540	0	1
	15550	0	0
	15560	1	4
	15570	1	4
	15580	0	1
	15590	0	3
	15600	1	3
	15610	0	2
	15620	0	2
	15630	0	1
	15640	1	1
	15650	1	2
	15660	0	3
	15670	1	4
	15680	0	2
	15690	1	3
	15700	0	5
	15710	1	4
	15720	0	7
	15730	0	4
	15740	2	2
	15750	0	2
	15760	0	2
	15770	0	3
	15780	1	1
	15790	0	1
	15800	1	3
	15810	0	2
	15820	0	3
	15830	0	1
	15840	0	1
	15850	0	1
	15860	0	2
	15870	0	1
	15880	1	4
	15890	0	2
	15900	0	4
	15910	0	3
	15920	0	3
	15930	0	3
	15940	0	0
	15950	0	2
	15960	1	1
	15970	0	0
	15980	1	0
	15990	0	3
	16000	0	1
	16010	0	4
	16020	0	0
	16030	0	1
	16040	0	1
	16050	0	1
	16060	0	2
	16070	0	3
	16080	0	1
	16090	0	1
	16100	0	5
	16110	0	3
	16120	1	1
	16130	0	1
	16140	0	1
	16150	1	3
	16160	0	4
	16170	1	2
	16180	0	4
	16190	0	6
	16200	0	1
	16210	1	1
	16220	0	3
	16230	0	3
	16240	0	3
	16250	1	1
	16260	1	3
	16270	0	2
	16280	0	3
	16290	0	4
	16300	0	2
	16310	0	1
	16320	0	1
	16330	0	4
	16340	0	2
	16350	0	2
	16360	1	2
	16370	0	3
	16380	1	2
	16390	0	1
	16400	0	2
	16410	1	2
	16420	0	2
	16430	0	3
	16440	0	1
	16450	1	2
	16460	0	0
	16470	1	7
	16480	0	0
	16490	0	6
	16500	1	10
	16510	0	1
	16520	3	7
	16530	1	4
	16540	1	5
	16550	1	1
	16560	2	4
	16570	0	3
	16580	1	5
	16590	1	10
	16600	0	6
	16610	2	3
	16620	0	4
	16630	0	7
	16640	1	9
	16650	0	5
	16660	1	5
	16670	1	5
	16680	2	5
	16690	1	1
	16700	0	4
	16710	0	8
	16720	1	6
	16730	0	3
	16740	0	4
	16750	0	6
	16760	0	5
	16770	0	6
	16780	0	2
	16790	2	2
	16800	1	2
	16810	0	4
	16820	0	4
	16830	0	2
	16840	0	4
	16850	1	2
	16860	1	1
	16870	1	4
	16880	0	0
	16890	0	2
	16900	0	1
	16910	0	2
	16920	1	1
	16930	1	1
	16940	1	2
	16950	0	0
	16960	0	0
	16970	0	0
	16980	1	3
	16990	1	5
	17000	0	3
	17010	0	6
	17020	0	5
	17030	0	2
	17040	0	2
	17050	0	5
	17060	0	0
	17070	0	6
	17080	0	5
	17090	0	1
	17100	0	0
	17110	1	4
	17120	0	6
	17130	0	1
	17140	0	1
	17150	0	0
	17160	0	0
	17170	0	0
	17180	0	0
	17190	0	0
	17200	0	0
	17210	0	0
	17220	0	0
	17230	0	0
	17240	0	0
	17250	0	0
	17260	0	0
	17270	0	0
	17280	0	0
	17290	0	1
	17300	0	0
	17310	0	0
	17320	0	0
	17330	0	0
	17340	0	1
	17350	1	0
	17360	0	2
	17370	0	2
	17380	0	0
	17390	1	1
	17400	0	3
	17410	0	2
	17420	0	0
	17430	0	0
	17440	0	0
	17450	0	1
	17460	0	0
	17470	0	0
	17480	0	0
	17490	0	0
	17500	0	0
	17510	0	0
	17520	0	2
	17530	0	0
	17540	0	2
	17550	0	0
	17560	0	1
	17570	0	3
	17580	0	1
	17590	0	1
	17600	1	3
	17610	0	2
	17620	0	0
	17630	0	0
	17640	0	3
	17650	0	2
	17660	0	0
	17670	0	1
	17680	0	3
	17690	0	1
	17700	0	1
	17710	0	0
	17720	0	1
	17730	1	5
	17740	0	1
	17750	0	2
	17760	0	2
	17770	0	3
	17780	1	1
	17790	1	3
	17800	0	3
	17810	0	5
	17820	0	6
	17830	0	1
	17840	0	3
	17850	0	4
	17860	1	4
	17870	0	4
	17880	0	1
	17890	0	3
	17900	0	3
	17910	0	5
	17920	0	2
	17930	0	0
	17940	0	5
	17950	0	1
	17960	0	4
	17970	0	5
	17980	0	1
	17990	0	4
	18000	0	4
	18010	0	1
	18020	0	1
	18030	1	5
	18040	0	2
	18050	0	6
	18060	0	4
	18070	0	2
	18080	0	2
	18090	0	2
	18100	0	1
	18110	0	1
	18120	1	1
	18130	1	2
	18140	0	3
	18150	0	1
	18160	0	3
	18170	0	4
	18180	0	4
	18190	0	4
	18200	0	3
	18210	0	3
	18220	0	4
	18230	2	1
	18240	0	1
	18250	0	4
	18260	1	5
	18270	0	3
	18280	0	3
	18290	0	4
	18300	0	2
	18310	0	4
	18320	0	1
	18330	0	2
	18340	1	0
	18350	0	3
	18360	0	4
	18370	0	2
	18380	1	4
	18390	0	1
	18400	0	1
	18410	0	4
	18420	1	3
	18430	0	3
	18440	1	2
	18450	0	2
	18460	0	0
	18470	1	4
	18480	1	4
	18490	0	2
	18500	1	2
	18510	0	2
	18520	0	1
	18530	1	3
	18540	0	8
	18550	0	2
	18560	0	7
	18570	0	2
	18580	1	1
	18590	0	1
	18600	0	2
	18610	0	3
	18620	0	0
	18630	0	4
	18640	0	2
	18650	2	7
	18660	0	1
	18670	1	6
	18680	1	5
	18690	0	4
	18700	1	2
	18710	1	5
	18720	0	6
	18730	0	2
	18740	1	6
	18750	0	4
	18760	1	4
	18770	2	4
	18780	1	5
	18790	1	5
	18800	0	1
	18810	1	5
	18820	1	6
	18830	1	5
	18840	1	1
	18850	1	1
	18860	0	5
	18870	1	2
	18880	1	5
	18890	1	3
	18900	1	5
	18910	0	2
	18920	1	9
	18930	3	4
	18940	1	3
	18950	0	3
	18960	2	3
	18970	1	5
	18980	1	7
	18990	0	3
	19000	1	8
	19010	0	4
	19020	1	7
	19030	2	3
	19040	2	1
	19050	0	2
	19060	0	5
	19070	0	3
	19080	0	5
	19090	0	5
	19100	0	3
	19110	0	2
	19120	0	0
	19130	0	0
	19140	0	1
	19150	0	1
	19160	0	0
	19170	0	2
	19180	0	1
	19190	1	0
	19200	0	0
	19210	0	0
	19220	0	0
	19230	0	1
	19240	0	1
	19250	0	1
	19260	0	1
	19270	0	3
	19280	0	2
	19290	0	1
	19300	0	3
	19310	0	1
	19320	0	1
	19330	0	1
	19340	0	0
	19350	0	0
	19360	0	0
	19370	0	0
	19380	0	0
	19390	0	0
	19400	0	0
	19410	0	1
	19420	0	0
	19430	0	0
	19440	1	3
	19450	0	4
	19460	1	4
	19470	0	4
	19480	0	2
	19490	0	1
	19500	0	2
	19510	0	2
	19520	0	2
	19530	0	0
	19540	0	3
	19550	0	0
	19560	0	3
	19570	0	2
	19580	0	7
	19590	0	3
	19600	0	0
	19610	0	3
	19620	0	2
	19630	0	0
	19640	0	0
	19650	0	0
	19660	0	0
	19670	0	0
	19680	0	0
	19690	0	3
	19700	0	1
	19710	0	1
	19720	0	0
	19730	0	1
	19740	0	1
	19750	0	1
	19760	0	0
	19770	0	0
	19780	0	0
	19790	0	1
	19800	0	1
	19810	0	1
	19820	0	0
	19830	0	0
	19840	0	1
	19850	0	0
	19860	0	0
	19870	0	0
	19880	0	1
	19890	0	1
	19900	0	1
	19910	0	0
	19920	0	0
	19930	0	1
	19940	0	1
	19950	0	0
	19960	0	0
	19970	1	0
[truncated: 3,003 more rows]
