# Supplementary material for: Novel pH-responsive nanohybrid for simultaneous delivery of doxorubicin and paclitaxel: an in-silico insight
Source: BMC Chem. 2021 Feb 11;15(1):11. doi: 10.1186/s13065-021-00735-4 (PMC7879683; doi:10.1186/s13065-021-00735-4)
Supplement: Supplementary file 31 — Additional file 31. RDF of PAX-C60 at pH = 7.4 [file 13065_2021_735_MOESM31_ESM.xlsx]

## Sheet: rdf-PAX-FUL
	title	Radial distribution
	xaxis	label	r
	yaxis	label
	xy
	subtitle	PAX - FUL
	0	0
	0.002	0
	0.004	0
	0.006	0
	0.008	0
	0.01	0
	0.012	0
	0.014	0
	0.016	0
	0.018	0
	0.02	0
	0.022	0
	0.024	0
	0.026	0
	0.028	0
	0.03	0
	0.032	0
	0.034	0
	0.036	0
	0.038	0
	0.04	0
	0.042	0
	0.044	0
	0.046	0
	0.048	0
	0.05	0
	0.052	0
	0.054	0
	0.056	0
	0.058	0
	0.06	0
	0.062	0
	0.064	0
	0.066	0
	0.068	0
	0.07	0
	0.072	0
	0.074	0
	0.076	0
	0.078	0
	0.08	0
	0.082	0
	0.084	0
	0.086	0
	0.088	0
	0.09	0
	0.092	0
	0.094	0
	0.096	0
	0.098	0
	0.1	0
	0.102	0
	0.104	0
	0.106	0
	0.108	0
	0.11	0
	0.112	0
	0.114	0
	0.116	0
	0.118	0
	0.12	0
	0.122	0
	0.124	0
	0.126	0
	0.128	0
	0.13	0
	0.132	0
	0.134	0
	0.136	0
	0.138	0
	0.14	0
	0.142	0
	0.144	0
	0.146	0
	0.148	0
	0.15	0
	0.152	0
	0.154	0
	0.156	0
	0.158	0
	0.16	0
	0.162	0
	0.164	0
	0.166	0
	0.168	0
	0.17	0
	0.172	0
	0.174	0
	0.176	0
	0.178	0
	0.18	0
	0.182	0
	0.184	0
	0.186	0
	0.188	0
	0.19	0
	0.192	0.000526795
	0.194	0
	0.196	0
	0.198	0
	0.2	0
	0.202	0.000475925
	0.204	0
	0.206	0
	0.208	0
	0.21	0.000440354
	0.212	0.000864172
	0.214	0.00212025
	0.216	0.00124869
	0.218	0.00122589
	0.22	0.00160493
	0.222	0.000394039
	0.224	0.000387031
	0.226	0.00190106
	0.228	0.00224142
	0.23	0.00146842
	0.232	0.0014432
	0.234	0.00248261
	0.236	0.00278938
	0.238	0.00239988
	0.24	0.00202289
	0.242	0.00364758
	0.244	0.00391424
	0.246	0.00385083
	0.248	0.00442045
	0.25	0.00372859
	0.252	0.00305803
	0.254	0.00391307
	0.256	0.00355591
	0.258	0.0032092
	0.26	0.00574547
	0.262	0.00622389
	0.264	0.00585133
	0.266	0.00494028
	0.268	0.00648909
	0.27	0.00665972
	0.272	0.00761219
	0.274	0.0103467
	0.276	0.0127466
	0.278	0.00904597
	0.28	0.0111465
	0.282	0.0119658
	0.284	0.0125202
	0.286	0.0123458
	0.288	0.0103018
	0.29	0.0138547
	0.292	0.0138934
	0.294	0.013031
	0.296	0.0135204
	0.298	0.0166197
	0.3	0.0140254
	0.302	0.0144792
	0.304	0.0130283
	0.306	0.0178361
	0.308	0.0182193
	0.31	0.0173788
	0.312	0.0171566
	0.314	0.0185145
	0.316	0.0225598
	0.318	0.0226605
	0.32	0.0202921
	0.322	0.0217265
	0.324	0.0201641
	0.326	0.0259476
	0.328	0.0285203
	0.33	0.0265706
	0.332	0.0310089
	0.334	0.0285492
	0.336	0.0318226
	0.338	0.0271976
	0.34	0.0304064
	0.342	0.0297197
	0.344	0.0295392
	0.346	0.0339034
	0.348	0.0317506
	0.35	0.0364616
	0.352	0.0391829
	0.354	0.0388967
	0.356	0.0369284
	0.358	0.0409112
	0.36	0.037311
	0.362	0.0419392
	0.364	0.0426514
	0.366	0.0447961
	0.368	0.0418727
	0.37	0.046386
	0.372	0.0451871
	0.374	0.0477594
	0.376	0.0465665
	0.378	0.0471618
	0.38	0.0502976
	0.382	0.0516355
	0.384	0.0522845
	0.386	0.0516135
	0.388	0.0550818
	0.39	0.0541354
	0.392	0.0549752
	0.394	0.0581709
	0.396	0.0595659
	0.398	0.0617886
	0.4	0.0603226
	0.402	0.0575607
	0.404	0.0561595
	0.406	0.0599676
	0.408	0.0659132
	0.41	0.0638853
	0.412	0.0677286
	0.414	0.0696818
	0.416	0.0680029
	0.418	0.0716887
	0.42	0.0721087
	0.422	0.0704464
	0.424	0.0718343
	0.426	0.0731949
	0.428	0.0713465
	0.43	0.0807666
	0.432	0.0756505
	0.434	0.0713462
	0.436	0.0793777
	0.438	0.0741995
	0.44	0.0824535
	0.442	0.0829021
	0.444	0.0789063
	0.446	0.0805428
	0.448	0.0822447
	0.45	0.0876526
	0.452	0.0875452
	0.454	0.0814042
	0.456	0.0898442
	0.458	0.0935048
	0.46	0.0850763
	0.462	0.0880716
	0.464	0.0887571
	0.466	0.0923802
	0.468	0.0903496
	0.47	0.0951208
	0.472	0.0917889
	0.474	0.097325
	0.476	0.0992522
	0.478	0.104117
	0.48	0.103673
	0.482	0.104655
	0.484	0.107521
	0.486	0.10524
	0.488	0.106663
	0.49	0.109191
	0.492	0.107182
	0.494	0.116183
	0.496	0.11367
	0.498	0.114638
	0.5	0.11543
	0.502	0.114284
	0.504	0.126451
	0.506	0.124313
	0.508	0.120932
	0.51	0.126925
	0.512	0.12142
	0.514	0.126795
	0.516	0.131725
	0.518	0.133456
	0.52	0.128414
	0.522	0.135771
	0.524	0.13261
	0.526	0.140873
	0.528	0.14447
	0.53	0.147051
	0.532	0.146491
	0.534	0.151326
	0.536	0.152429
	0.538	0.153976
	0.54	0.152443
	0.542	0.153696
	0.544	0.159857
	0.546	0.170734
	0.548	0.16749
	0.55	0.172052
	0.552	0.172587
	0.554	0.174132
	0.556	0.181043
	0.558	0.183933
	0.56	0.187631
	0.562	0.188147
	0.564	0.191091
	0.566	0.19113
	0.568	0.199964
	0.57	0.205432
	0.572	0.20899
	0.574	0.217373
	0.576	0.216633
	0.578	0.221175
	0.58	0.226529
	0.582	0.22274
	0.584	0.233393
	0.586	0.241481
	0.588	0.240677
	0.59	0.245694
	0.592	0.250236
	0.594	0.257585
	0.596	0.261767
	0.598	0.261476
	0.6	0.267781
	0.602	0.274571
	0.604	0.283462
	0.606	0.288039
	0.608	0.28752
	0.61	0.290127
	0.612	0.298491
	0.614	0.303977
	0.616	0.302456
	0.618	0.313936
	0.62	0.322717
	0.622	0.327376
	0.624	0.324389
	0.626	0.34391
	0.628	0.342674
	0.63	0.341763
	0.632	0.345836
	0.634	0.351374
	0.636	0.35792
	0.638	0.361536
	0.64	0.363081
	0.642	0.385561
	0.644	0.382975
	0.646	0.393129
	0.648	0.391024
	0.65	0.397687
	0.652	0.404465
	0.654	0.408999
	0.656	0.411294
	0.658	0.420491
	0.66	0.424874
	0.662	0.431555
	0.664	0.43659
	0.666	0.440047
	0.668	0.439647
	0.67	0.450486
	0.672	0.462281
	0.674	0.463662
	0.676	0.466259
	0.678	0.479332
	0.68	0.487587
	0.682	0.487169
	0.684	0.491486
	0.686	0.494755
	0.688	0.506849
	0.69	0.51088
	0.692	0.513785
	0.694	0.528107
	0.696	0.529387
	0.698	0.544073
	0.7	0.547215
	0.702	0.552687
	0.704	0.568343
	0.706	0.572466
	0.708	0.572945
	0.71	0.588416
	0.712	0.581923
	0.714	0.601155
	0.716	0.59989
	0.718	0.610849
	0.72	0.613435
	0.722	0.622983
	0.724	0.637721
	0.726	0.636733
	0.728	0.656971
	0.73	0.666676
	0.732	0.672368
	0.734	0.688733
	0.736	0.688095
	0.738	0.695724
	0.74	0.692171
	0.742	0.709443
	0.744	0.716565
	0.746	0.737943
	0.748	0.735251
	0.75	0.73991
	0.752	0.753514
	0.754	0.760189
	0.756	0.767102
	0.758	0.781829
	0.76	0.785479
	0.762	0.799453
	0.764	0.807128
	0.766	0.820322
	0.768	0.830382
	0.77	0.826327
	0.772	0.839751
	0.774	0.841797
	0.776	0.854108
	0.778	0.858898
	0.78	0.86663
	0.782	0.884999
	0.784	0.886567
	0.786	0.902201
	0.788	0.915104
	0.79	0.921128
	0.792	0.931741
	0.794	0.936019
	0.796	0.949686
	0.798	0.949185
	0.8	0.953412
	0.802	0.976434
	0.804	0.971428
	0.806	0.98288
	0.808	0.995202
	0.81	0.999131
	0.812	1.00283
	0.814	1.0308
	0.816	1.03465
	0.818	1.03793
	0.82	1.03723
	0.822	1.05699
	0.824	1.07026
	0.826	1.07348
	0.828	1.08288
	0.83	1.09589
	0.832	1.10569
	0.834	1.10957
	0.836	1.11402
	0.838	1.12013
	0.84	1.13367
	0.842	1.13992
	0.844	1.1502
	0.846	1.15608
	0.848	1.17044
	0.85	1.17703
	0.852	1.18831
	0.854	1.20374
	0.856	1.21471
	0.858	1.22713
	0.86	1.22548
	0.862	1.23728
	0.864	1.24618
	0.866	1.25355
	0.868	1.25538
	0.87	1.2783
	0.872	1.28748
	0.874	1.28606
	0.876	1.31567
	0.878	1.30535
	0.88	1.3163
	0.882	1.33565
	0.884	1.35574
	0.886	1.35417
	0.888	1.35934
	0.89	1.35827
	0.892	1.37534
	0.894	1.38209
	0.896	1.39506
	0.898	1.40812
	0.9	1.42018
	0.902	1.42741
	0.904	1.43918
	0.906	1.43956
	0.908	1.4602
	0.91	1.46018
	0.912	1.47186
	0.914	1.48661
	0.916	1.49291
	0.918	1.49508
	0.92	1.51131
	0.922	1.52126
	0.924	1.5198
	0.926	1.52752
	0.928	1.53636
	0.93	1.54661
	0.932	1.54626
	0.934	1.56743
	0.936	1.5735
	0.938	1.58437
	0.94	1.59161
	0.942	1.60059
	0.944	1.61164
	0.946	1.60544
	0.948	1.61509
	0.95	1.63919
	0.952	1.64319
	0.954	1.65046
	0.956	1.66195
	0.958	1.65433
	0.96	1.66517
	0.962	1.6771
	0.964	1.68734
	0.966	1.69092
	0.968	1.7132
	0.97	1.71531
	0.972	1.72602
	0.974	1.71542
	0.976	1.74044
	0.978	1.73965
	0.98	1.74722
	0.982	1.76
	0.984	1.76348
	0.986	1.76811
	0.988	1.77718
	0.99	1.78616
	0.992	1.79921
	0.994	1.80333
	0.996	1.8146
	0.998	1.81948
	1	1.82213
	1.002	1.8272
	1.004	1.83552
	1.006	1.84928
	1.008	1.85
	1.01	1.85954
	1.012	1.87063
	1.014	1.86512
	1.016	1.88112
	1.018	1.87477
	1.02	1.89019
	1.022	1.89855
	1.024	1.90192
	1.026	1.91369
	1.028	1.9248
	1.03	1.92758
	1.032	1.93156
	1.034	1.93178
	1.036	1.95407
	1.038	1.95777
	1.04	1.96051
	1.042	1.97593
	1.044	1.9719
	1.046	1.98208
	1.048	1.99302
	1.05	2.0078
	1.052	2.00405
	1.054	2.00989
	1.056	2.02357
	1.058	2.02782
	1.06	2.04163
	1.062	2.05817
	1.064	2.0484
	1.066	2.05429
	1.068	2.05483
	1.07	2.07059
	1.072	2.08311
	1.074	2.0771
	1.076	2.08237
	1.078	2.09531
	1.08	2.10793
	1.082	2.1167
	1.084	2.12383
	1.086	2.13526
	1.088	2.14384
	1.09	2.14448
	1.092	2.14152
	1.094	2.14989
	1.096	2.1651
	1.098	2.17713
	1.1	2.17689
	1.102	2.18467
	1.104	2.19765
	1.106	2.1876
	1.108	2.20518
	1.11	2.2033
	1.112	2.21453
	1.114	2.22008
	1.116	2.23542
	1.118	2.24259
	1.12	2.25455
	1.122	2.25579
	1.124	2.2599
	1.126	2.26137
	1.128	2.26276
	1.13	2.27033
	1.132	2.26779
	1.134	2.2725
	1.136	2.28786
	1.138	2.28523
	1.14	2.30107
	1.142	2.30733
	1.144	2.29894
	1.146	2.31939
	1.148	2.31804
	1.15	2.31232
	1.152	2.3236
	1.154	2.3393
	1.156	2.32544
	1.158	2.35233
	1.16	2.34767
	1.162	2.35358
	1.164	2.35415
	1.166	2.36724
	1.168	2.35427
	1.17	2.37297
	1.172	2.36684
	1.174	2.3636
	1.176	2.37385
	1.178	2.38078
	1.18	2.3759
	1.182	2.39014
	1.184	2.38538
	1.186	2.39512
	1.188	2.38882
	1.19	2.39532
	1.192	2.407
	1.194	2.42381
	1.196	2.40823
	1.198	2.4096
	1.2	2.42287
	1.202	2.42563
	1.204	2.42868
	1.206	2.41714
	1.208	2.43561
	1.21	2.43694
	1.212	2.44394
	1.214	2.44166
	1.216	2.43875
	1.218	2.44029
	1.22	2.45466
	1.222	2.44441
	1.224	2.46416
	1.226	2.46325
	1.228	2.46157
	1.23	2.45991
	1.232	2.47229
	1.234	2.47781
	1.236	2.48546
	1.238	2.47456
	1.24	2.48346
	1.242	2.49477
	1.244	2.49043
	1.246	2.48623
	1.248	2.49136
	1.25	2.49861
	1.252	2.4921
	1.254	2.51521
	1.256	2.50875
	1.258	2.51702
	1.26	2.5079
	1.262	2.51422
	1.264	2.51959
	1.266	2.52399
	1.268	2.52896
	1.27	2.53325
	1.272	2.53578
	1.274	2.5326
	1.276	2.53088
	1.278	2.54718
	1.28	2.54445
	1.282	2.54065
	1.284	2.54821
	1.286	2.5476
	1.288	2.55116
	1.29	2.5596
	1.292	2.5656
	1.294	2.55217
	1.296	2.55914
	1.298	2.57424
	1.3	2.56727
	1.302	2.57266
	1.304	2.57019
	1.306	2.57113
	1.308	2.57373
	1.31	2.56973
	1.312	2.5843
	1.314	2.57943
	1.316	2.58078
	1.318	2.58022
	1.32	2.57771
	1.322	2.57039
	1.324	2.59186
	1.326	2.58638
	1.328	2.59093
	1.33	2.58538
	1.332	2.59053
	1.334	2.58828
	1.336	2.59461
	1.338	2.59203
	1.34	2.6001
	1.342	2.61455
	1.344	2.60355
	1.346	2.59985
	1.348	2.60712
	1.35	2.60407
	1.352	2.60878
	1.354	2.59818
	1.356	2.61081
	1.358	2.613
	1.36	2.61372
	1.362	2.61475
	1.364	2.61879
	1.366	2.62118
	1.368	2.62568
	1.37	2.62454
	1.372	2.6164
	1.374	2.62185
	1.376	2.61663
	1.378	2.63088
	1.38	2.63048
	1.382	2.63941
	1.384	2.62017
	1.386	2.62545
	1.388	2.61981
	1.39	2.63466
	1.392	2.62307
	1.394	2.63055
	1.396	2.63014
	1.398	2.63392
	1.4	2.63566
	1.402	2.63756
	1.404	2.63556
	1.406	2.6298
	1.408	2.63855
	1.41	2.62338
	1.412	2.64225
	1.414	2.6341
	1.416	2.62941
	1.418	2.62858
	1.42	2.63247
	1.422	2.63902
	1.424	2.64314
	1.426	2.6455
	1.428	2.6341
	1.43	2.63786
	1.432	2.62723
	1.434	2.6404
	1.436	2.63981
	1.438	2.63907
	1.44	2.6429
	1.442	2.64203
	1.444	2.64266
	1.446	2.64279
	1.448	2.63945
	1.45	2.65401
	1.452	2.65864
	1.454	2.64531
	1.456	2.64013
	1.458	2.64996
	1.46	2.64811
	1.462	2.65241
	1.464	2.65451
	1.466	2.65723
	1.468	2.64873
	1.47	2.64669
	1.472	2.6477
	1.474	2.65363
	1.476	2.65679
	1.478	2.65639
	1.48	2.65177
	1.482	2.65494
	1.484	2.65106
	1.486	2.65887
	1.488	2.66013
	1.49	2.65593
	1.492	2.65974
	1.494	2.66815
	1.496	2.66058
	1.498	2.65832
	1.5	2.65522
	1.502	2.6581
	1.504	2.6449
	1.506	2.66551
	1.508	2.65498
	1.51	2.65271
	1.512	2.66035
	1.514	2.66463
	1.516	2.65914
	1.518	2.65915
	1.52	2.65256
	1.522	2.65239
	1.524	2.66179
	1.526	2.65411
	1.528	2.64434
	1.53	2.65712
	1.532	2.65511
	1.534	2.6593
	1.536	2.65428
	1.538	2.65641
	1.54	2.65879
	1.542	2.65285
	1.544	2.64398
	1.546	2.65652
	1.548	2.65216
	1.55	2.65252
	1.552	2.64278
	1.554	2.64784
	1.556	2.6489
	1.558	2.65056
	1.56	2.64721
	1.562	2.64808
	1.564	2.64428
	1.566	2.63953
	1.568	2.64666
	1.57	2.63619
	1.572	2.65436
	1.574	2.6367
	1.576	2.6464
	1.578	2.64814
	1.58	2.64224
	1.582	2.64265
	1.584	2.63892
	1.586	2.63329
	1.588	2.64042
	1.59	2.62966
	1.592	2.63622
	1.594	2.63717
	1.596	2.63493
	1.598	2.64105
	1.6	2.63476
	1.602	2.62979
	1.604	2.63516
	1.606	2.62444
	1.608	2.63752
	1.61	2.62562
	1.612	2.62147
	1.614	2.62773
	1.616	2.62747
	1.618	2.62804
	1.62	2.61391
	1.622	2.61841
	1.624	2.62061
	1.626	2.61651
	1.628	2.61263
	1.63	2.62169
	1.632	2.61606
	1.634	2.61205
	1.636	2.61187
	1.638	2.61294
	1.64	2.61614
	1.642	2.6093
	1.644	2.60601
	1.646	2.61183
	1.648	2.60455
	1.65	2.61831
	1.652	2.61188
	1.654	2.61857
	1.656	2.61324
	1.658	2.6086
	1.66	2.60933
	1.662	2.60533
	1.664	2.60348
	1.666	2.61257
	1.668	2.60398
	1.67	2.60241
	1.672	2.59745
	1.674	2.59815
	1.676	2.59957
	1.678	2.60017
	1.68	2.59901
	1.682	2.59224
	1.684	2.60386
	1.686	2.59767
	1.688	2.59955
	1.69	2.59357
	1.692	2.59026
	1.694	2.5892
	1.696	2.58762
	1.698	2.58973
	1.7	2.58625
	1.702	2.59068
	1.704	2.58186
	1.706	2.58093
	1.708	2.57753
	1.71	2.57854
	1.712	2.58289
	1.714	2.58182
	1.716	2.57626
	1.718	2.57064
	1.72	2.57453
	1.722	2.5739
	1.724	2.56698
	1.726	2.55737
	1.728	2.57013
	1.73	2.56517
	1.732	2.56393
	1.734	2.56285
	1.736	2.56188
	1.738	2.55812
	1.74	2.55422
	1.742	2.56372
	1.744	2.5566
	1.746	2.55861
	1.748	2.55233
	1.75	2.55533
	1.752	2.54403
	1.754	2.54427
	1.756	2.54811
	1.758	2.54469
	1.76	2.54656
	1.762	2.5394
	1.764	2.5425
	1.766	2.53979
	1.768	2.53805
	1.77	2.53718
	1.772	2.53986
	1.774	2.53884
	1.776	2.53363
	1.778	2.53333
	1.78	2.52758
	1.782	2.52877
	1.784	2.52203
	1.786	2.51802
	1.788	2.51861
	1.79	2.50821
	1.792	2.51449
	1.794	2.51751
	1.796	2.51227
	1.798	2.50631
	1.8	2.50152
	1.802	2.50497
	1.804	2.49728
	1.806	2.4952
	1.808	2.48785
	1.81	2.49511
	1.812	2.4887
	1.814	2.49184
	1.816	2.48888
	1.818	2.48115
	1.82	2.48532
	1.822	2.48121
	1.824	2.47058
	1.826	2.4751
	1.828	2.47598
	1.83	2.47433
	1.832	2.46815
	1.834	2.4602
	1.836	2.46929
	1.838	2.46166
	1.84	2.46909
	1.842	2.45157
	1.844	2.45602
	1.846	2.44987
	1.848	2.45122
	1.85	2.44933
	1.852	2.45073
	1.854	2.4482
	1.856	2.43959
	1.858	2.43877
	1.86	2.43969
	1.862	2.43723
	1.864	2.43047
	1.866	2.43209
	1.868	2.4254
	1.87	2.42716
	1.872	2.42755
	1.874	2.41946
	1.876	2.42138
	1.878	2.41954
	1.88	2.41918
	1.882	2.41189
	1.884	2.41167
	1.886	2.40752
	1.888	2.40507
	1.89	2.39874
	1.892	2.39371
	1.894	2.3988
	1.896	2.39573
	1.898	2.39143
	1.9	2.39133
	1.902	2.39192
	1.904	2.38859
	1.906	2.37662
	1.908	2.37792
	1.91	2.37232
	1.912	2.36977
	1.914	2.36969
	1.916	2.36493
	1.918	2.36167
	1.92	2.35323
	1.922	2.35456
	1.924	2.34823
	1.926	2.35918
	1.928	2.34299
	1.93	2.3421
	1.932	2.34251
	1.934	2.33544
	1.936	2.32893
	1.938	2.31766
	1.94	2.32032
	1.942	2.31871
	1.944	2.3129
	1.946	2.3096
	1.948	2.30316
	1.95	2.29823
	1.952	2.29976
	1.954	2.29575
	1.956	2.28716
	1.958	2.28434
	1.96	2.28177
	1.962	2.27336
	1.964	2.26703
	1.966	2.26772
	1.968	2.26576
	1.97	2.25617
	1.972	2.25135
	1.974	2.24728
	1.976	2.24445
	1.978	2.23711
	1.98	2.2376
	1.982	2.23125
	1.984	2.22604
	1.986	2.22128
	1.988	2.2189
	1.99	2.20552
	1.992	2.20324
	1.994	2.20229
	1.996	2.19712
	1.998	2.19333
	2	2.18875
	2.002	2.18118
	2.004	2.17678
	2.006	2.17635
	2.008	2.16386
	2.01	2.1585
	2.012	2.16012
	2.014	2.15234
	2.016	2.14823
	2.018	2.14083
	2.02	2.14027
	2.022	2.13266
	2.024	2.12439
	2.026	2.12454
	2.028	2.11495
	2.03	2.10939
	2.032	2.10729
	2.034	2.09914
	2.036	2.10205
	2.038	2.08746
	2.04	2.08014
	2.042	2.0824
	2.044	2.07821
	2.046	2.06909
	2.048	2.06818
	2.05	2.05305
	2.052	2.05822
	2.054	2.04998
	2.056	2.04763
	2.058	2.04192
	2.06	2.03336
	2.062	2.02431
	2.064	2.0207
	2.066	2.01776
	2.068	2.01047
	2.07	2.01053
	2.072	2.00246
	2.074	1.98881
	2.076	1.98616
	2.078	1.98663
	2.08	1.98083
	2.082	1.97164
	2.084	1.96777
	2.086	1.96585
	2.088	1.95068
	2.09	1.95309
	2.092	1.94975
	2.094	1.94292
	2.096	1.93291
	2.098	1.92722
	2.1	1.92204
	2.102	1.92031
	2.104	1.90703
	2.106	1.91273
	2.108	1.9052
	2.11	1.90181
	2.112	1.89184
	2.114	1.88819
	2.116	1.88496
	2.118	1.88215
	2.12	1.86833
	2.122	1.86705
	2.124	1.86377
	2.126	1.85982
	2.128	1.84438
	2.13	1.84804
	2.132	1.84427
	2.134	1.83694
	2.136	1.83509
	2.138	1.82624
	2.14	1.82033
	2.142	1.8174
	2.144	1.81697
	2.146	1.80413
	2.148	1.79961
	2.15	1.80057
	2.152	1.78889
	2.154	1.78722
	2.156	1.78157
	2.158	1.77466
	2.16	1.77061
	2.162	1.76468
	2.164	1.76035
	2.166	1.75317
	2.168	1.7495
	2.17	1.74139
	2.172	1.73749
	2.174	1.73698
	2.176	1.72471
	2.178	1.72363
	2.18	1.71614
	2.182	1.71559
	2.184	1.70887
	2.186	1.71006
	2.188	1.69946
	2.19	1.69162
	2.192	1.69037
	2.194	1.68495
	2.196	1.67775
	2.198	1.67386
	2.2	1.66408
	2.202	1.66248
	2.204	1.65375
	2.206	1.65359
	2.208	1.64603
	2.21	1.63752
	2.212	1.63217
	2.214	1.63423
	2.216	1.62565
	2.218	1.62032
	2.22	1.61739
	2.222	1.60402
	2.224	1.60484
	2.226	1.60346
	2.228	1.59734
	2.23	1.59204
	2.232	1.58159
	2.234	1.5783
	2.236	1.5725
	2.238	1.57054
	2.24	1.56589
	2.242	1.56395
	2.244	1.54938
	2.246	1.54854
	2.248	1.54493
	2.25	1.53426
	2.252	1.53647
	2.254	1.52824
	2.256	1.52467
	2.258	1.52016
	2.26	1.51091
	2.262	1.50806
	2.264	1.49954
	2.266	1.49774
	2.268	1.49155
	2.27	1.48808
	2.272	1.48208
	2.274	1.4711
	2.276	1.46981
	2.278	1.46623
	2.28	1.46097
	2.282	1.45262
	2.284	1.45499
	2.286	1.44877
	2.288	1.43828
	2.29	1.43262
	2.292	1.43295
	2.294	1.425
	2.296	1.42368
	2.298	1.41634
	2.3	1.41391
	2.302	1.40998
	2.304	1.40051
	2.306	1.40155
	2.308	1.39526
	2.31	1.38793
	2.312	1.38148
	2.314	1.38275
	2.316	1.37907
	2.318	1.36986
	2.32	1.3675
	2.322	1.35992
	2.324	1.35752
	2.326	1.35205
	2.328	1.34485
	2.33	1.34596
	2.332	1.33843
	2.334	1.33309
	2.336	1.3284
	2.338	1.32589
	2.34	1.32004
	2.342	1.31754
	2.344	1.30714
	2.346	1.30622
	2.348	1.30332
	2.35	1.29935
	2.352	1.29592
	2.354	1.29033
	2.356	1.28555
	2.358	1.28166
	2.36	1.27643
	2.362	1.27445
	2.364	1.26755
	2.366	1.26257
	2.368	1.26285
	2.37	1.25582
	2.372	1.25089
	2.374	1.24429
	2.376	1.23915
	2.378	1.2364
	2.38	1.23363
	2.382	1.22571
	2.384	1.22316
	2.386	1.2243
	2.388	1.21649
	2.39	1.21354
	2.392	1.21059
	2.394	1.20568
	2.396	1.20547
	2.398	1.19771
	2.4	1.19612
	2.402	1.19202
	2.404	1.18582
	2.406	1.17999
	2.408	1.18208
	2.41	1.17727
	2.412	1.1712
	2.414	1.16571
	2.416	1.16476
	2.418	1.15633
	2.42	1.15729
	2.422	1.15182
	2.424	1.14728
	2.426	1.14365
	2.428	1.14138
	2.43	1.14063
	2.432	1.13444
	2.434	1.12863
	2.436	1.12793
	2.438	1.12251
	2.44	1.12395
	2.442	1.11428
	2.444	1.11064
	2.446	1.10752
	2.448	1.1043
	2.45	1.10278
	2.452	1.09857
	2.454	1.09192
	2.456	1.09412
	2.458	1.09141
	2.46	1.08911
	2.462	1.08289
	2.464	1.08246
	2.466	1.0803
	2.468	1.07395
	2.47	1.07266
	2.472	1.06743
	2.474	1.06324
	2.476	1.06088
	2.478	1.05945
	2.48	1.05652
	2.482	1.05266
	2.484	1.05051
	2.486	1.05186
	2.488	1.04626
	2.49	1.04327
	2.492	1.04012
	2.494	1.03999
	2.496	1.03502
	2.498	1.03171
	2.5	1.02895
	2.502	1.02358
	2.504	1.02417
	2.506	1.01844
	2.508	1.01885
	2.51	1.01411
	2.512	1.01466
	2.514	1.00982
	2.516	1.00689
	2.518	1.00633
	2.52	1.00503
	2.522	1.00285
	2.524	0.99493
	2.526	0.993514
	2.528	0.993261
	2.53	0.991407
	2.532	0.989234
	2.534	0.986871
	2.536	0.981538
	2.538	0.980685
	2.54	0.977613
	2.542	0.976906
	2.544	0.973873
	2.546	0.971096
	2.548	0.96918
	2.55	0.968674
	2.552	0.964822
	2.554	0.965431
	2.556	0.956227
	2.558	0.953923
	2.56	0.95505
	2.562	0.95188
	2.564	0.950425
	2.566	0.951108
	2.568	0.948707
	2.57	0.946447
	2.572	0.945047
	2.574	0.943837
	2.576	0.940883
	2.578	0.937807
	2.58	0.931971
	2.582	0.933991
	2.584	0.932812
	2.586	0.927436
	2.588	0.926587
	2.59	0.922635
	2.592	0.921425
	2.594	0.919723
	2.596	0.920394
	2.598	0.915647
	2.6	0.911257
	2.602	0.915708
	2.604	0.908935
	2.606	0.908818
	2.608	0.905013
	2.61	0.907012
	2.612	0.904591
	2.614	0.900738
	2.616	0.898588
	2.618	0.898288
	2.62	0.893619
	2.622	0.895738
	2.624	0.893642
	2.626	0.891161
	2.628	0.887867
	2.63	0.885607
	2.632	0.884628
	2.634	0.881479
	2.636	0.880968
	2.638	0.875494
	2.64	0.876718
	2.642	0.874092
	2.644	0.871286
	2.646	0.868321
	2.648	0.868648
	2.65	0.866432
	2.652	0.865606
	2.654	0.862518
	2.656	0.86265
	2.658	0.859891
	2.66	0.859501
	2.662	0.855494
	2.664	0.856177
	2.666	0.852086
	2.668	0.854186
	2.67	0.84884
	2.672	0.850259
	2.674	0.846589
	2.676	0.845964
	2.678	0.844205
	2.68	0.841969
	2.682	0.839147
	2.684	0.839399
	2.686	0.84127
	2.688	0.837051
	2.69	0.834507
	2.692	0.834361
	2.694	0.833316
	2.696	0.831476
	2.698	0.829358
	2.7	0.828264
	2.702	0.828194
	2.704	0.825942
	2.706	0.823573
	2.708	0.824489
	2.71	0.825364
	2.712	0.825956
	2.714	0.820827
	2.716	0.818856
	2.718	0.816672
	2.72	0.817368
	2.722	0.817026
	2.724	0.815672
	2.726	0.81863
	2.728	0.816453
	2.73	0.810325
	2.732	0.81019
	2.734	0.811406
	2.736	0.811524
	2.738	0.809423
	2.74	0.807584
	2.742	0.804586
	2.744	0.807241
	2.746	0.806805
	2.748	0.803991
	2.75	0.803923
	2.752	0.802877
	2.754	0.802233
	2.756	0.803183
	2.758	0.803881
	2.76	0.797826
	2.762	0.800173
	2.764	0.799171
	2.766	0.800122
	2.768	0.798585
	2.77	0.796237
	2.772	0.798915
	2.774	0.799634
	2.776	0.795171
	2.778	0.797225
	2.78	0.797743
	2.782	0.795514
	2.784	0.794949
	2.786	0.794431
	2.788	0.795043
	2.79	0.795216
	2.792	0.794191
	2.794	0.794903
	2.796	0.793376
	2.798	0.794457
	2.8	0.793822
	2.802	0.788168
	2.804	0.792017
	2.806	0.795197
	2.808	0.794227
	2.81	0.791209
	2.812	0.788907
	2.814	0.790497
	2.816	0.789828
	2.818	0.791022
	2.82	0.791054
	2.822	0.789436
	2.824	0.788486
	2.826	0.788271
	2.828	0.789268
	2.83	0.787985
	2.832	0.790186
	2.834	0.78964
	2.836	0.786194
	2.838	0.787377
	2.84	0.787585
	2.842	0.789812
	2.844	0.786025
	2.846	0.78408
	2.848	0.785895
	2.85	0.78675
	2.852	0.786716
	2.854	0.784898
	2.856	0.784622
	2.858	0.786165
	2.86	0.785154
	2.862	0.784113
	2.864	0.783929
	2.866	0.784525
	2.868	0.783824
	2.87	0.784855
	2.872	0.782341
	2.874	0.784436
	2.876	0.782774
	2.878	0.781998
	2.88	0.78169
	2.882	0.784311
	2.884	0.782845
	2.886	0.783409
	2.888	0.782372
	2.89	0.782823
	2.892	0.785415
	2.894	0.785393
	2.896	0.781447
	2.898	0.781362
	2.9	0.782479
	2.902	0.781774
	2.904	0.782498
	2.906	0.782337
	2.908	0.781808
	2.91	0.782699
	2.912	0.783186
	2.914	0.781569
	2.916	0.782214
	2.918	0.783152
	2.92	0.780544
	2.922	0.785041
	2.924	0.782657
	2.926	0.783145
	2.928	0.782066
	2.93	0.78075
	2.932	0.781945
	2.934	0.780893
	2.936	0.785187
	2.938	0.785233
	2.94	0.784144
	2.942	0.784758
	2.944	0.783815
	2.946	0.783043
	2.948	0.784552
	2.95	0.784488
	2.952	0.783168
	2.954	0.78387
	2.956	0.786846
	2.958	0.784785
	2.96	0.786411
	2.962	0.785531
	2.964	0.785795
	2.966	0.78468
	2.968	0.787159
	2.97	0.785915
	2.972	0.786755
	2.974	0.785267
	2.976	0.787626
	2.978	0.78548
	2.98	0.788417
	2.982	0.787599
	2.984	0.789284
	2.986	0.788923
	2.988	0.78895
	2.99	0.788561
	2.992	0.789156
	2.994	0.789575
	2.996	0.789884
	2.998	0.791054
	3	0.791195
	3.002	0.790178
	3.004	0.791696
	3.006	0.790054
	3.008	0.792304
	3.01	0.791722
	3.012	0.79215
	3.014	0.79362
	3.016	0.794383
	3.018	0.792186
	3.02	0.793873
	3.022	0.792862
	3.024	0.794527
	3.026	0.795369
	3.028	0.796362
	3.03	0.79515
	3.032	0.794754
	3.034	0.795129
	3.036	0.797293
	3.038	0.795117
	3.04	0.797255
	3.042	0.79789
	3.044	0.79621
	3.046	0.800046
	3.048	0.799298
	3.05	0.797505
	3.052	0.800645
	3.054	0.799495
	3.056	0.800717
	3.058	0.799661
	3.06	0.798489
	3.062	0.798391
	3.064	0.798977
	3.066	0.799024
	3.068	0.800774
	3.07	0.80019
	3.072	0.801616
	3.074	0.80226
	3.076	0.803158
	3.078	0.80275
	3.08	0.80123
	3.082	0.805633
	3.084	0.804829
	3.086	0.804945
	3.088	0.801623
	3.09	0.806583
	3.092	0.80262
	3.094	0.805708
	3.096	0.807427
	3.098	0.804923
	3.1	0.807264
	3.102	0.807906
	3.104	0.806715
	3.106	0.808776
	3.108	0.809155
	3.11	0.808664
	3.112	0.808978
	3.114	0.810445
	3.116	0.811114
	3.118	0.80857
	3.12	0.810421
	3.122	0.812174
	3.124	0.810571
	3.126	0.811795
	3.128	0.812664
	3.13	0.813622
	3.132	0.814024
	3.134	0.814587
	3.136	0.813038
	3.138	0.814715
	3.14	0.814582
	3.142	0.815692
	3.144	0.816192
	3.146	0.816088
	3.148	0.81654
	3.15	0.815907
	3.152	0.816072
	3.154	0.819107
	3.156	0.819092
	3.158	0.817383
	3.16	0.817524
	3.162	0.81971
	3.164	0.82075
	3.166	0.820076
	3.168	0.821869
	3.17	0.821019
	3.172	0.823912
	3.174	0.821644
	3.176	0.824396
	3.178	0.823871
	3.18	0.821352
	3.182	0.821005
	3.184	0.823424
	3.186	0.824363
	3.188	0.823493
	3.19	0.82858
	3.192	0.826005
	3.194	0.826998
	3.196	0.827365
	3.198	0.828204
	3.2	0.829026
	3.202	0.828709
	3.204	0.832294
	3.206	0.830462
	3.208	0.831641
	3.21	0.830295
	3.212	0.829403
	3.214	0.83181
	3.216	0.834024
	3.218	0.832376
	3.22	0.832304
	3.222	0.833869
	3.224	0.8341
	3.226	0.834798
	3.228	0.835335
	3.23	0.835848
	3.232	0.83543
	3.234	0.83598
	3.236	0.836205
	3.238	0.836068
	3.24	0.838488
	3.242	0.83764
	3.244	0.837667
	3.246	0.837565
	3.248	0.840067
	3.25	0.841269
	3.252	0.841026
	3.254	0.841416
	3.256	0.843008
	3.258	0.841494
	3.26	0.84109
	3.262	0.839492
	3.264	0.843554
	3.266	0.843023
	3.268	0.844753
	3.27	0.845903
	3.272	0.847831
	3.274	0.844705
	3.276	0.846221
	3.278	0.84892
	3.28	0.84672
	3.282	0.84838
	3.284	0.84881
	3.286	0.848773
	3.288	0.848812
	3.29	0.850084
	3.292	0.848017
	3.294	0.849577
	3.296	0.852826
	3.298	0.850637
	3.3	0.851189
	3.302	0.853342
	3.304	0.852042
	3.306	0.85237
	3.308	0.853972
	3.31	0.85622
	3.312	0.856192
	3.314	0.854667
	3.316	0.854137
	3.318	0.856607
	3.32	0.856228
	3.322	0.856957
	3.324	0.859653
	3.326	0.860528
	3.328	0.855299
	3.33	0.856729
	3.332	0.857751
	3.334	0.858802
	3.336	0.858577
	3.338	0.861826
	3.34	0.859242
	3.342	0.858038
	3.344	0.863147
	3.346	0.862531
	3.348	0.861956
	3.35	0.86211
	3.352	0.864876
	3.354	0.863455
	3.356	0.863478
	3.358	0.86552
	3.36	0.864763
	3.362	0.866492
	3.364	0.864814
	3.366	0.866602
	3.368	0.864915
	3.37	0.865488
	3.372	0.866719
	3.374	0.867812
	3.376	0.868048
	3.378	0.868934
	3.38	0.868255
	3.382	0.86774
	3.384	0.869765
	3.386	0.870969
	3.388	0.870395
	3.39	0.870618
	3.392	0.871754
	3.394	0.873621
	3.396	0.870192
	3.398	0.873088
	3.4	0.871488
	3.402	0.87127
	3.404	0.873454
	3.406	0.873646
	3.408	0.873506
	3.41	0.874514
	3.412	0.874495
	3.414	0.875493
	3.416	0.873587
	3.418	0.877046
	3.42	0.876897
	3.422	0.877809
	3.424	0.875582
	3.426	0.878755
	3.428	0.877513
	3.43	0.877711
	3.432	0.878765
	3.434	0.877639
	3.436	0.87777
	3.438	0.879824
